# Supplementary material for: A GWAS study highlights significant associations between a series of indels in a FLOWERING LOCUS T gene promoter and flowering time in white lupin (Lupinus albus L.)
Source: BMC Plant Biol. 2024 Jul 29;24:722. doi: 10.1186/s12870-024-05438-1 (PMC11285409; doi:10.1186/s12870-024-05438-1)
Supplement: Supplementary file 1 — Supplementary Material 1: Supplementary_File_S1.xlsx: Phenotypic observations recorded in studied environments for white lupin germplasm diversity panel. [file 12870_2024_5438_MOESM1_ESM.xlsx]

## Sheet: Arkusz1
Sandra Rychel-Bielska, Wojciech Bielski, Anna Surma, Paolo Annicchiarico, Jolanta Belter, Bartosz Kozak, Renata Galek, Nathalie Harzic, Michał Książkiewicz
A GWAS study highlights significant associations between a series of indels in a FLOWERING LOCUS T gene promoter and flowering time in white lupin (Lupinus albus L.)
BMC Plant Biology
Supplementary File S1. Phenotypic observations recorded in studied environments for white lupin germplasm diversity panel.
Lap	Lodi start flowering 2005 year mean	Sanluri start flowering 2005 year mean	Saint Sauvant start flowering 2005 year mean	Greenhouse first floral bud 2020 year mean	Greenhouse start flowering 2020 year mean	Greenhouse end flowering 2020 year mean	Greenhouse first floral bud 2021 year mean	Greenhouse start flowering 2021 year mean	Greenhouse end flowering 2021 year mean
LAP001b	119	78	153.667	55.6667	74.6667	86.3333	58	76.5	86.8333
LAP001d	119	78	153.667	59.6667	82	92	65.6667	84.8333	91.4
LAP002a	123.667	90.333	160	73.6667	88	97	77	91	99.6667
LAP002c	123.667	90.333	160	87.6667	106.333	113.667	84	96.6667	103.333
LAP002d	123.667	90.333	160	82.6667	95.6667	99	82.3333	96.6667	103.333
LAP003a	122.667	89.333	157	81.6667	93	97.6667	82.8	93	101
LAP003b	122.667	89.333	157	69.6667	86	93	65	87	92.3333
LAP003d	122.667	89.333	157	73	89	97	63.3333	80.3333	91
LAP004b	124.667	89.667	161	85.3333	102.333	109.333	90.3333	103	108.333
LAP004c	124.667	89.667	161	92	105	111	88	101	107
LAP005d	124.333	95.333	164.667	98.6667	113	118.667	100	111.333	115.667
LAP006b	124.667	96.333	164.333	92	103	111	87.3333	100	106.667
LAP006c	124.667	96.333	164.333	70	83.6667	91.6667	63.3333	79.6667	88.3333
LAP007d	122.667	83.667	158	92	102	105	91	105	110
LAP008b	122	81	154	70.3333	86	92.3333	69.8	87	95.25
LAP008c	122	81	154	77.6667	93.6667	102	84	102	108
LAP008d	122	81	154	85	98.6667	105	76.3333	92.3333	101.667
LAP009a	121.667	84	156	78.3333	92.3333	99	77.6667	93	100
LAP009b	121.667	84	156	79.3333	94.3333	102.667	72.3333	87.6667	96
LAP009c	121.667	84	156	74	89	97	71.3333	85.3333	94.3333
LAP010a	130.667	106.333	173	103	113.667	119.667	96.2	108.6	114
LAP010d	130.667	106.333	173	82	96.3333	102	88.6667	99.3333	105.667
LAP011b	118.667	76	147.333	67.6667	84.6667	95.6667	63.6667	82	89.6667
LAP011d	118.667	76	147.333	68.3333	86	92	70.5	87.5	93
LAP012a	118.667	77.667	153	74	86	95.6667	70	87	96
LAP012b	118.667	77.667	153	62	80.3333	90	58.6667	74.6667	85.3333
LAP012d	118.667	77.667	153	62	81.3333	89.6667	61	74.3333	85.6667
LAP013b	121.333	81.333	153.333	57	74.3333	87	56	69	82
LAP013c	121.333	81.333	153.333	68.3333	84.3333	92	71.6667	87	95.3333
LAP014b	120.667	83.667	155	74	86.6667	95.6667	68	82.3333	92
LAP014c	120.667	83.667	155	78	95	105	75	89	97
LAP014d	120.667	83.667	155	74	86	94	67.6667	84.6667	92.3333
LAP015a	116.333	78	150.667	69	86	95	68	84.3333	91.3333
LAP015b	116.333	78	150.667	74	89.6667	99	74	89.6667	98.6667
LAP015c	116.333	78	150.667	74	89	99.6667	70	83.3333	92.3333
LAP016d	118.667	76	147.333	64.3333	81	90.6667	61	73.6667	85.3333
LAP017c	118.667	78.667	153.333	69	86	92	71.3333	85	94
LAP017d	118.667	78.667	153.333	77	91.3333	100.333	70.3333	85.6667	92.6667
LAP018b	118.333	78	152	67.6667	84	92	69.8333	85.8333	92.5
LAP018c	118.333	78	152	64.6667	80	91.6667	60.1667	72.5	84.5
LAP018d	118.333	78	152	64.6667	81.6667	90	63.6667	81.6667	91.1667
LAP019b	109.333	81.667	153.667	67	84	91	62.2	78	87.4
LAP019c	109.333	81.667	153.667	74	86.6667	95.6667	71.6	87.6	95.4
LAP020a	115.333	78.333	153.333	42	53.6667	66	45	59.1667	69.6667
LAP020b	115.333	78.333	153.333	40.3333	51.6667	67.6667	39.1667	49.8333	62
LAP021a	96	25	130.667	38	44.6667	62	34	40.6667	58
LAP021b	96	25	130.667	38.3333	50	65	34.3333	46	61
LAP021d	96	25	130.667	38	47	62	35.3333	47.6667	60.1667
LAP022b	100.667	26.667	132	39	49.6667	63.3333	35.5	47	58
LAP022e	100.667	26.667	132	42	53	67	42	55.5	64.3333
LAP023a	112	32.333	134.333	43.6667	58.3333	72	43.1667	58	65.3333
LAP023b	112	32.333	134.333	37.3333	43.6667	62	36.2	45.8	59
LAP023d	112	32.333	134.333	38	44	62	40.6667	56	66.6667
LAP024b	94	26	131.667	38	47	62	37	49.4	59.2
LAP024c	94	26	131.667	36	43.3333	62	37	47	63
LAP025a	108	25	132	38	43.3333	62	38	49.25	61.75
LAP026c	98.667	25	132	36	41.3333	62	33	44.5	58.5
LAP026d	98.667	25	132	38	43.6667	62	35	48.3333	63
LAP027a	122	65.667	146	53.6667	68	79.3333	46.1667	62.3333	74
LAP027b	122	65.667	146	53	68.3333	78	46.3333	62	72
LAP027d	122	65.667	146	53	70.3333	80.6667	49	63.5	76.5
LAP028d	118.667	71	148.333	60	78.3333	89	62	80.5	88.25
LAP029b	107	40.667	138	46	53.6667	67	44	56	66.6667
LAP030a	116.333	47	137	43.6667	54.6667	68.3333	35.8	51	61.4
LAP031a	117.667	71.667	147.333	61.6667	77.3333	89	56	73.6667	85.6667
LAP031b	117.667	71.667	147.333	62	79.6667	89	59	71.5	84.3333
LAP031d	117.667	71.667	147.333	57	72.3333	85.6667	54	67.8333	81.8333
LAP032d	116.667	69.667	146.667	62.6667	78.3333	89	56	69.6667	83.5
LAP032e	116.667	69.667	146.667	58	75.6667	85.6667	54.5	67.5	78.8333
LAP033a	119	68	147	60.3333	77	89	56.6667	69.6667	83.3333
LAP033c	119	68	147	50	65	77	41	57.4	68.2
LAP034b	118	68.333	143	61.3333	80.3333	90	59	71.75	83.25
LAP034c	118	68.333	143	67	86	92	64.5	84.1667	90.6667
LAP034d	118	68.333	143	50.6667	66.6667	75.3333	41.3333	57	65
LAP035c	115	68	146.333	60.3333	78	89	60.1667	71.1667	83
LAP035d	115	68	146.333	60	72.6667	89	56	70.3333	82.6667
LAP036a	117.667	68	146.333	66.6667	81.6667	89	66.5	83.5	91
LAP036c	117.667	68	146.333	67.6667	82.6667	90.6667	69.6667	86.8333	94.8333
LAP037c	118	69.333	147.333	59	75.3333	85	59	74.6	85.2
LAP037d	118	69.333	147.333	63.3333	80	90	62.3333	79.1667	87.3333
LAP038a	119	57.333	141.667	47.6667	60.6667	73	45.2	60.8	70
LAP038b	119	57.333	141.667	49.6667	63	73.6667	47	64	75
LAP038c	119	57.333	141.667	50.6667	65.6667	75.3333	43	61.6667	68
LAP039a	118	55	140.667	49	63	75	45	61	68.3333
LAP039b	118	55	140.667	48.3333	60.6667	73	42.6667	58.3333	65.6667
LAP039d	118	55	140.667	50	69.6667	78	60	75	82.3333
LAP040c	118.667	68.333	147	64	81	89	61.8333	78.6667	88.3333
LAP040d	118.667	68.333	147	60.3333	80	89	57	73.8	84.2
LAP041b	119	61.333	145.333	52	67.6667	78	47.6667	62.3333	74
LAP042a	119.667	66	146	52	66	76	49.5	65.3333	77.5
LAP042d	119.667	66	146	54.3333	71	81	52.8333	66	77.1667
LAP043a	119	65.667	146.333	66.3333	80.3333	89	60.4	76	86.8
LAP043b	119	65.667	146.333	60.3333	78.6667	89	61	73.2	84.8
LAP043c	119	65.667	146.333	51	64	74	47	63	75
LAP044a	119.333	59.333	145.333	51	65.6667	75.3333	47	61.6667	72.6667
LAP044b	119.333	59.333	145.333	60	76	89	63.25	80.6667	89.6667
LAP045b	118.333	56.333	144	53	69.3333	79	51.1667	66	76
LAP045c	118.333	56.333	144	52	69	79.3333	49.1667	65	77
LAP045d	118.333	56.333	144	54	71.6667	80.3333	55	67.8333	80.3333
LAP046a	117.667	56.333	145.667	51.6667	65	76	46.8333	62.3333	70.8333
LAP046b	117.667	56.333	145.667	50.6667	64.6667	75.3333	50.5	66.5	77.6667
LAP046d	117.667	56.333	145.667	60.3333	77.6667	89	53.5	69.8333	82.8333
LAP047b	119	68.333	146.333	63.6667	80.3333	89	58.6667	76.6667	87
LAP047d	119	68.333	146.333	67	81.6667	89	60.6667	77.6667	87.1667
LAP048b	119	72	147.333	72	86	95	75.3333	89	100
LAP048c	119	72	147.333	60	75.6667	89	55.3333	70.6667	82.8333
LAP049b	119	61.667	143.667	46.3333	60	73	44.8333	60.6667	70.8333
LAP049d	119	61.667	143.667	54.3333	69.6667	80	45	63	76.6667
LAP050a	118.667	57.667	142.333	55	71	81	46.6667	66.1667	80.3333
LAP050b	118.667	57.667	142.333	51	65.3333	76.6667	43.3333	61.3333	71.5
LAP051a	116.667	62	144	56.6667	72.6667	85	50	65	78.6667
LAP051b	116.667	62	144	55	71	82.3333	50.1667	65	74.5
LAP051c	116.667	62	144	56.3333	74.6667	86.3333	50.8333	66.6667	79.6667
LAP052a	118.667	66.333	144	56.3333	73	86.3333	51.5	68.6667	80.6667
LAP052b	118.667	66.333	144	48	61.6667	73	43.3333	58	68
LAP053b	118.333	58	145	51	65.6667	76	44	59.8333	67
LAP053c	118.333	58	145	52	70.3333	81	44.5	61.5	73.5
LAP053d	118.333	58	145	52	68.6667	80	44.6667	60.5	71.1667
LAP054a	118.667	55.333	140.667	53.6667	70.3333	84.6667	49.2	66.4	77.4
LAP054c	118.667	55.333	140.667	50.6667	65.6667	76	45.5	59.3333	68.8333
LAP055b	118.667	56	144.667	55.6667	72.3333	83.6667	46.6667	63.6667	74.6667
LAP055d	118.667	56	144.667	54	69.6667	82.6667	43.8333	60.1667	71.6667
LAP056a	119.333	53	142	43.3333	60	73	42.3333	59	70.3333
LAP056b	119.333	53	142	53.3333	70.6667	81.3333	43	59.8333	70.5
LAP056c	119.333	53	142	45.3333	62	73	40	56.3333	64.5
LAP057a	119.333	75.333	139.333	60	81	89	57.3333	72	83.6667
LAP057d	119.333	75.333	139.333	68.3333	87.3333	93.6667	70.5	88	100
LAP058c	119.667	77.333	147.333	54.3333	71	81	51	67.1667	78.5
LAP058d	119.667	77.333	147.333	65	82.3333	90	57.3333	72.6667	84
LAP059b	122	79.333	153.667	65	81	89	56	75.3333	85.3333
LAP059d	122	79.333	153.667	74.6667	88.6667	98.3333	65	86	93
LAP060b	118.333	70.333	149	66	83.3333	91	61	76.6667	87
LAP060c	118.333	70.333	149	64.6667	81	89	61	75.6	87.4
LAP061b	119	77	150	62	78.6667	89	56	71	81.8333
LAP061c	119	77	150	61.3333	81	89	56	74.6	84.2
LAP061d	119	77	150	61.3333	78.6667	89	56.1667	73.3333	84.5
LAP062a	121.667	90.667	158.667	71.6667	86	94	67.6667	87	95.6667
LAP062d	121.667	90.667	158.667	69	85.6667	95	68	100	106
LAP063b	120.333	76.667	150.667	60	77.6667	89	52.3333	70	82.6667
LAP063d	120.333	76.667	150.667	65	84.3333	92	61.6667	77.5	87.6667
LAP064a	120.333	80.333	153	56.6667	71.6667	85.3333	50	66.3333	78.6667
LAP064b	120.333	80.333	153	49.3333	64	75.3333	45.1667	63	74.1667
LAP065a	118.333	48	139	47	59.3333	70.6667	46	60.6667	69.8333
LAP065b	118.333	48	139	42	57	69	41.3333	56	63
LAP065d	118.333	48	139	46.6667	61.6667	73	42.3333	57.1667	64.5
LAP066c	118.667	68.667	147	61	78	89	52.3333	66	75.5
LAP066d	118.667	68.667	147	62.6667	78.3333	89	51	64.3333	75
LAP067a	114.333	25	133.667	37.3333	43	62	34	42.6667	54.5
LAP067c	114.333	25	133.667	36	43	62	34	42	54.3333
LAP067d	114.333	25	133.667	38	43	62	35	43.8333	54
LAP068a	118.333	71	147.333	60	76.6667	85.3333	54.5	67.3333	79.5
LAP068b	118.333	71	147.333	56	71	79.6667	55.5	69	80.5
LAP068c	118.333	71	147.333	75.3333	86.6667	93.6667	61.6667	76.6667	86.3333
LAP069c	118.667	64.667	147	62.6667	78.3333	89	56.1667	67.5	81
LAP070a	120	69.667	147	58.3333	74.3333	83	51	66	75.6667
LAP070b	120	69.667	147	60	75	85	51.3333	65.6667	77
LAP070c	120	69.667	147	59	75.3333	86.3333	51	66.5	75.6667
LAP071c	119	71.667	146.667	58.3333	74.6667	84.6667	52	70	82
LAP071d	119	71.667	146.667	63.6667	81	89	60.8	79	89
LAP072b	113.667	49.333	138	42	53	64	40.6667	54.5	64.8333
LAP072c	113.667	49.333	138	42	53	64	40	56	64.25
LAP072d	113.667	49.333	138	42	55.3333	66.6667	40	51.8333	63
LAP073b	119.333	63	144.667	56	71	71	50.3333	64.8333	75.5
LAP073d	119.333	63	144.667	53.3333	69.3333	78	48.3333	63.3333	73
LAP074b	110.667	33	134.667	36.6667	41.3333	62.6667	34	43	55
LAP074d	110.667	33	134.667	42	52.3333	62	45.6667	61	66
LAP075b	120	67.667	143.333	55	72.3333	82.3333	47	64.3333	76.3333
LAP076b	119.333	72	145.667	54	72	84.3333	45.3333	62.5	73.1667
LAP076c	119.333	72	145.667	53	71	81	46.5	63.6667	74.3333
LAP077a	120.333	71.667	144.667	51.6667	67.6667	78.3333	45.5	61.5	71.6667
LAP077c	120.333	71.667	144.667	46.3333	66	77.3333	42.6667	61.3333	72.1667
LAP078a	117.667	49	139.333	42	57.3333	71	42	57.6667	64
LAP078c	117.667	49	139.333	47	60.6667	74	42.3333	58.5	67.1667
LAP078d	117.667	49	139.333	46.6667	59.6667	73	42	59	65.8333
LAP079c	120.667	54.667	142	47	61	74	41.6667	58	69.5
LAP079d	120.667	54.667	142	41.6667	57.6667	70.3333	39.5	55.5	63
LAP080b	116.667	53	139.667	42	54.3333	68.3333	41	54.3333	63
LAP080d	116.667	53	139.667	46	58.3333	68.3333	42.3333	57.6667	64.8333
LAP081b	117.333	60.333	142.667	51	67.6667	78	45.6667	56	64.6667
LAP081d	117.333	60.333	142.667	55	72	81	49	67.1667	78.6667
LAP082a	118	53	141	46.6667	60.3333	81	46.5	63	71.5
LAP082b	118	53	141	52	69.6667	73	41.6667	57.3333	65.6667
LAP082d	118	53	141	46	60	71	43	58.2	66.6
LAP083a	116.333	51	140	43.3333	58.6667	71.3333	39	56.3333	64.8333
LAP083c	116.333	51	140	41.3333	54.3333	68	38.2	52.6667	64.1667
LAP084c	124	83.333	150.667	64	81	89	67.4	84.6	95
LAP084d	124	83.333	150.667	66	81	89	66.75	83.75	92.25
LAP085a	115.333	50.667	140	48.3333	64	76	41.3333	59	69.6667
LAP085c	115.333	50.667	140	46.3333	61.6667	74	40	56.6667	65.6667
LAP085d	115.333	50.667	140	50	65.3333	76	41.3333	57	68
LAP086a	108	44.333	138.333	42	58.3333	69.3333	40	58	65
LAP086c	108	44.333	138.333	42	54.6667	69	40	51.6667	63
LAP087a	111	46	139.333	44.6667	57.6667	70.3333	40	54.1667	63
LAP087c	111	46	139.333	43.6667	58	73.6667	40	54.6667	64.6667
LAP087d	111	46	139.333	45.3333	59	70.3333	40	56	64.3333
LAP088a	112	43	139	58.3333	73	84.3333	48	64.1667	74.1667
LAP089b	119.5	47	139.333	42	58.6667	72	40	56.3333	63.3333
LAP089c	119.5	47	139.333	46.3333	59.6667	71	40	56.1667	63
LAP089d	119.5	47	139.333	43	56.3333	71.3333	39	56	66.5
LAP090b	117.667	51.333	142	54	70.6667	81	47.6667	65	75.3333
LAP090c	117.667	51.333	142	48.6667	63.3333	74.3333	41.6667	59.8333	71.3333
LAP090d	117.667	51.333	142	49	66.3333	77.3333	46	61.8333	74.1667
LAP091a	106.5	51	139.333	46.3333	60.6667	71.3333	41.8333	61.5	74.3333
LAP091b	106.5	51	139.333	44.6667	61.6667	72	40.8333	58	67.1667
LAP091d	106.5	51	139.333	46.3333	59.3333	71	40.8333	56	63.6667
LAP092d	116	53	142.667	48	63.3333	74.6667	41.6667	58	68.3333
LAP093b	117.667	53	145.333	53	66.6667	77.3333	46	61.6667	75.5
LAP093c	117.667	53	145.333	47	60	72	40	57	64.6667
LAP093d	117.667	53	145.333	45.3333	58.3333	70.6667	40.3333	55.5	65.3333
LAP094c	118.5	51.333	143	54.3333	70.3333	81	42.3333	58.8333	67.8333
LAP094d	118.5	51.333	143	46	60	71	40	58	66
LAP095a	118.333	54	140	52	66.3333	76.6667	45.3333	61.5	74.1667
LAP095b	118.333	54	140	47	61	73.6667	40.5	56	63.8333
LAP095d	118.333	54	140	51	63.6667	77	48.6667	63.3333	74.8333
LAP096a	118.667	51	140	45.3333	55.6667	67.3333	39.8333	53.5	63
LAP096b	118.667	51	140	46	55	67.6667	40	55.5	63.6667
LAP096d	118.667	51	140	45.3333	56.3333	69	40	56	63.6667
LAP097a	119	70.667	146.667	52	66	76	47.5	63	74.3333
LAP097b	119	70.667	146.667	65.3333	81.6667	91.6667	43.1667	55.3333	66.5
LAP098a	119.333	76.667	147.667	66	81.6667	92	61.4	72.6	91.4
LAP098c	119.333	76.667	147.667	52	66	78.3333	42.4	57.2	65
LAP098d	119.333	76.667	147.667	59.3333	79	89	53.6667	67.3333	80.6667
LAP099a	118.667	49	138.667	51.3333	65.3333	77.6667	44.6667	61.5	73
LAP099b	118.667	49	138.667	40	48.3333	63.3333	36.3333	49.6667	62.1667
LAP099d	118.667	49	138.667	46	55	72	39.5	51.6667	63
LAP100b	119	80.333	154.667	80.6667	93	101	81.6	95.6	103.6
LAP100c	119	80.333	154.667	104.333	117.667	121	89	100	106.333
LAP100d	119	80.333	154.667	80	99.6667	108	74	96.6667	101.667
LAP101b	119.667	60	144.333	63	78	89	56	69.6667	82
LAP101c	119.667	60	144.333	58.3333	73.6667	86.3333	48.1667	63.8333	74.8333
LAP101d	119.667	60	144.333	69	82.6667	89	54.1667	71.3333	83.6667
LAP102c	122.333	76.333	149.667	67.6667	81.6667	90	62.3333	77	87.6667
LAP102d	122.333	76.333	149.667	74.6667	88.6667	97.6667	70	93.6667	99.3333
LAP103a	120.667	74.667	150.333	74	87	97.6667	70	83	93.6667
LAP104b	120	77.333	151.333	71	86	94	67	82	90
LAP105a	120	77	151.333	64.6667	80	89	66	83.2	92.8
LAP106a	120.667	78	153.333	76	91	101	70	87.3333	97.3333
LAP106d	120.667	78	153.333	79.6667	94	104	81	92.3333	102.667
LAP107c	119	78	152.333	72.3333	89	98.3333	68	85.3333	96.3333
LAP107d	119	78	152.333	68.3333	87	95	61	76.3333	84.3333
LAP108d	123	101.333	166.667	102	116	120	98.6667	108	113
LAP109d	118.667	59	146.333	57	71	87.6667	51	66.5	79.5
LAP110a	118	51	144	53	68	77.6667	49.6667	62.6667	74.3333
LAP110b	118	51	144	55	71	81.6667	47	64	75.6667
LAP110d	118	51	144	53	65.6667	79	47	61.1667	73.1667
LAP111c	117.667	48	139.667	42	54.6667	67	39	54.1667	63
LAP111d	117.667	48	139.667	42	55	67	39.5	53.1667	63
LAP112d	112.667	49	141	47.6667	61.3333	72	40.6667	56.6667	63
LAP113b	109.667	44.333	139	41.6667	54.3333	66	37.5	51	62.3333
LAP113c	109.667	44.333	139	42	57	68	41.1667	54.1667	63.3333
LAP115b	117.333	49.667	139	46.3333	59.3333	71.6667	42	56.8333	65.6
LAP117b	120	95.667	168.667	106.333	116.333	121	101.8	112.8	118.2
LAP117d	120	95.667	168.667	106.333	120	129	102	112	118.6
LAP118b	122	96.333	165.667	111	125	129	114.667	121	128
LAP118c	122	96.333	165.667	111.667	127	129	103.6	114.8	120.5
LAP119c	122.667	96.667	164.667	106.333	118	129	103	112.667	121
LAP119d	122.667	96.667	164.667	109.667	122	129	103	113.667	120.333
LAP123a	121	77.333	151	65	80.3333	89.6667	70	86	98
LAP123d	121	77.333	151	75.3333	87	94.6667	68.5	86.5	95.5
LAP124b	121.333	77.667	152.333	68.3333	85.6667	92	72.8333	89.4	98.8
LAP126a	124	101	169	76	89	99	71.8	89	98.4
LAP126d	124	101	169	74.6667	89	98.3333	72.75	89	98
