# Supplementary material for: A GWAS study highlights significant associations between a series of indels in a FLOWERING LOCUS T gene promoter and flowering time in white lupin (Lupinus albus L.)
Source: BMC Plant Biol. 2024 Jul 29;24:722. doi: 10.1186/s12870-024-05438-1 (PMC11285409; doi:10.1186/s12870-024-05438-1)
Supplement: Supplementary file 2 — Supplementary Material 2: Supplementary_File_S2.xlsx: Total photoperiod (day light) hours from sowing to start of flowering recorded in studied environments for white lupin germplasm diversity panel. [file 12870_2024_5438_MOESM2_ESM.xlsx]

## Sheet: Arkusz1
Sandra Rychel-Bielska, Wojciech Bielski, Anna Surma, Paolo Annicchiarico, Jolanta Belter, Bartosz Kozak, Renata Galek, Nathalie Harzic, Michał Książkiewicz
A GWAS study highlights significant associations between a series of indels in a FLOWERING LOCUS T gene promoter and flowering time in white lupin (Lupinus albus L.)
BMC Plant Biology
Supplementary File S2. Total photoperiod (day light) hours from sowing to start of flowering recorded in studied environments for white lupin germplasm diversity panel.
Lap	Greenhouse Hours 2020 mean	Greenhouse Hours 2021 mean	Lodi hours mean	Sanluri Hours mean	Saint Sauvant Hours mean
LAP001b	1006.28	1074.99	2080.02	1437.02	1190.72
LAP001d	1118.52	1211.78	2080.02	1437.02	1190.72
LAP002a	1211.42	1314.35	2146.48	1589.23	1289.41
LAP002c	1498.68	1409.26	2146.48	1589.23	1289.41
LAP002d	1331.16	1409.26	2146.48	1589.23	1289.41
LAP003a	1289.41	1347.79	2132.16	1576.65	1242.57
LAP003b	1180.36	1247.71	2132.16	1576.65	1242.57
LAP003d	1226.99	1137.61	2132.16	1576.65	1242.57
LAP004b	1435.81	1515.69	2160.84	1580.84	1305.05
LAP004c	1477.72	1482.06	2160.84	1580.84	1305.05
LAP005d	1603.32	1655.57	2156.04	1652.81	1362.52
LAP006b	1446.28	1465.25	2160.84	1665.66	1357.28
LAP006c	1144.24	1126.68	2160.84	1665.66	1357.28
LAP007d	1430.57	1549.31	2132.16	1506.14	1258.16
LAP008b	1180.36	1247.71	2122.62	1473.43	1195.88
LAP008c	1299.84	1498.88	2122.62	1473.43	1195.88
LAP008d	1378.21	1336.64	2122.62	1473.43	1195.88
LAP009a	1278.99	1347.79	2117.88	1510.24	1226.99
LAP009b	1310.27	1258.79	2117.88	1510.24	1226.99
LAP009c	1226.99	1220.06	2117.88	1510.24	1226.99
LAP010a	1613.76	1609.76	2247.93	1796.41	1493.44
LAP010d	1341.61	1454.05	2247.93	1796.41	1493.44
LAP011b	1159.71	1165	2075.32	1412.96	1092.87
LAP011d	1180.36	1256.02	2075.32	1412.96	1092.87
LAP012a	1180.36	1247.71	2075.32	1433	1180.36
LAP012b	1092.87	1045.25	2075.32	1433	1180.36
LAP012d	1108.25	1039.85	2075.32	1433	1180.36
LAP013b	1001.22	954.237	2113.12	1477.51	1185.53
LAP013c	1154.55	1247.71	2113.12	1477.51	1185.53
LAP014b	1190.71	1170.5	2103.65	1506.14	1211.42
LAP014c	1320.71	1280.98	2103.65	1506.14	1211.42
LAP014d	1180.36	1209.03	2103.65	1506.14	1211.42
LAP015a	1180.36	1203.51	2042.5	1437.02	1144.25
LAP015b	1237.37	1292.1	2042.5	1437.02	1144.25
LAP015c	1226.99	1186.99	2042.5	1437.02	1144.25
LAP016d	1103.12	1029.08	2075.32	1412.96	1092.87
LAP017c	1180.36	1214.54	2075.32	1445.08	1185.53
LAP017d	1263.37	1225.59	2075.32	1445.08	1185.53
LAP018b	1149.39	1228.35	2070.61	1437.02	1164.87
LAP018c	1087.75	1010.28	2070.61	1437.02	1164.87
LAP018d	1113.38	1159.52	2070.61	1437.02	1164.87
LAP019b	1149.39	1099.42	1945.6	1481.59	1190.72
LAP019c	1190.71	1257.69	1945.6	1481.59	1190.72
LAP020a	695.773	800.107	2028.51	1441.04	1185.53
LAP020b	667.197	658.833	2028.51	1441.04	1185.53
LAP021a	568.692	525.283	1767.69	855.912	841.381
LAP021b	643.523	602.334	1767.69	855.912	841.381
LAP021d	601.256	626.792	1767.69	855.912	841.381
LAP022b	638.811	616.984	1828.95	872.557	861.111
LAP022e	686.222	743.997	1828.95	872.557	861.111
LAP023a	763.17	782.165	1982.23	929.806	895.827
LAP023b	554.817	599.417	1982.23	929.806	895.827
LAP023d	559.431	751.595	1982.23	929.806	895.827
LAP024b	601.256	652.404	1741.79	865.884	856.178
LAP024c	550.203	616.984	1741.79	865.884	856.178
LAP025a	550.203	650.179	1927.41	855.912	861.111
LAP026c	522.635	580.486	1802.57	855.912	861.111
LAP026d	554.817	636.62	1802.57	855.912	861.111
LAP027a	905.786	849.183	2122.62	1291.42	1072.41
LAP027b	910.775	843.985	2122.62	1291.42	1072.41
LAP027d	940.778	867.402	2122.62	1291.42	1072.41
LAP028d	1062.2	1140.35	2075.32	1353.56	1108.25
LAP029b	695.773	751.595	1913.82	1016.08	950.808
LAP030a	710.132	676.203	2042.5	1083.4	935.763
LAP031a	1046.91	1029.08	2061.23	1361.43	1092.87
LAP031b	1082.63	994.21	2061.23	1361.43	1092.87
LAP031d	970.928	935.691	2061.23	1361.43	1092.87
LAP032d	1062.2	964.871	2047.18	1337.92	1082.64
LAP032e	1021.49	930.407	2047.18	1337.92	1082.64
LAP033a	1041.81	964.871	2080.02	1318.45	1087.75
LAP033c	861.111	772.977	2080.02	1318.45	1087.75
LAP034b	1092.87	998.222	2065.91	1322.33	1026.56
LAP034c	1180.36	1200.75	2065.91	1322.33	1026.56
LAP034d	885.89	766.851	2065.91	1322.33	1026.56
LAP035c	1057.09	988.862	2023.86	1318.45	1077.52
LAP035d	975.967	975.521	2023.86	1318.45	1077.52
LAP036a	1113.38	1189.74	2061.23	1318.45	1077.52
LAP036c	1128.8	1244.94	2061.23	1318.45	1077.52
LAP037c	1016.42	1044.17	2065.91	1334.01	1092.87
LAP037d	1087.75	1118.49	2065.91	1334.01	1092.87
LAP038a	797.234	825.35	2080.02	1196.74	1006.29
LAP038b	831.529	875.225	2080.02	1196.74	1006.29
LAP038c	871.012	838.805	2080.02	1196.74	1006.29
LAP039a	831.529	828.446	2065.91	1170.76	991.112
LAP039b	797.234	787.288	2065.91	1170.76	991.112
LAP039d	930.76	1050.64	2065.91	1170.76	991.112
LAP040c	1103.12	1110.32	2075.32	1322.33	1087.75
LAP040d	1087.75	1031.23	2075.32	1322.33	1087.75
LAP041b	900.809	849.183	2080.02	1241.81	1062.19
LAP042a	875.962	896.175	2089.46	1295.26	1072.41
LAP042d	950.808	906.677	2089.46	1295.26	1072.41
LAP043a	1092.87	1066.86	2080.02	1291.42	1077.52
LAP043b	1067.3	1021.55	2080.02	1291.42	1077.52
LAP043c	846.299	859.578	2080.02	1291.42	1077.52
LAP044a	871.012	838.805	2084.73	1219.19	1062.19
LAP044b	1026.56	1143.08	2084.73	1219.19	1062.19
LAP045b	925.758	906.677	2070.61	1185.57	1041.81
LAP045c	920.755	890.925	2070.61	1185.57	1041.81
LAP045d	960.862	935.691	2070.61	1185.57	1041.81
LAP046a	861.111	849.183	2061.23	1185.57	1067.31
LAP046b	856.173	914.578	2061.23	1185.57	1067.31
LAP046d	1052	967.53	2061.23	1185.57	1067.31
LAP047b	1092.87	1077.7	2080.02	1322.33	1077.52
LAP047d	1113.38	1093.99	2080.02	1322.33	1077.52
LAP048b	1180.36	1280.98	2080.02	1365.35	1092.87
LAP048c	1021.49	980.854	2080.02	1365.35	1092.87
LAP049b	787.472	823.285	2080.02	1245.6	1036.73
LAP049d	930.76	859.578	2080.02	1245.6	1036.73
LAP050a	950.808	909.311	2075.32	1200.47	1016.41
LAP050b	866.061	833.626	2075.32	1200.47	1016.41
LAP051a	975.967	890.925	2047.18	1249.39	1041.81
LAP051b	950.808	890.925	2047.18	1249.39	1041.81
LAP051c	1006.28	917.212	2047.18	1249.39	1041.81
LAP052a	981.006	948.936	2075.32	1299.11	1041.81
LAP052b	811.906	782.165	2075.32	1299.11	1041.81
LAP053b	871.012	810.392	2070.61	1204.2	1057.09
LAP053c	940.778	836.216	2070.61	1204.2	1057.09
LAP053d	915.765	820.705	2070.61	1204.2	1057.09
LAP054a	940.778	912.998	2075.32	1174.45	991.112
LAP054c	871.012	802.678	2075.32	1174.45	991.112
LAP055b	970.928	870.009	2075.32	1181.86	1052.01
LAP055d	930.76	815.544	2075.32	1181.86	1052.01
LAP056a	787.472	797.536	2084.73	1148.67	1011.34
LAP056b	945.793	810.392	2084.73	1148.67	1011.34
LAP056c	816.801	756.681	2084.73	1148.67	1011.34
LAP057a	1103.12	1002.23	2084.73	1404.97	970.923
LAP057d	1201.06	1264.34	2084.73	1404.97	970.923
LAP058c	950.808	925.122	2089.46	1428.98	1092.87
LAP058d	1123.66	1012.96	2089.46	1428.98	1092.87
LAP059b	1103.12	1056.05	2122.62	1453.15	1190.72
LAP059d	1221.8	1231.11	2122.62	1453.15	1190.72
LAP060b	1139.09	1077.7	2070.61	1345.73	1118.52
LAP060c	1103.12	1060.37	2070.61	1345.73	1118.52
LAP061b	1067.3	986.188	2080.02	1424.96	1133.94
LAP061c	1103.12	1044.17	2080.02	1424.96	1133.94
LAP061d	1067.3	1023.7	2080.02	1424.96	1133.94
LAP062a	1180.36	1247.71	2117.88	1593.45	1268.58
LAP062d	1175.2	1465.25	2117.88	1593.45	1268.58
LAP063b	1052	970.188	2098.9	1420.96	1144.25
LAP063d	1154.55	1091.27	2098.9	1420.96	1144.25
LAP064a	960.862	911.944	2098.9	1465.31	1180.36
LAP064b	846.299	859.578	2098.9	1465.31	1180.36
LAP065a	777.739	823.285	2070.61	1094.17	965.889
LAP065b	743.808	751.595	2070.61	1094.17	965.889
LAP065d	811.906	769.403	2070.61	1094.17	965.889
LAP066c	1057.09	906.677	2075.32	1326.23	1087.75
LAP066d	1062.2	880.458	2075.32	1326.23	1087.75
LAP067a	545.588	553.967	2014.57	855.912	885.895
LAP067c	545.588	544.37	2014.57	855.912	885.895
LAP067d	545.588	570.815	2014.57	855.912	885.895
LAP068a	1036.73	927.765	2070.61	1353.56	1092.87
LAP068b	950.808	954.237	2070.61	1353.56	1092.87
LAP068c	1190.71	1077.7	2070.61	1353.56	1092.87
LAP069c	1062.2	930.407	2075.32	1279.9	1087.75
LAP070a	1001.22	906.677	2094.18	1337.92	1087.75
LAP070b	1011.34	901.426	2094.18	1337.92	1087.75
LAP070c	1016.42	914.578	2094.18	1337.92	1087.75
LAP071c	1006.28	970.188	2080.02	1361.43	1082.64
LAP071d	1103.12	1115.76	2080.02	1361.43	1082.64
LAP072b	686.222	728.829	2005.31	1108.61	950.808
LAP072c	686.222	751.595	2005.31	1108.61	950.808
LAP072d	719.729	688.669	2005.31	1108.61	950.808
LAP073b	950.808	888.308	2084.73	1260.79	1052.01
LAP073d	925.758	864.794	2084.73	1260.79	1052.01
LAP074b	522.635	558.765	1963.88	936.613	900.813
LAP074d	676.702	828.446	1963.88	936.613	900.813
LAP075b	970.928	880.458	2094.18	1314.58	1031.64
LAP076b	965.889	851.782	2084.73	1365.35	1067.31
LAP076c	950.808	870.009	2084.73	1365.35	1067.31
LAP077a	900.809	836.216	2098.9	1361.43	1052.01
LAP077c	875.962	833.626	2098.9	1361.43	1052.01
LAP078a	748.645	777.06	2061.23	1104.99	970.923
LAP078c	797.234	789.85	2061.23	1104.99	970.923
LAP078d	782.606	797.536	2061.23	1104.99	970.923
LAP079c	802.115	782.165	2103.65	1167.07	1011.34
LAP079d	753.481	743.997	2103.65	1167.07	1011.34
LAP080b	705.34	726.306	2047.18	1148.67	975.972
LAP080d	763.17	777.06	2047.18	1148.67	975.972
LAP081b	900.809	751.595	2056.53	1230.48	1021.49
LAP081d	965.889	925.122	2056.53	1230.48	1021.49
LAP082a	792.353	859.578	2065.91	1148.67	996.157
LAP082b	930.76	771.956	2065.91	1148.67	996.157
LAP082d	787.472	785.239	2065.91	1148.67	996.157
LAP083a	768.021	756.681	2042.5	1126.75	981.006
LAP083c	705.34	701.174	2042.5	1126.75	981.006
LAP084c	1103.12	1207.92	2151.25	1502.03	1144.25
LAP084d	1103.12	1193.87	2151.25	1502.03	1144.25
LAP085a	846.299	797.536	2028.51	1123.12	981.006
LAP085c	811.906	761.766	2028.51	1123.12	981.006
LAP085d	866.061	766.851	2028.51	1123.12	981.006
LAP086a	763.17	782.165	1927.41	1054.86	955.83
LAP086c	710.132	686.176	1927.41	1054.86	955.83
LAP087a	753.481	723.783	1968.45	1072.66	970.923
LAP087c	758.318	731.352	1968.45	1072.66	970.923
LAP087d	772.873	751.595	1968.45	1072.66	970.923
LAP088a	981.006	877.842	1982.23	1040.69	965.889
LAP089b	768.021	756.681	2087.1	1083.4	970.923
LAP089c	782.606	754.138	2087.1	1083.4	970.923
LAP089d	734.164	751.595	2087.1	1083.4	970.923
LAP090b	945.793	890.925	2061.23	1130.39	1011.34
LAP090c	836.452	810.392	2061.23	1130.39	1011.34
LAP090d	880.926	841.395	2061.23	1130.39	1011.34
LAP091a	797.234	836.216	1907.05	1126.75	970.923
LAP091b	811.906	782.165	1907.05	1126.75	970.923
LAP091d	777.739	751.595	1907.05	1126.75	970.923
LAP092d	836.452	782.165	2037.83	1148.67	1021.49
LAP093b	885.89	838.805	2061.23	1148.67	1062.19
LAP093c	787.472	766.851	2061.23	1148.67	1062.19
LAP093d	763.17	743.997	2061.23	1148.67	1062.19
LAP094c	940.778	794.974	2072.96	1130.39	1026.56
LAP094d	787.472	782.165	2072.96	1130.39	1026.56
LAP095a	880.926	836.216	2070.61	1159.69	981.006
LAP095b	802.115	751.595	2070.61	1159.69	981.006
LAP095d	841.376	864.794	2070.61	1159.69	981.006
LAP096a	724.536	713.72	2075.32	1126.75	981.006
LAP096b	714.923	743.997	2075.32	1126.75	981.006
LAP096d	734.164	751.595	2075.32	1126.75	981.006
LAP097a	875.962	859.578	2080.02	1349.65	1082.64
LAP097b	1113.38	741.464	2080.02	1349.65	1082.64
LAP098a	1113.38	1011.89	2084.73	1420.96	1098
LAP098c	875.962	769.914	2084.73	1420.96	1098
LAP098d	1072.41	927.765	2084.73	1420.96	1098
LAP099a	866.061	836.216	2075.32	1104.99	960.867
LAP099b	619.993	656.36	2075.32	1104.99	960.867
LAP099d	714.923	686.176	2075.32	1104.99	960.867
LAP100b	1289.41	1391.36	2080.02	1465.31	1206.25
LAP100c	1676.3	1465.25	2080.02	1465.31	1206.25
LAP100d	1393.91	1409.26	2080.02	1465.31	1206.25
LAP101b	1057.09	964.871	2089.46	1226.71	1046.9
LAP101c	991.106	872.617	2089.46	1226.71	1046.9
LAP101d	1128.8	991.536	2089.46	1226.71	1046.9
LAP102c	1113.38	1083.12	2127.38	1416.95	1128.81
LAP102d	1221.8	1358.96	2127.38	1416.95	1128.81
LAP103a	1195.88	1181.48	2103.65	1397.02	1139.09
LAP104b	1180.36	1165	2094.18	1428.98	1154.54
LAP105a	1087.75	1184.79	2094.18	1424.96	1154.54
LAP106a	1258.16	1253.25	2103.65	1437.02	1185.53
LAP106d	1305.05	1336.64	2103.65	1437.02	1185.53
LAP107c	1226.99	1220.06	2080.02	1437.02	1170.03
LAP107d	1195.88	1072.28	2080.02	1437.02	1170.03
LAP108d	1650.27	1599.69	2136.91	1730.51	1393.92
LAP109d	950.808	914.578	2075.32	1215.43	1077.52
LAP110a	905.786	854.38	2065.91	1126.75	1041.81
LAP110b	950.808	875.225	2065.91	1126.75	1041.81
LAP110d	871.012	831.036	2065.91	1126.75	1041.81
LAP111c	710.132	723.783	2061.23	1094.17	975.972
LAP111d	714.923	708.694	2061.23	1094.17	975.972
LAP112d	807.01	761.766	1991.46	1104.99	996.157
LAP113b	705.34	676.203	1950.17	1054.86	965.889
LAP113c	743.808	723.783	1950.17	1054.86	965.889
LAP115b	777.739	764.308	2056.53	1112.23	965.889
LAP117b	1655.48	1680.1	2094.18	1657.1	1425.34
LAP117d	1712.67	1666.72	2094.18	1657.1	1425.34
LAP118b	1790.22	1816.39	2122.62	1665.66	1378.22
LAP118c	1821.07	1713.49	2122.62	1665.66	1378.22
LAP119c	1681.51	1677.87	2132.16	1669.95	1362.52
LAP119d	1743.75	1694.58	2132.16	1669.95	1362.52
LAP123a	1092.87	1231.11	2108.38	1428.98	1149.39
LAP123d	1195.88	1239.41	2108.38	1428.98	1149.39
LAP124b	1175.2	1287.65	2113.12	1433	1170.03
LAP126a	1226.99	1280.98	2151.25	1726.15	1430.57
LAP126d	1226.99	1280.98	2151.25	1726.15	1430.57
