# Supplementary material for: A GWAS study highlights significant associations between a series of indels in a FLOWERING LOCUS T gene promoter and flowering time in white lupin (Lupinus albus L.)
Source: BMC Plant Biol. 2024 Jul 29;24:722. doi: 10.1186/s12870-024-05438-1 (PMC11285409; doi:10.1186/s12870-024-05438-1)
Supplement: Supplementary file 3 — Supplementary Material 3: Supplementary_File_S3.xlsx: Cumulative number of growing degree days from sowing to start of flowering (GDDs) recorded in studied environments for white lupin germplasm diversity panel. [file 12870_2024_5438_MOESM3_ESM.xlsx]

## Sheet: Arkusz1
Sandra Rychel-Bielska, Wojciech Bielski, Anna Surma, Paolo Annicchiarico, Jolanta Belter, Bartosz Kozak, Renata Galek, Nathalie Harzic, Michał Książkiewicz
A GWAS study highlights significant associations between a series of indels in a FLOWERING LOCUS T gene promoter and flowering time in white lupin (Lupinus albus L.)
BMC Plant Biology
Supplementary File S3. Cumulative number of growing degree days from sowing to start of flowering (GDDs) recorded in studied environments for white lupin germplasm diversity panel.
Lap	Greenhouse GDDs 2020 mean	Greenhouse GDDs 2021 mean	Lodi GDDs mean	Sanluri GDDs mean	Saint Sauvant GDDs mean
LAP001b	1318.42	1338.85	880.605	1066	798.371
LAP001d	1455.4	1491.5	880.605	1066	798.371
LAP002a	1582.15	1625.45	957.568	1248.83	876.6
LAP002c	1967.47	1741.1	957.568	1248.83	876.6
LAP002d	1738.55	1741.1	957.568	1248.83	876.6
LAP003a	1685.8	1667.7	942.272	1235.5	839.25
LAP003b	1535.4	1537.4	942.272	1235.5	839.25
LAP003d	1601.85	1404.45	942.272	1235.5	839.25
LAP004b	1883.35	1900.7	970.396	1240	888.95
LAP004c	1939.7	1845.35	970.396	1240	888.95
LAP005d	2104.4	2079.63	966.389	1311.16	942.889
LAP006b	1897.25	1819.05	970.396	1320.83	937.561
LAP006c	1486.72	1392.88	970.396	1320.83	937.561
LAP007d	1876.4	1943.55	942.272	1153.84	852.15
LAP008b	1535.4	1537.4	931	1113	803.15
LAP008c	1698.6	1873	931	1113	803.15
LAP008d	1799.17	1653.63	931	1113	803.15
LAP009a	1673.67	1667.7	925.048	1159	826.05
LAP009b	1711.42	1552.1	925.048	1159	826.05
LAP009c	1601.85	1501.87	925.048	1159	826.05
LAP010a	2120.03	2016.79	1047.97	1435.16	1100.3
LAP010d	1752.2	1802.38	1047.97	1435.16	1100.3
LAP011b	1506.38	1434.75	875.713	1036	710.478
LAP011d	1535.4	1548.43	875.713	1036	710.478
LAP012a	1535.4	1537.4	875.713	1061.01	788.8
LAP012b	1425.48	1306.22	875.713	1061.01	788.8
LAP012d	1443.7	1300.03	875.713	1061.01	788.8
LAP013b	1311.88	1204.55	919.077	1118.16	793.579
LAP013c	1499.57	1537.4	919.077	1118.16	793.579
LAP014b	1552.1	1441.25	907.466	1153.84	814.55
LAP014c	1724.25	1582.05	907.466	1153.84	814.55
LAP014d	1535.4	1488.1	907.466	1153.84	814.55
LAP015a	1535.4	1481.3	842.439	1066	754.887
LAP015b	1616.22	1596.78	842.439	1066	754.887
LAP015c	1601.85	1461	842.439	1066	754.887
LAP016d	1437.85	1287.97	875.713	1036	710.478
LAP017c	1535.4	1494.9	875.713	1076.67	793.579
LAP017d	1653.03	1508.83	875.713	1076.67	793.579
LAP018b	1492.75	1512.32	870.807	1066	773.05
LAP018c	1419.3	1267.23	870.807	1066	773.05
LAP018d	1449.55	1428.58	870.807	1066	773.05
LAP019b	1492.75	1364.55	775.02	1123.34	798.371
LAP019c	1552.1	1550.63	775.02	1123.34	798.371
LAP020a	947.7	1013.11	829.594	1071.33	793.579
LAP020b	907.867	853.967	829.594	1071.33	793.579
LAP021a	784.833	698.1	668.4	816	517.503
LAP021b	875.7	788.8	668.4	816	517.503
LAP021d	824.5	817.133	668.4	816	517.503
LAP022b	870.033	805.8	703.875	822.335	528.05
LAP022e	935	950.3	703.875	822.335	528.05
LAP023a	1027.72	992.8	797.93	832.832	551.781
LAP023b	767.783	785.4	797.93	832.832	551.781
LAP023d	773.5	958.8	797.93	832.832	551.781
LAP024b	824.5	846.6	650.5	820	525.503
LAP024c	762.067	805.8	650.5	820	525.503
LAP025a	762.067	844.05	765.2	816	528.05
LAP026c	725.717	763.3	691.129	816	528.05
LAP026d	767.783	828.467	691.129	816	528.05
LAP027a	1195.1	1082.67	931	952.168	685.5
LAP027b	1200.83	1075.25	931	952.168	685.5
LAP027d	1237.3	1107.45	931	952.168	685.5
LAP028d	1389.4	1407.4	875.713	980	725.512
LAP029b	947.7	958.8	755.68	874.668	586.05
LAP030a	965.383	873.8	842.439	899	575.85
LAP031a	1369.82	1287.97	861.095	986.003	710.478
LAP031b	1413.57	1248.7	861.095	986.003	710.478
LAP031d	1273.28	1184.57	861.095	986.003	710.478
LAP032d	1389.4	1215.95	846.946	971.502	698.673
LAP032e	1337.88	1178.6	846.946	971.502	698.673
LAP033a	1363.2	1215.95	880.605	962	705.25
LAP033c	1143.8	982.6	880.605	962	705.25
LAP034b	1425.48	1253.48	865.915	963.832	641.4
LAP034c	1535.4	1477.9	865.915	963.832	641.4
LAP034d	1172.33	975.8	865.915	963.832	641.4
LAP035c	1383.05	1242.33	825.425	962	692.077
LAP035d	1279.27	1227.48	825.425	962	692.077
LAP036a	1449.55	1464.38	861.095	962	692.077
LAP036c	1468.23	1533.8	861.095	962	692.077
LAP037c	1331.42	1304.98	865.915	969.498	710.478
LAP037d	1419.3	1384.38	865.915	969.498	710.478
LAP038a	1068.25	1047.37	880.605	925.666	628.22
LAP038b	1109.1	1117.4	880.605	925.666	628.22
LAP038c	1155.13	1067.43	880.605	925.666	628.22
LAP039a	1109.1	1051.8	865.915	919.5	617.287
LAP039b	1068.25	998.467	865.915	919.5	617.287
LAP039d	1224.97	1312.4	865.915	919.5	617.287
LAP040c	1437.85	1375.88	875.713	963.832	705.25
LAP040d	1419.3	1290.32	875.713	963.832	705.25
LAP041b	1189.43	1082.67	880.605	936	673.194
LAP042a	1160.8	1140.43	890.96	953.5	685.5
LAP042d	1249.3	1152.5	890.96	953.5	685.5
LAP043a	1425.48	1330.15	880.605	952.168	692.077
LAP043b	1395.75	1279.73	880.605	952.168	692.077
LAP043c	1126.35	1097.5	880.605	952.168	692.077
LAP044a	1155.13	1067.43	885.775	930.999	673.194
LAP044b	1344.35	1410.35	885.775	930.999	673.194
LAP045b	1218.63	1152.5	870.807	923.666	652.1
LAP045c	1212.3	1134.4	870.807	923.666	652.1
LAP045d	1261.3	1184.57	870.807	923.666	652.1
LAP046a	1143.8	1082.67	861.095	923.666	679.356
LAP046b	1137.98	1161.08	861.095	923.666	679.356
LAP046d	1376.43	1218.8	861.095	923.666	679.356
LAP047b	1425.48	1341.75	880.605	963.832	692.077
LAP047d	1449.55	1358.88	880.605	963.832	692.077
LAP048b	1535.4	1582.05	880.605	989	710.478
LAP048c	1337.88	1233.32	880.605	989	710.478
LAP049b	1056.45	1044.42	880.605	936.5	648.537
LAP049d	1224.97	1097.5	880.605	936.5	648.537
LAP050a	1249.3	1155.36	875.713	926.334	634.93
LAP050b	1149.47	1059.62	875.713	926.334	634.93
LAP051a	1279.27	1134.4	846.946	937	652.1
LAP051b	1249.3	1134.4	846.946	937	652.1
LAP051c	1318.42	1163.93	846.946	937	652.1
LAP052a	1285.25	1198.88	875.713	954.665	652.1
LAP052b	1085.75	992.8	875.713	954.665	652.1
LAP053b	1155.13	1026.34	870.807	927	667.05
LAP053c	1237.3	1063.53	870.807	927	667.05
LAP053d	1206.57	1040.73	870.807	927	667.05
LAP054a	1237.3	1159.36	875.713	920.665	617.287
LAP054c	1155.13	1016.42	875.713	920.665	617.287
LAP055b	1273.28	1110.77	875.713	923	662.072
LAP055d	1224.97	1033.34	875.713	923	662.072
LAP056a	1056.45	1009.8	885.775	914	631.7
LAP056b	1243.3	1026.34	885.775	914	631.7
LAP056c	1091.55	964.467	885.775	914	631.7
LAP057a	1437.85	1258.25	885.775	1026.66	600.946
LAP057d	1567.68	1559.45	885.775	1026.66	600.946
LAP058c	1249.3	1172.63	890.96	1055.99	710.478
LAP058d	1461.82	1270.22	890.96	1055.99	710.478
LAP059b	1437.85	1318.32	931	1087.16	798.371
LAP059d	1595.28	1515.8	931	1087.16	798.371
LAP060b	1480.68	1341.75	870.807	975.664	734.65
LAP060c	1437.85	1323.05	870.807	975.664	734.65
LAP061b	1395.75	1239.15	880.605	1051	747.35
LAP061c	1437.85	1304.98	880.605	1051	747.35
LAP061d	1395.75	1282.08	880.605	1051	747.35
LAP062a	1535.4	1537.4	925.048	1253.17	860.154
LAP062d	1528	1819.05	925.048	1253.17	860.154
LAP063b	1376.43	1221.65	901.789	1046.01	754.887
LAP063d	1499.57	1356.05	901.789	1046.01	754.887
LAP064a	1261.3	1158.22	901.789	1102.66	788.8
LAP064b	1126.35	1097.5	901.789	1102.66	788.8
LAP065a	1044.85	1044.42	870.807	901.5	596.75
LAP065b	1005.05	958.8	870.807	901.5	596.75
LAP065d	1085.75	978.633	870.807	901.5	596.75
LAP066c	1383.05	1152.5	875.713	965.668	705.25
LAP066d	1389.4	1123.07	875.713	965.668	705.25
LAP067a	756.35	732.133	818.835	816	545.387
LAP067c	756.35	720.8	818.835	816	545.387
LAP067d	756.35	751.967	818.835	816	545.387
LAP068a	1356.92	1175.62	870.807	980	710.478
LAP068b	1249.3	1204.55	870.807	980	710.478
LAP068c	1552.1	1341.75	870.807	980	710.478
LAP069c	1389.4	1178.6	875.713	947.835	705.25
LAP070a	1311.88	1152.5	896.13	971.502	705.25
LAP070b	1324.95	1146.47	896.13	971.502	705.25
LAP070c	1331.42	1161.08	896.13	971.502	705.25
LAP071c	1318.42	1221.65	880.605	986.003	698.673
LAP071d	1437.85	1381.55	880.605	986.003	698.673
LAP072b	935	933.3	813.222	904.666	586.05
LAP072c	935	958.8	813.222	904.666	586.05
LAP072d	976.717	887.967	813.222	904.666	586.05
LAP073b	1249.3	1131.57	885.775	940.5	662.072
LAP073d	1218.63	1104.13	885.775	940.5	662.072
LAP074b	725.717	737.8	785.862	834.5	554.569
LAP074d	921.3	1051.8	785.862	834.5	554.569
LAP075b	1273.28	1123.07	896.13	960.335	644.963
LAP076b	1267.3	1086.38	885.775	989	679.356
LAP076c	1249.3	1110.77	885.775	989	679.356
LAP077a	1189.43	1063.53	901.789	986.003	662.072
LAP077c	1160.8	1059.62	901.789	986.003	662.072
LAP078a	1010.72	987.133	861.095	904	600.946
LAP078c	1068.25	1001.3	861.095	904	600.946
LAP078d	1050.65	1009.8	861.095	904	600.946
LAP079c	1074.15	992.8	907.466	918.501	631.7
LAP079d	1016.38	950.3	907.466	918.501	631.7
LAP080b	959.717	930.467	846.946	914	605.154
LAP080d	1027.72	987.133	846.946	914	605.154
LAP081b	1189.43	958.8	856.26	933.832	638.17
LAP081d	1267.3	1172.63	856.26	933.832	638.17
LAP082a	1062.35	1097.5	865.915	914	621.25
LAP082b	1224.97	981.467	865.915	914	621.25
LAP082d	1056.45	996.2	865.915	914	621.25
LAP083a	1033.38	964.467	842.439	908	609.35
LAP083c	959.717	902.133	842.439	908	609.35
LAP084c	1437.85	1486.74	962.395	1148.66	754.887
LAP084d	1437.85	1469.44	962.395	1148.66	754.887
LAP085a	1126.35	1009.8	829.594	907.334	609.35
LAP085c	1085.75	970.133	829.594	907.334	609.35
LAP085d	1149.47	975.8	829.594	907.334	609.35
LAP086a	1027.72	992.8	765.2	889.665	589.613
LAP086c	965.383	885.133	765.2	889.665	589.613
LAP087a	1016.38	927.633	789.31	895.5	600.946
LAP087c	1022.05	936.133	789.31	895.5	600.946
LAP087d	1039.05	958.8	789.31	895.5	600.946
LAP088a	1285.25	1120.23	797.93	885	596.75
LAP089b	1033.38	964.467	888.367	899	600.946
LAP089c	1050.65	961.633	888.367	899	600.946
LAP089d	993.717	958.8	888.367	899	600.946
LAP090b	1243.3	1134.4	861.095	908.999	631.7
LAP090c	1114.85	1026.34	861.095	908.999	631.7
LAP090d	1166.57	1071.34	861.095	908.999	631.7
LAP091a	1068.25	1063.53	751.777	908	600.946
LAP091b	1085.75	992.8	751.777	908	600.946
LAP091d	1044.85	958.8	751.777	908	600.946
LAP092d	1114.85	992.8	837.945	914	638.17
LAP093b	1172.33	1067.43	861.095	914	673.194
LAP093c	1056.45	975.8	861.095	914	673.194
LAP093d	1027.72	950.3	861.095	914	673.194
LAP094c	1237.3	1006.97	873.26	908.999	641.4
LAP094d	1056.45	992.8	873.26	908.999	641.4
LAP095a	1166.57	1063.53	870.807	916.5	609.35
LAP095b	1074.15	958.8	870.807	916.5	609.35
LAP095d	1120.6	1104.13	870.807	916.5	609.35
LAP096a	982.383	916.3	875.713	908	609.35
LAP096b	971.05	950.3	875.713	908	609.35
LAP096d	993.717	958.8	875.713	908	609.35
LAP097a	1160.8	1097.5	880.605	977.836	698.673
LAP097b	1449.55	947.467	880.605	977.836	698.673
LAP098a	1449.55	1269.02	885.775	1046.01	715.722
LAP098c	1160.8	979.2	885.775	1046.01	715.722
LAP098d	1402.1	1175.62	885.775	1046.01	715.722
LAP099a	1149.47	1063.53	875.713	904	593.187
LAP099b	847.233	851.133	875.713	904	593.187
LAP099d	971.05	885.133	875.713	904	593.187
LAP100b	1685.8	1718.2	880.605	1102.66	810.754
LAP100c	2202.3	1819.05	880.605	1102.66	810.754
LAP100d	1821.3	1741.1	880.605	1102.66	810.754
LAP101b	1383.05	1215.95	890.96	933	657.078
LAP101c	1298.65	1114.08	890.96	933	657.078
LAP101d	1468.23	1245.52	890.96	933	657.078
LAP102c	1449.55	1347.55	936.628	1040.99	743.121
LAP102d	1595.28	1681.43	936.628	1040.99	743.121
LAP103a	1560.45	1454.25	907.466	1017.84	751.113
LAP104b	1535.4	1434.75	896.13	1055.99	763.445
LAP105a	1419.3	1458.3	896.13	1051	763.445
LAP106a	1645.75	1544.75	907.466	1066	793.579
LAP106d	1705	1653.63	907.466	1066	793.579
LAP107c	1601.85	1501.87	880.605	1066	778.295
LAP107d	1560.45	1335.95	880.605	1066	778.295
LAP108d	2168	2003.95	947.9	1371.33	969.672
LAP109d	1249.3	1161.08	875.713	930	692.077
LAP110a	1195.1	1090.08	865.915	908	652.1
LAP110b	1249.3	1117.4	865.915	908	652.1
LAP110d	1155.13	1055.71	865.915	908	652.1
LAP111c	965.383	927.633	861.095	901.5	605.154
LAP111d	971.05	910.633	861.095	901.5	605.154
LAP112d	1079.95	970.133	805.027	904	621.25
LAP113b	959.717	873.8	776.99	889.665	596.75
LAP113c	1005.05	927.633	776.99	889.665	596.75
LAP115b	1044.85	972.967	856.26	905.334	596.75
LAP117b	2174.63	2109.72	896.13	1314.34	1009.31
LAP117d	2250.75	2094.6	896.13	1314.34	1009.31
LAP118b	2358.2	2282.9	931	1320.83	954.937
LAP118c	2396.65	2149.58	931	1320.83	954.937
LAP119c	2209.5	2107.2	942.272	1324.17	942.889
LAP119d	2293.35	2126.7	942.272	1324.17	942.889
LAP123a	1425.48	1515.8	913.125	1055.99	758.65
LAP123d	1560.45	1526.6	913.125	1055.99	758.65
LAP124b	1528	1590.89	919.077	1061.01	778.295
LAP126a	1601.85	1582.05	962.395	1367.5	1016.8
LAP126d	1601.85	1582.05	962.395	1367.5	1016.8
