# Supplementary material for: A GWAS study highlights significant associations between a series of indels in a FLOWERING LOCUS T gene promoter and flowering time in white lupin (Lupinus albus L.)
Source: BMC Plant Biol. 2024 Jul 29;24:722. doi: 10.1186/s12870-024-05438-1 (PMC11285409; doi:10.1186/s12870-024-05438-1)
Supplement: Supplementary file 4 — Supplementary Material 4: Supplementary_File_S4.xlsx: Cumulative vernalization effectiveness of daily temperature (VF) from sowing to start of flowering recorded in studied environments for white lupin germplasm diversity panel. [file 12870_2024_5438_MOESM4_ESM.xlsx]

## Sheet: Arkusz1
Sandra Rychel-Bielska, Wojciech Bielski, Anna Surma, Paolo Annicchiarico, Jolanta Belter, Bartosz Kozak, Renata Galek, Nathalie Harzic, Michał Książkiewicz
A GWAS study highlights significant associations between a series of indels in a FLOWERING LOCUS T gene promoter and flowering time in white lupin (Lupinus albus L.)
BMC Plant Biology
Supplementary File S4. Cumulative vernalization effectiveness of daily temperature (VF) from sowing to start of flowering recorded in studied environments for white lupin germplasm diversity panel.
Lap	Lodi VF mean	Sanluri VF mean	Saint Sauvant VF mean
LAP001b	121.969	55.7253	18.6715
LAP001d	121.969	55.7253	18.6715
LAP002a	121.969	55.7253	18.6715
LAP002c	121.969	55.7253	18.6715
LAP002d	121.969	55.7253	18.6715
LAP003a	121.969	55.7253	18.6715
LAP003b	121.969	55.7253	18.6715
LAP003d	121.969	55.7253	18.6715
LAP004b	121.969	55.7253	18.6715
LAP004c	121.969	55.7253	18.6715
LAP005d	121.969	55.7253	18.6715
LAP006b	121.969	55.7253	18.6715
LAP006c	121.969	55.7253	18.6715
LAP007d	121.969	55.7253	18.6715
LAP008b	121.969	55.7253	18.6715
LAP008c	121.969	55.7253	18.6715
LAP008d	121.969	55.7253	18.6715
LAP009a	121.969	55.7253	18.6715
LAP009b	121.969	55.7253	18.6715
LAP009c	121.969	55.7253	18.6715
LAP010a	121.969	55.7253	18.6715
LAP010d	121.969	55.7253	18.6715
LAP011b	121.969	55.7253	18.6715
LAP011d	121.969	55.7253	18.6715
LAP012a	121.969	55.7253	18.6715
LAP012b	121.969	55.7253	18.6715
LAP012d	121.969	55.7253	18.6715
LAP013b	121.969	55.7253	18.6715
LAP013c	121.969	55.7253	18.6715
LAP014b	121.969	55.7253	18.6715
LAP014c	121.969	55.7253	18.6715
LAP014d	121.969	55.7253	18.6715
LAP015a	121.969	55.7253	18.6715
LAP015b	121.969	55.7253	18.6715
LAP015c	121.969	55.7253	18.6715
LAP016d	121.969	55.7253	18.6715
LAP017c	121.969	55.7253	18.6715
LAP017d	121.969	55.7253	18.6715
LAP018b	121.969	55.7253	18.6715
LAP018c	121.969	55.7253	18.6715
LAP018d	121.969	55.7253	18.6715
LAP019b	121.107	55.7253	18.6715
LAP019c	121.107	55.7253	18.6715
LAP020a	121.969	55.7253	18.6715
LAP020b	121.969	55.7253	18.6715
LAP021a	117.461	18.1142	18.2329
LAP021b	117.461	18.1142	18.2329
LAP021d	117.461	18.1142	18.2329
LAP022b	118.892	19.4828	18.5323
LAP022e	118.892	19.4828	18.5323
LAP023a	121.57	24.8783	18.5786
LAP023b	121.57	24.8783	18.5786
LAP023d	121.57	24.8783	18.5786
LAP024b	117.265	18.9167	18.4398
LAP024c	117.265	18.9167	18.4398
LAP025a	120.679	18.1142	18.5323
LAP026c	117.905	18.1142	18.5323
LAP026d	117.905	18.1142	18.5323
LAP027a	121.969	52.2575	18.6715
LAP027b	121.969	52.2575	18.6715
LAP027d	121.969	52.2575	18.6715
LAP028d	121.969	55.7253	18.6715
LAP029b	120.679	30.4642	18.6715
LAP030a	121.969	35.6204	18.6715
LAP031a	121.969	55.7253	18.6715
LAP031b	121.969	55.7253	18.6715
LAP031d	121.969	55.7253	18.6715
LAP032d	121.969	55.0619	18.6715
LAP032e	121.969	55.0619	18.6715
LAP033a	121.969	54.0648	18.6715
LAP033c	121.969	54.0648	18.6715
LAP034b	121.969	54.2735	18.6715
LAP034c	121.969	54.2735	18.6715
LAP034d	121.969	54.2735	18.6715
LAP035c	121.969	54.0648	18.6715
LAP035d	121.969	54.0648	18.6715
LAP036a	121.969	54.0648	18.6715
LAP036c	121.969	54.0648	18.6715
LAP037c	121.969	54.8764	18.6715
LAP037d	121.969	54.8764	18.6715
LAP038a	121.969	45.0727	18.6715
LAP038b	121.969	45.0727	18.6715
LAP038c	121.969	45.0727	18.6715
LAP039a	121.969	42.9568	18.6715
LAP039b	121.969	42.9568	18.6715
LAP039d	121.969	42.9568	18.6715
LAP040c	121.969	54.2735	18.6715
LAP040d	121.969	54.2735	18.6715
LAP041b	121.969	48.7312	18.6715
LAP042a	121.969	52.5247	18.6715
LAP042d	121.969	52.5247	18.6715
LAP043a	121.969	52.2575	18.6715
LAP043b	121.969	52.2575	18.6715
LAP043c	121.969	52.2575	18.6715
LAP044a	121.969	46.8917	18.6715
LAP044b	121.969	46.8917	18.6715
LAP045b	121.969	44.1221	18.6715
LAP045c	121.969	44.1221	18.6715
LAP045d	121.969	44.1221	18.6715
LAP046a	121.969	44.1221	18.6715
LAP046b	121.969	44.1221	18.6715
LAP046d	121.969	44.1221	18.6715
LAP047b	121.969	54.2735	18.6715
LAP047d	121.969	54.2735	18.6715
LAP048b	121.969	55.7253	18.6715
LAP048c	121.969	55.7253	18.6715
LAP049b	121.969	49.0559	18.6715
LAP049d	121.969	49.0559	18.6715
LAP050a	121.969	45.3902	18.6715
LAP050b	121.969	45.3902	18.6715
LAP051a	121.969	49.3796	18.6715
LAP051b	121.969	49.3796	18.6715
LAP051c	121.969	49.3796	18.6715
LAP052a	121.969	52.8073	18.6715
LAP052b	121.969	52.8073	18.6715
LAP053b	121.969	45.7068	18.6715
LAP053c	121.969	45.7068	18.6715
LAP053d	121.969	45.7068	18.6715
LAP054a	121.969	43.2394	18.6715
LAP054c	121.969	43.2394	18.6715
LAP055b	121.969	43.8056	18.6715
LAP055d	121.969	43.8056	18.6715
LAP056a	121.969	41.1451	18.6715
LAP056b	121.969	41.1451	18.6715
LAP056c	121.969	41.1451	18.6715
LAP057a	121.969	55.7253	18.6715
LAP057d	121.969	55.7253	18.6715
LAP058c	121.969	55.7253	18.6715
LAP058d	121.969	55.7253	18.6715
LAP059b	121.969	55.7253	18.6715
LAP059d	121.969	55.7253	18.6715
LAP060b	121.969	55.4062	18.6715
LAP060c	121.969	55.4062	18.6715
LAP061b	121.969	55.7253	18.6715
LAP061c	121.969	55.7253	18.6715
LAP061d	121.969	55.7253	18.6715
LAP062a	121.969	55.7253	18.6715
LAP062d	121.969	55.7253	18.6715
LAP063b	121.969	55.7253	18.6715
LAP063d	121.969	55.7253	18.6715
LAP064a	121.969	55.7253	18.6715
LAP064b	121.969	55.7253	18.6715
LAP065a	121.969	36.5432	18.6715
LAP065b	121.969	36.5432	18.6715
LAP065d	121.969	36.5432	18.6715
LAP066c	121.969	54.4827	18.6715
LAP066d	121.969	54.4827	18.6715
LAP067a	121.969	18.1142	18.5323
LAP067c	121.969	18.1142	18.5323
LAP067d	121.969	18.1142	18.5323
LAP068a	121.969	55.7253	18.6715
LAP068b	121.969	55.7253	18.6715
LAP068c	121.969	55.7253	18.6715
LAP069c	121.969	51.492	18.6715
LAP070a	121.969	55.0619	18.6715
LAP070b	121.969	55.0619	18.6715
LAP070c	121.969	55.0619	18.6715
LAP071c	121.969	55.7253	18.6715
LAP071d	121.969	55.7253	18.6715
LAP072b	121.836	37.7826	18.6715
LAP072c	121.836	37.7826	18.6715
LAP072d	121.836	37.7826	18.6715
LAP073b	121.969	50.2284	18.6715
LAP073d	121.969	50.2284	18.6715
LAP074b	121.487	25.4938	18.6251
LAP074d	121.487	25.4938	18.6251
LAP075b	121.969	53.8346	18.6715
LAP076b	121.969	55.7253	18.6715
LAP076c	121.969	55.7253	18.6715
LAP077a	121.969	55.7253	18.6715
LAP077c	121.969	55.7253	18.6715
LAP078a	121.969	37.466	18.6715
LAP078c	121.969	37.466	18.6715
LAP078d	121.969	37.466	18.6715
LAP079c	121.969	42.6608	18.6715
LAP079d	121.969	42.6608	18.6715
LAP080b	121.969	41.1451	18.6715
LAP080d	121.969	41.1451	18.6715
LAP081b	121.969	47.7919	18.6715
LAP081d	121.969	47.7919	18.6715
LAP082a	121.969	41.1451	18.6715
LAP082b	121.969	41.1451	18.6715
LAP082d	121.969	41.1451	18.6715
LAP083a	121.969	39.3673	18.6715
LAP083c	121.969	39.3673	18.6715
LAP084c	121.969	55.7253	18.6715
LAP084d	121.969	55.7253	18.6715
LAP085a	121.969	39.0507	18.6715
LAP085c	121.969	39.0507	18.6715
LAP085d	121.969	39.0507	18.6715
LAP086a	120.679	33.3567	18.6715
LAP086c	120.679	33.3567	18.6715
LAP087a	121.487	34.7716	18.6715
LAP087c	121.487	34.7716	18.6715
LAP087d	121.487	34.7716	18.6715
LAP088a	121.57	32.2253	18.6715
LAP089b	121.969	35.6204	18.6715
LAP089c	121.969	35.6204	18.6715
LAP089d	121.969	35.6204	18.6715
LAP090b	121.969	39.6633	18.6715
LAP090c	121.969	39.6633	18.6715
LAP090d	121.969	39.6633	18.6715
LAP091a	120.555	39.3673	18.6715
LAP091b	120.555	39.3673	18.6715
LAP091d	120.555	39.3673	18.6715
LAP092d	121.969	41.1451	18.6715
LAP093b	121.969	41.1451	18.6715
LAP093c	121.969	41.1451	18.6715
LAP093d	121.969	41.1451	18.6715
LAP094c	121.969	39.6633	18.6715
LAP094d	121.969	39.6633	18.6715
LAP095a	121.969	42.0679	18.6715
LAP095b	121.969	42.0679	18.6715
LAP095d	121.969	42.0679	18.6715
LAP096a	121.969	39.3673	18.6715
LAP096b	121.969	39.3673	18.6715
LAP096d	121.969	39.3673	18.6715
LAP097a	121.969	55.566	18.6715
LAP097b	121.969	55.566	18.6715
LAP098a	121.969	55.7253	18.6715
LAP098c	121.969	55.7253	18.6715
LAP098d	121.969	55.7253	18.6715
LAP099a	121.969	37.466	18.6715
LAP099b	121.969	37.466	18.6715
LAP099d	121.969	37.466	18.6715
LAP100b	121.969	55.7253	18.6715
LAP100c	121.969	55.7253	18.6715
LAP100d	121.969	55.7253	18.6715
LAP101b	121.969	47.4846	18.6715
LAP101c	121.969	47.4846	18.6715
LAP101d	121.969	47.4846	18.6715
LAP102c	121.969	55.7253	18.6715
LAP102d	121.969	55.7253	18.6715
LAP103a	121.969	55.7253	18.6715
LAP104b	121.969	55.7253	18.6715
LAP105a	121.969	55.7253	18.6715
LAP106a	121.969	55.7253	18.6715
LAP106d	121.969	55.7253	18.6715
LAP107c	121.969	55.7253	18.6715
LAP107d	121.969	55.7253	18.6715
LAP108d	121.969	55.7253	18.6715
LAP109d	121.969	46.5957	18.6715
LAP110a	121.969	39.3673	18.6715
LAP110b	121.969	39.3673	18.6715
LAP110d	121.969	39.3673	18.6715
LAP111c	121.969	36.5432	18.6715
LAP111d	121.969	36.5432	18.6715
LAP112d	121.57	37.466	18.6715
LAP113b	121.298	33.3567	18.6715
LAP113c	121.298	33.3567	18.6715
LAP115b	121.969	38.1001	18.6715
LAP117b	121.969	55.7253	18.6715
LAP117d	121.969	55.7253	18.6715
LAP118b	121.969	55.7253	18.6715
LAP118c	121.969	55.7253	18.6715
LAP119c	121.969	55.7253	18.6715
LAP119d	121.969	55.7253	18.6715
LAP123a	121.969	55.7253	18.6715
LAP123d	121.969	55.7253	18.6715
LAP124b	121.969	55.7253	18.6715
LAP126a	121.969	55.7253	18.6715
LAP126d	121.969	55.7253	18.6715
