# Supplementary material for: A GWAS study highlights significant associations between a series of indels in a FLOWERING LOCUS T gene promoter and flowering time in white lupin (Lupinus albus L.)
Source: BMC Plant Biol. 2024 Jul 29;24:722. doi: 10.1186/s12870-024-05438-1 (PMC11285409; doi:10.1186/s12870-024-05438-1)
Supplement: Supplementary file 5 — Supplementary Material 5: Supplementary_File_S5.xlsx: DarT-seq and PCR-based markers used for population structure analysis and genome-wide association study in white lupin germplasm diversity panel. [file 12870_2024_5438_MOESM5_ESM.xlsx]

## Sheet: Arkusz1
Sandra Rychel-Bielska, Wojciech Bielski, Anna Surma, Paolo Annicchiarico, Jolanta Belter, Bartosz Kozak, Renata Galek, Nathalie Harzic, Michał Książkiewicz
A GWAS study highlights significant associations between a series of indels in a FLOWERING LOCUS T gene promoter and flowering time in white lupin (Lupinus albus L.)
BMC Plant Biology
Supplementary File S5. DarT-seq and PCR-based markers used for population structure analysis and genome-wide association study in white lupin germplasm diversity panel.
blank = 0 = reference allele, 1 = heterozygote, 2 = alternative allele
marker_name	LAP001b	LAP001d	LAP002a	LAP002c	LAP002d	LAP003a	LAP003b	LAP003d	LAP004b	LAP004c	LAP005d	LAP006b	LAP006c	LAP007d	LAP008b	LAP008c	LAP008d	LAP009a	LAP009b	LAP009c	LAP010a	LAP010d	LAP011b	LAP011d	LAP012a	LAP012b	LAP012d	LAP013b	LAP013c	LAP014b	LAP014c	LAP014d	LAP015a	LAP015b	LAP015c	LAP016d	LAP017c	LAP017d	LAP018b	LAP018c	LAP018d	LAP019b	LAP019c	LAP020a	LAP020b	LAP021a	LAP021b	LAP021d	LAP022b
Chr01_23714	1			2		2				2		1		2	2	1	2											2															1
Chr01_48361	1			2		2				2		1		1	2	1												2		1													1
Chr01_66050	1			2		2				2		1		2	2	2	2											2															1
Chr01_71534	1			1		2						1				1																		2	2	2			2		1		1
Chr01_84525	1	2				2	2	2			2								2	2		2					2	2														2
Chr01_86770				1						2		2		2	2		2				2			2					2		2	2	2	2	2	2			2		2			2	2	2	2	2	2
Chr01_164868	2	2		2		2	2	2	2	2	2	2	2	2	2	2	2	2		2	2	2	2	2	2	2	2	2		2	2	2	2	2	2		2	2	2	1		2	2			2	2	2	2
Chr01_205540	2	2	2	2			2	2	2	2		1		2	2	1	2		2		2	2	2	2	2	2				2	2	2	2			2			2	2	2	2	2	2	2	2	2	2
Chr01_205620							2	2						2		1	2		2			2		2	2	2	2		1	2	2	2	2	2	2	2	1		2	2	2		2	1	2	2	1	2
Chr01_208537_D	2	2	2	2	2	2			2	2	2	2	2		2			2		2	2		2					2	2								2	2				2							2
Chr01_208562							2	2						2		2	1		2			2		2	2	2	2			2	2	2	2	2	2	2			2	2	2		2	2	2	2	2	2
Chr01_227775							2	2						2	1	2	2			2		2		2			2			2	2		2	2	2					2	1		1	2
Chr01_241463	2	2	2	2	2	2	2	2	2	2	2	2	2	2	2	2	2	2	2	2	2	2	2	2	2	2	2	2	2	2	2	2	2	2	2	2	2	2	2	2	2	2	2	2	2	2	2	2	2
Chr01_256069					2	2						1																	2
Chr01_260552					2	2						1																		2
Chr01_260632					2	2						1																	2	2						2									1		2
Chr01_266989	2	2	2	2			2	2	2	2	2	1	2	2	2	2	2	2	2	2	2	2	2	2	2		2	2			2	2	2	2	2		2	2	2	2	2	2	2	2	1	2		2	2
Chr01_362935			2	2		2				2	2	1			2	2		2	2	2					1				1		2		2	2	2		2	2				2	1	2	2
Chr01_395501_D											2				2			2																2	2								2
Chr01_522161_D	2	2	2	2			2	2		2	2	2	2	2		2		2	2	2		2	2	2	2		2			2			2			2						2			2		2		2
Chr01_522192_D				1	2	2			2						2											2		2	2		2	2		2	2	1	2	2	2	2			2	2		2		2
Chr01_522614_D	2	2					2	2					2	2	2		2	2			2	2	2		2		2			2								2				2					2		2
Chr01_522639	2	2		1			2	2				1	2	2	2		2	2			2	2			2		2			2												2			1		1		2
Chr01_557990	2	2																		2			2							2			2						2
Chr01_562849_D			2	2	2	2			2			2	2		2	2		2											2		2	2	2	2	2							2	2
Chr01_664926													2																							2				2	1		1
Chr01_749734																							2					2	2			2					2	2		1	1		1						2
Chr01_754819			2	2		1					2		2	2					2						2	2	2		1	2	2		1			2	1		2	2	2	2	2	2	2		2
Chr01_761485_D					2							2																															2	2	2
Chr01_805997				1	2							1							2									2								2
Chr01_814079_D	2	2		2	2		2	2	2				2	2	2		2		2	2		2					2	2	2	2				2	2							2	2	2		2	2	2	2
Chr01_978964_D															2													2					2	2										2			2
Chr01_1028551			2	2		2	2	2				1										2	2		2	2				2						2	2	2	2		2				1	2		2
Chr01_1038628	2	2		1	2		2		2	2	2	1	2	2	2	1	2	2	2	2	2			2			2	2	2		2	2	2	2	2					2		2	2	2	2				2
Chr01_1128576		2		1	2	2	2				2	1			2	1	2		2		2			2	2	2	2	2	2	2	2	2				2	2	2			1				1	2	2	2	2
Chr01_1129807	2		2					2	2	2								2		2		2	2	2		2							2	2	2				2		1	2		2	1	2		2
Chr01_1134568	2		2	2				2	2	2		1	2	2	2	2	2	2		2		2	2						2				2	2	2				2		2	2	1		1	2	2	2	2
Chr01_1134654		2			2	2	2				2	1			2	1			2		2			2	2	2	2			2	2	2								2			1	2	1
Chr01_1163184	2											1					2												2	2																2		2
Chr01_1222925				1		2	2		2	1		2		2	2	1	2			2		2	2			2	2		2	2	2	2		2	2	2	2	2	2		1	2	1	2	2	2	2	2	2
Chr01_1231589																																								2			2	2
Chr01_1265628_D	2	2			2						2				2				2	2		2		2		2	2			2			2		2				2			2		2	2
Chr01_1342744													2											2	2	2	2							2	2	2								2	2		2
Chr01_1348040								2					2																	2															2	2	2	2	2
Chr01_1351103	2	2				2		2		2	2		2	1		1	2		1		2		2		2			2	2	2			2	2	2	2			2	2	1		2		2	2	2	2	2
Chr01_1351137_D	1	2				2		2		2	2		2				2	2			2		2		2		2		2	2			2	2	2	2	2	2	2	2			2		2	2	2	2	2
Chr01_1383464																																	2
Chr01_1425699																										2											2	2	2	1	1
Chr01_1425801																																2
Chr01_1519668	2	2		1	2	1		2		1		1		2		2					2			2				2		2						2			2		1				2		2		2
Chr01_1578268	1	2	2	1		1				1	2	1				1			2	2	2	2		2	2	1				2			2				2	2			1		1	2	2	2	2	2
Chr01_1599288	1				2	2	2	2		1		1	2		2	1	2	2				2				2	2	2	2	2	2	2	2	2	2		2	2	2	2	1			2	1		2		2
Chr01_1604109_D		2	2	2					2		2			2	2	2			2	2	2		2	2	2			2								2						2	2	2	2	2	2	2
Chr01_1604119	1				2	2	2	2		1		1	2		1		2	2				2				2	2	2	2	2	2	2	2	2	2		2	2	2	2	1	2		1	1				2
Chr01_1622899						1																2		2			2															2	1
Chr01_1660400	1			1																	2			2																			1
Chr01_1725029														2		2									2	1			2	2													1	2
Chr01_1727882	1									1		2	2				2																																2
Chr01_1738609_D																											2				2											2				2		2	2
Chr01_1738871	2	2		2			1			1	2							2	2	2							2							2	2									2	1		2
Chr01_1774992			1							1				2		1							2		2	1													2		1	2	2						2
Chr01_1775023	1	2	1	1		1		2		1	2		2						2	2									2				2
Chr01_1838637	2	2	1	2		2	2	2	2	2	2		2	2		2	2	2	2	2	2	2	2	2	2	2	2	2	2	2	2	2		2	2	2	2	2	2	2	2	2	2	2	2	2	2	2	2
Chr01_1863193_D												2									2																			2					2
Chr01_1890242	1	2	1	2		2	2		2	1	2	1	2	2	2	2	2	2		2	2	2	2	2	2	2											2	2	2	1	1		2		2				2
Chr01_1890329	1	2	1	2		2	2		2	1	2	1	2	2	2	2	2	2		2	2	2	2	2	2	2											2	2	2	1	1		2		2				2
Chr01_1917515	2	2	2	2	2	2	2	2	2	2	2	2	2	2	2	2	2	2	2	2	2	2	2	2	2	2	2	2	2	2	2	2	2	2	2	2	2	2	2	2	2	2	2	2	2	2	2	2	2
Chr01_2001325	2	2	1	2		2		2	2	1	2	2	2	2	2			2	2	2	2	2	2	2	2	2		2		2		2	2			2	2	2	2	1	2	1	2		1	2	2	2	2
Chr01_2002627	2	2	2	2	2	2			2	2	2	2	2	2	2	2	2	2	2	2	2	2		2			2	2	2	2	2	2	2	2	2	2				2		1	2	2	2		2
Chr01_2004170	1				2		2	2	1	1		1			2	2	2			2			2	2	2	2		2	2	2	2	2	2	2	2	2	2	2	2	2	2	2	2	2	2	2		2	2
Chr01_2011603	2	2	2	2	2	2			2	2	2	2	2	2	2	2	2	2	2	2	2	2		2			2	2	2	2		2	2	2	2	2				2			1	2	2		2
Chr01_2012312					2				1	1		1				2	2											2				2	2		2	2							1	2	2
Chr01_2043047			1	2		2			1		2			2				2	2	2	2
Chr01_2086679_D																												2								2									2	2		2
Chr01_2086730										1																		2								2				1					2	2		2
Chr01_2093037_D																							2							2					2						2				2
Chr01_2106159	1		2	2		2			1	2	2	2	2	2	1			2		2	2					1		2	2			2	2	2	2	2			2	1	2	1	1			2		2	2
Chr01_2112333	1		2	2	1	2			2		2	2		2				2		2		2			2	1		1	2			2	2									1	1			2		2	2
Chr01_2124940	1		2	2		2			1	1	2	2		2	2			2		2	2	2			2	1	2	2				2				2	2	2					1	2	2		2		2
Chr01_2236062		2	1	1				2						2			2			2				2	2					2	2	2		2					2	2	2	1	2	2	2	2	2	2	2
Chr01_2328123	1	2		1		2			1	2	2	1				2		2			2								2							2				1
Chr01_2331509_D		2				2			2	2	2		2			2		2	2		2		2							2			2		2			2								2		2	2
Chr01_2332083			2	1	2		2	2	1			1		2	2		2			2		2		2	2	1	2	2				2		2		2			2			1	2	2	2		2		2
Chr01_2387265_D										2			2						2		2									2										2	2						2
Chr01_2502346													2																							2											2
Chr01_2600037	2	2	2	1	2	2	2	2	1	2	2				2	2					2										2	2										1							2
Chr01_2686919																		2				2			2								2	2	2							1
Chr01_2688908	2	2	2	2	2	2	2	2	2	2	2	2		2	2		2		2	2			2	2	2	1	2	2			2	2		2			2	2	2	1	1	1	2	2	2	2	2	2	2
Chr01_2700975			1									1		2	2		2									1							2	2	2					2		1							2
Chr01_2739496	1		1	2		2		2	1	1	2	2	2			2		2	2		2				2	1				2	2		2		2					2	1	1		1		2	2	2	2
Chr01_2799120		2		1						1		1		2						2		2			2	2	2														2	1				2		2
Chr01_2822525	1		1		2					1	2		2		2	2		2									2		2	2			1	2	2					2	1		1	2	2				2
Chr01_2826979_D							2						2			2	1				2		2	2		2	2	2	2						2	2	2	2	2	2	2				2	2	2	2
Chr01_2827000_D	2	2	2	2	2	2		2	2	2	2			2	2		2	2	2	2	2	2			2				2	2	2	2	2	2	2								1	2					2
Chr01_2838994										1																2	2														1
Chr01_2861732																												2	1					2		2			2	1	1		1			2		2
Chr01_2908518	2	2	1	1	2	2	2	2	2	1	2						2	2	2	2	2	2		2	2	2	2		2		2	2	1	2	2	2			2	2	2	1	1	1	2	2		2
Chr01_2928678_D		2						2
Chr01_2950411	2	2	1	1		2		2	2	1	2	2	2	2	2		2	2	2	2	2			2		2		2	1		2	2	2	2	2		2	2		2	1	1	2	2	2		2		2
Chr01_2965988				1	2				1			1	2																			1								2			1		2		2
Chr01_2997066			1	1			2	2																				2	2		2	2			2	2				1			1		2		2		2
Chr01_2998717			1				2			1			2		2	2			2				2			2	2		1			1			2		2	2		2			1	1	2		2		2
Chr01_3026231_D		2	2																			2							2			2					2	2						2	2
Chr01_3097484	2	2	2	2	2	2	2	2	2	2	2	2	2	2	2	2	2	2	2	2	2	2		2	2	2	2	2	1	2	2	2	2	2	2	2			2	2	2	2	2	2	2		2		2
Chr01_3097545	2	2	2	2	2	2	2	2	2	2	2	2	2	2	2	2	2	2	2	2	2	2		2	2	2	2	2	1	2	2	2	2	2	2	2			2	2	2	2	2	2	2		2		2
Chr01_3154185_D	2	2	2	2	2	2	2		1	2	2	2		2		2	2	2		2	2	2			2		2			2									2	2	2			2			2		2
Chr01_3154256_D	2	2	2	2	2	2	2			2	2	2		2		2	2	2		2	2	1			2		2			2									2	2	2			2			2		2
Chr01_3155546										1		1						2				2					2			2
Chr01_3178117	2	2	2	2	2	2	2	2	2	2	2	2	2	2	2	2	2	2	2	2	2	2	2	2	2	2	2	2	2	2	2	2	2	2	2	2	2	2	2	2	2	2	2	2	2	2	2	2	2
Chr01_3185328	2	2	2	2		2			1	2	2	1	2	2	2	2		2		2	2							2											2	1	1
Chr01_3196931	1	2	2	2	2	2		2	2	2	2	2		2		2	2	2	2	2	2	2	2	2	2	2		2	2		2	2	2	2			2	2		2		2	1	1	2		2		2
Chr01_3201115	1						2						2		2												2			2					2	2			2		2		1	1		2		2
Chr01_3204840			1					1	1			1			2		2		2				2	2		2		2	1			2								1		2		2
Chr01_3210418_D
Chr01_3210451_D
Chr01_3245578	2	2	1	1		2	2	2		2	2	1		2	2	2					2	2	2		2	2	2		2	2	2	2	2	2		2	2	2		1	1	2	2	2	2	2	2	2	2
Chr01_3290303_D	2	2		1	2	2	2	2	2	2	2		2	2		2	2	2	2	2	2	2		2	2	2		2	2		2	2	2	2		2	2	2		2	1	2	1	2	2	2		2	2
Chr01_3346599	2	2	1	1		2		2	1	2	2		2	2		2		2	2	2	2	2		2			2			2			2			2							2			2		2
Chr01_3352584			1	1	2	1	2	2				1			2		2		2				2				2	2			2		2	2		2			2	2	2	1		1	2	2	2	2	2
Chr01_3443300	1						2	2	1	1			2					2		2		2																	2		1				2
Chr01_3445159	1	2	2	1	2	2	2		1	1	2	2				2							2	2	2	2	2				2	2	2	2	2	2	2	2	2	2	2		2			2	2	2	2
Chr01_3447470_D	2	2	2	2		2		2	2	2	2		2	2	2	2	2	2	2	2	2	2		2	2	2	2	2		2	2	2				2				2	1	2	1	2	2
Chr01_3447536_D	2	2	2	2		2		2	2	2	2		2	2	2	2		2	2	2	2	2		2	2	2	2	2		2	2	2				2				1	2	2	1	2	2
Chr01_3466486	2		1									1	2												2						2	2										2			2
Chr01_3468422	1							2		1								2		2																							1
Chr01_3589337													2													2		2	2					2						1
Chr01_3600242_D					2								2						2				2		2		2		2	2		2			2		2	2				2	2			2	2	2	2
Chr01_3600306	2	2	2	2		2	2	2	2	2	2	2		2	2	2	2	2		2	2	2		2		2		2	2	2	2		2	2		2			2	1	2	2		2	2
Chr01_3600756	2	2	2	2		2	2	2	2	2	2	2		2	2	2	2	2		2	2	2		2		2		2		2	2		2	2		2			2	1	1			2	2
Chr01_3615969		2		1					1										2					2	2	2												2	2	1
Chr01_3660794_D													2										2					2																2			2
Chr01_3684493		2	1	1		2			2		2	1		2		2	2		2		2	2	2	2	2	2	2		2			2	2	2			2	2	2	1	2	2	2	1
Chr01_3684585		2	1			2			2		2	1		2		2	2		2		2	2	2	2	2	2	2		2			2	2	2			2	2	2		2	2	2	2			2
Chr01_3701053	2	2	1	2	2	2	2	2	2	1	2			2	2		2	2	2	2	2	2	1	2		2		2	2	2	2	2			2				2	2	2	2	2	2	2	2	2	2	2
Chr01_3739222			1		2	2			1		2	1										2											2
Chr01_3828068	1			2			2		1			1	2		2				2		2						2			2	2						2	2		2	1	2		2
Chr01_3851783	1		1											2				2									2	2				2		2					2		1
Chr01_3895278			2	2	2	2	2	2	1	1		2		2		2	2	2		2	2			2	2		2	2	2		2		2		2	2	2	2		2		2	2	2	2	2	2	2	2
Chr01_3952906_D
Chr01_4009582	2	2	2	1	2	2	2	2	2	2	2	2	2		2	1	2	2	2	2	2	2	2	2	2	2	2	2	2	2				2	2	2	2	2	2	2	2		2	2		2	2	2
Chr01_4018397						2			2	1						1						2
Chr01_4023239	2	2	2	1	2		2			1	2	2	2	2	2	1	1	2	2	2			2	2	2			1	2		2	2	2						2	2	2		2	2	2	2	2	2	2
Chr01_4122491_D		2	2	2				2							2		2	2	2													2									2	2				2		2
Chr01_4124079_D								2							2				2		2		2									2						2				2
Chr01_4271011		2	2	1			2		2					2	2	1	2	2	2			2		2			2			2	2	2	2	2	2	2	2	2	1	1	2			1	2	2		2	2
Chr01_4281337		2	2	1	2	2	2	2	2	2	2	2		2		1	2		2	2	2		2	2	2	2	2	2	2	2	2		2	2	2	2	2	2	2	2	2	2	2	2	2	2		2	2
Chr01_4305224	2			1														2				2												2			1			2			2		2	2	2	2	2
Chr01_4305259_D				2														1				2												2			2			2			2		2	2	2	2	2
Chr01_4350609				2				2	1		2	1		2	2	1		2				2			2	2	2			2	2		2	2		2	2	2	2	2	2			2	2				2
Chr01_4405929_D	2		2		2	2	2	2							2	2			2	2	2	2	2								2				1												2
Chr01_4471507	2		2	1	2	2		2	2	2	2	2	2	2		1	1	2	2	2	2	2	2	2			2	2			2	2	2	2	2	2			1	2	2	2	2	2	2	2	2	2	2
QTL03	2	2	2	2	2	2	2	2	2	1	2	2	2	2	2	2	2	2	2	2	2	2	2	2	2	2	2	2	2	2	2	2	2	2	2	2	2	2	2	2	2	2	2	2	2	2	2	2	2
Chr01_4680923							2									1	1					2									2
Chr01_4689765							2					1					2															2			2		2	2					2	2
Chr01_4700382_D	2	2	2	2	2	2		2	2	2	2				2	2		2	2	2	2	2	2	2				2	2			2	2	2			2	2		1		2		2	2	2		2
Chr01_4713873	2			2	2			2	1	1	2				2	2			2	2	2			1							2					2	2	2		1		2
Chr01_4717795	2			2	2			2	1	1	2				2	2			2	2	2			1							2	1					2	2		1		2
Chr01_4740756			2		2			2		1	2		2				2					2	2	2		2	2					2	2	2		2	2	2	1		2								2
Chr01_4745935	2	2	2	2	2			2	2	2		2		2	2	2	2	2	2	2	2	2		2	2		2		2		2	2	2	1	2	2				2		2	2	2	2	2	1	2	2
Chr01_4816210			2	2							2	1		2	2	1			2			2																		1		2		1					2
Chr01_4846602	1	1	1	1		1		1	1	1	1	1	1	1		1			1	1	1	1		1		1	1					1		1								1	1		2	1		2
Chr01_4846686							2					1	2		2																		2				2	2								2		2	2
Chr01_4924189_D																2
Chr01_4924447_D																															2
Chr01_4957411	2	2	2	2	2	2		2	2	2	2	1		2	2	2	2		2	2	2	2		1	2	2	2		1	2	2	2	2	2	2	1	2	2	1		1	2	2		2		2
Chr01_5073804	2	2										2	2			1	1	2					2	2		2	2	2	2	2	2	2				2			1	1		2	2	1	1	2		2	2
Chr01_5073864			2	2	2	2	2	2	2	2	2				2	2	2		2	2	2	2			2								2	2	2		2	2		1	2			2	1		2
Chr01_5104573	2	2	2		2	2	2		2	2	2	2	2	2		2	2	2	2	2	2	2	2	1	2	2	2	2	2	2			2			2	2	2	1	2	2			2	2	2		2	2
Chr01_5104633				2				2							2									1							2	2		2	2				1			2	2				2
Chr01_5155172_D				2	2	2		2	2	2	2	2		2		2	2		2	2	2	2	2	2	2									2	2					1	2	2		2	2	2		2
Chr01_5214221																																					2	2											2
Chr01_5218688				2						1			2		2	1				2											2												2			2		2
Chr01_5255422					2			2			2														2									2			2	2					2	1	1	2		2
Chr01_5298281						2					2						1										2	2	1											1
Chr01_5298284		1
Chr01_5345436		2	2	2	2	2	2	2	2	2	2	2	2	2	2	2	2	2	2	2	2	2	2	2	2	2	2	2	2	2	2	2	2	2		2	2	2	2	1	2	2	2	2	2	2	2	2
Chr01_5576410	2			2	2	2		2	1	2	2	1			2	1	1	2	2	2	2	2	2	2	2	2	2	2						2	2	2	2	2	2	2	2		2	1	1
Chr01_5669287																								2											2
Chr01_5724690	2	2	2	2	2	2	2	2	2	2	2	2	2	2	2	2	2	2	2	2	2	2	2	2	2	2	2		2	2	2	2	2	2	2	2	2	2	2			2	2	2	2	2	2	2	2
Chr01_5786682																																													1
Chr01_5797010
Chr01_5835564																																										2
Chr01_5921843				2	2	2	2		1			1					1		2									2		2	2	2	2		1
Chr01_5984285						2				1	2	2			2		2						2							2	2	2			2												2		2
Chr01_6092338					2	2		2		1	2			1	2	1	2		2			2	2		2	2		2	2											1		2				2		2
Chr01_6322973	2		2	2		2	2			1					1					2	2					2	2			2	2	2		2								2							2
Chr01_6333763				2				2		1			2						2																					1			1
Chr01_6492238		2			2															2		2				2														1						2		2	2
Chr01_6521293					2										2													2			1
Chr01_6548204	2		2			1	2	2	2	2	2	1	2		2	2		2	2		2	2	2	2		2	2	2	2	2		2	2	2		2	2	2	2	2			1		2	2	2	2	2
Chr01_6631003_D	2	2	2		2		2	2	2	2		2	2			2	2			2	2															2				2			2	2
Chr01_6697413		2	2	2	2			2	2		2		2		2				2	2		1					2	2											2
Chr01_6711647				2					2						2				2															1					2		1						2		2
Chr01_6720043
Chr01_6720064				1								1			1				1									1					1							1			1
Chr01_6843544									2																2							2		2			2	2			1					2		2
Chr01_6871737																1	2													2		2								2		2				2	2	2
Chr01_6960417_D	2	2		2	2		2				2				2	2		2	2	2	2	2						2		2		2	2			2								2
Chr01_7142188								1								1							1	1	1					1		1			1								1			1	1	1
Chr01_7367014	2			2	2	2	2	2		1			2					2	2	2	2	2				2	2							2	2	2				1			2	1			2
Chr01_7368398			2						2				1															1
Chr01_7370897	2																	2	2	2		2												2		2					1
Chr01_7470800				2			1			1		1																	2
Chr01_7472231_D				2					2				2	2	2		2	2			2	2	2	2		2	2		2	2	2	2			2		2	2	2		2			2		2		2
Chr01_7472314				2				1	2	1			2	2			2	1				1	1	2		2	2		1	1	2	2			2		2	2	2		1				1	2		2	2
Chr01_7723230
Chr01_9512826									1	1				1	1																	1				1					1		1			1		1	1
Chr01_11060943									2								2				1				2					2						2								2			2		2
Chr01_11167269						2											2					2																									2
Chr01_11377226_D	2																				2							2	2	2							2
Chr01_11725635					1				1							2							2	2	2	2	2				2									1			2	2
Chr01_11753278	2	2	2	2	2	2	2	2	2	1	2	2	2	2	2		1	2	2	2		2	1		2	2	2	2	2	2	2	2	2	2	2		2	2	2	2	2	1	2	2		2	2	2	2
Chr01_11783806	2		2	2	2	2		2	2		2		2		2	2	1		2	2					2	2	2	2	2	2	2	1				2	2	2		2		1	1	2					2
Chr01_11797955_D						2	2					2		2		2			2	2		2		2				2	2	2	2	2									1				2				2
Chr01_11811252			1														1		2	2	2					2	2	2		2						2					1	1
Chr01_11991754		2							1		1			2			1		2	2		2				2	2			2	2	1		2	2					1	1		1		2
Chr01_12001330						2	2			1			1											2								1								1	2					2	2	2
Chr01_12414087			1														1						1	2	2		2						2			2	2			1	1		1	2
Chr01_12445235		2										2	1					2			2																		2			1
Chr01_12475452													1											2						2						2				1
Chr01_12475516		2							1		1		1	2		2		2			2	2			2							1	2	2	2							1	2		2				2
Chr01_13025765	2	2	2		2	2	2	2	2	1	2	2	1		2		2	2	2	2	2	2		2				2	2	2	2	2	2	2	2	2					2	2	1			2	2	2
Chr01_13217256			1				2			1					2		1											2		2		1						2		1	1	1	1	2
Chr01_13220712_D			2				2			2																						2										2	2	2
Chr01_13349376		1			2	2	2			2	2	2	1	2		2	2		2	2				2	2	2			2				2		2			2				1	1		2
Chr01_13360935													1		1		1						2	2						2	2	1				2	2			2	1		1	1					2
Chr01_13513447																														2		2		2									1						2
Chr01_13682927	2	1					2		1		1		1						2	2	2								2
Chr01_13802157_D										2		2															2													2							2		2
Chr01_14109793_D		1	2			2							2			2																1				1	2		2			2	2			2		2
Chr01_14145098	2
Chr01_14145145								2															2
Chr01_14172081		2	2	2	2	2	2	2	2	2	2	2	2		2	2	2	2	2	2	2	2	2	2	2	2	2	2	2	2	2	2	2	2	2	2	2	2	2	2	2	2	2	2	2	2	2	2	2
Chr01_14264041_D	2									2						2							2	2				2	2	2	2					2	2	2	2	2	2						2
Chr01_14270666		1		2		2	2		2		1	1	1	2	2			2	2	2	2	2								2		1		2								1				2		2
Chr01_14441032_D										2															2	2	2		2						2		2							2	2
Chr01_14441033_D
Chr01_14447505	2	2	1		2				1	2				2		2					1			2	2	2	2			2		2					2		2			2	2	2					2
Chr01_14501327_D			2	2	2			2	2	2		2		2		2							2	2	2		2	2				2		1	2							2		2		2	2	2	2
Chr01_14577633			1		2			2	1	1	1	1					1				2				2		2	2							2	2			2	1			2			2		2
Chr01_14579727_D					2			2		2																		2								2				2			2			2		2
Chr01_14835860	2	1	1	2	2		2	2	1	2		2	2		2	2	2	2	2	2	2	2	2	2		2		2		2	2		2	2					2	2			1	2	2		2
Chr01_14875381_D			2					2																					2			2			2					2	1		2	2					2
Chr01_14909004_D	2	2		2			2		2	2		2		2		2		2	2	2	2	2						2	2	2	2			2				2						2	2	2	2	2
Chr01_15157645_D	2	2	2	2					2	2	2	2		2	2	2	2								2	2	2		2			2	2								2	2	2		2	2		2	2
Chr01_15256399_D			2			2																					2						2							2			2
Chr01_15354273									1		1						2
Chr01_15574940		1		1	2		2		1	1			2			2		2	2	2	2	2										2			2	2	2				2	2		2	2	2		2
Chr01_15606107		1		1	2		2		1	1			2			2		2	2	2	2	2										2			2	2	2	2		2	2	2		2	2	2	2	2	2
Chr01_15615136	2	1	2	1		2		2	1	1	2	2		2	2		2						2	2	2	2	2	2	2		2		2	2				2	2				2				2
Chr01_15706995		1		1	2		2		1	1			2			2		2	2	2		2										2			2	2	2			2	2	2		2	2	2	2	2	2
Chr01_15714927		1		1	2		2		1	1			2			2		2	2	2	2	2						1				2			2	2	2	1		2	2	2			2	2	2	2	2
Chr01_15831315		1		1	2		2	2	2	1	1	1	2		2	2	1	2	2	2	2	2										2			2	2	2			2	2	2		2	2		2
Chr01_15831363		1		1	2		2	2	2	1	2	1	2		2	2	1	2	2			2										2				2	2			2	2	2		2	2	2	2	2	2
Chr01_15835896		1		1	2		2		1	1			2			2		2	2	2	2											2			2	2	2			2	2	1		2	2	2	2	2	2
Chr01_15876347		1		1	2		2		1	1			2			2		2	2	2	2	2					2					2			2	2	2			2	2	2		2	2	2	2	2	2
Chr01_16094792_D		2
Chr01_16098533		1		1	2		2		1	1			2			2		2	2	2	2	2										2			2	2	2			2	2	2		2	2	2	2	2	2
Chr01_16248654_D																					2							2			2						2							2	2		2
Chr01_16248746	2	2	1	2	2		2	2	1	2	2	2	1	2	2	2	1	2	2	2		2	2	2		2		2	2		2	2		2		2		2	2	1	2			2	2	2		2
Chr01_16302251_D												2					2						2		2			2	2						2			2		2		2		2
Chr01_16456753			1	2		2	2		1	1		1		2		2	1						2	2	2	2	2	1		2		2		2	2	2	2	2		1	2	2	2	2	1	2	2	2	2
Chr01_16458610_D				2		2			2					2	2	2					2	2	2	2	2	2	2	2		2		2	2		2	2	2	2	2	2	2	2		2	2	2	2	2	2
Chr01_16536505									1	1						2								2							2	2				2						1			2
Chr01_16555681														2																												1				2		2
Chr01_16555712													1												2		2				2	2					2					1	2
Chr01_16610937_D	2	2					2			2	2	2				2		2	2	2		2			2	2	2		2	2	2	2	2		2		2	2	2		2		2	2	2
Chr01_16620441	2			2										2			1				2										2	1	2					2									2		2
Chr01_16699161	2	2	2	2	2	2	2		1	2	2	2	2		1		2	2	2	2		2	2		2	2	2	2	2	2	2	2	2	2	2	2	2	2	2	2	2	2	2	2	2	2	2	2
Chr01_16754128				2				2	1		1					2																												2
Chr01_16809922							2														2							1					2			2
Chr01_16859661	2	2	1		2	2	2	2	2	2	2	2	2	2	2	2	2	2	2	2		2	2					2	2		2	2	2								2	2		2	2	2	2	2
Chr01_16951626	2	2					2		2				2												2	2	2			2	2	2		2		1	2			1		1	2						2
Chr01_17020404	2	2	2	2	2		2								2		2		2	2	2							2	2	2		2		2			2				2	2	2		2	2		2	1
Chr01_17022536	2	2	1	2	2		2								2		2		2	2	2						2	2	2	2		2		2		1	2				2		2		2	2		2	2
Chr01_17045670		2					2											2	2	2		2	2				2				2						2
Chr01_17055097	2	2	1	2		2	2		2		2	1	2	2		2	2	2			2	2	2		2		2			2			2	2		1	2	2	2	1		2	2	2		2	2	2	2
Chr01_17077750			1	2								2					2						2	2		2		2				2	2	2	2					2		2	1		2		2
Chr01_17175889									1	1							2
Chr01_17377271						2					1																														2					2		2
Chr01_17377316					2																													2
Chr01_17452700					2	2				1	1		2		2				2	2			2					2		2	2	2		2							2				2	2		2
Chr01_17455364	2	2		2	2	2		2		1	1		2		2			2	2	2		2	2		2			2	2	2	2	2		2		1					2			1	2	2		2	2
Chr01_17455648			2		2	2	2		2	2	2	2	2	2	2	2	2		2	2	2		2	2		2	2	2		2	2	2	2	2	2	1	2	2	2	2	2	2	2	1	2	2	2	2
Chr01_17496362	2		2		2	2			2	2	2			2	2	2			2	2	2		2	2	2	2	2	2	2	2	2	1	2	2	2	2	2	2	2	2	2	2	2	2	2	2	2	2	2
Chr01_17504766		2				2	2	2	1			2					2	2				2	2				2			2	2	1	2		2	1				2	2		2	1		2		2	2
Chr01_17504827		2				2	2	2	1			2					2	2				2	2				2			2	2	1	2		2	1				2	2		1	1		2		2	2
Chr01_17548221								1		1							2																												2		2		1
Chr01_17558865_D																											2			2	2	2							2		2		2
Chr01_17621393_D				2	2	2				2					2								2		2	2	2	2	2	2	2	2					2	2	2	2	2	2	2	2			2		2
Chr01_17621437				2	2	2				2	1															2	2	2		2	2	2				1			2	2	2	2		2			2		2
Chr01_17621450_D	2		2				2		2			2		2		2	2							2									2	2	2	2									2	2		2
Chr01_17621463		2	1	2	2	2		2	1	2	2	1	2		2			2	2	2	2	2	2		2	2	2	2	2	2	2	2		1		1	2	2	2	2	2	2	2	2			2		2
Chr01_17636942																	2		1		2						2	2	1				2		2		2	2			2					2		2
Chr01_17665215	2									1	1												2									1	2		2	2				2	2
Chr01_17677484			1	2	2	2		1	2	1	2			2		2	2						2	2	2				2					2			2	2	2			2	2		2	2	2	2
Chr01_17688441								1	1
Chr01_17985511				2		2		1	1	2	1	1		2	2	2					2		2	2	2		2					1				2	2	2		2	2	2	2		2	2		2	2
Chr01_18105780_D			2	2						2		2				2	2		2	2	2			2					2	2	2		2		2	2				1	2				2	2	2	2	2
Chr01_18210139	2	2	2	2	2	2	2	2	2	2	2	2	2	2		2	2	2	2	2	2	2		2	2		2	2			2	1	2	2	2	1			2	1	2		2	2		2	2	2	2
Chr01_18216962_D	2	2	2	2	2		2	2	1	2	2	2	2			2		2	2	2	2	2					2	2					2		2	2					2
Chr01_18317646	2	2	2	2	2	2	2	2	2	2	2	2	2	2	2	2	2	2	2	2	2	2	2	2	2	2	2	2	2	2	2	2	2	2	2	2	2	2	2	2	2	2	2	2	2	2	2	2	2
Chr01_18350443									1																									1					2					2					2
Chr01_18493407	2															1	2						2					2	2	2		1		1			2	2		2	2		1
Chr01_18523481_D			2								2	2			2	2	2				2							2		2	2	2					2	2				2		2	2
Chr01_18588973																																1	2		2
Chr01_18591231	2	2	1		1	2	2	2	1	1		2	2	2	2	2		1	2	2	2	2		2	2	2	2			2		1				1	2	2			2	2	1	2
Chr01_18802316_D																	2																													2		2
Chr01_18807145_D	2		2	2			2	2			2							2																		2
Chr01_18807146_D																2	2
Chr01_18895437	2	2	1		2	2	2	2	1	2	1	2		2	2	2		2			2	2	2	2	2	2	2	2	2	2	2	2	2	2	2				2	2	2	2	2	2		2	2	2
Chr01_18903436																						2
Chr01_18993483	1	2			1			1	1	2	1	1						2	2	2		2						2			2											1
Chr01_18995429	1	2			1	2		1	1	2	1	1	1					2	2	2		2	2								2			1		1	1					2	1
Chr01_19122380_D
Chr01_19124362			1		2								1		2		2						2	2	2		2	2	2	2				1		2	2	2			2		2	2	2	2	2	2	2
Chr01_19164986	2	2	1		1	2		1	2	2	2	1	2					2		2		2							2	2			2						1			1				2		2
Chr01_19297595	2	2		2						2	1	1	1					2	2	2		2							2
Chr01_19425798_D		2		2			2			2				2	2			2	2	2	2	2	2			2		2	2				2		2										2	2		2	2
Chr01_19443244																	2												2			1											1
Chr01_19515723_D	2		2	2	2	2								2					2	2	2	2	2			2		2	2	2	2	2		2	2				2	2		2		2
Chr01_19527343	2							1	1		1			2			2				2			2	2	2	2	2	2	2	2	1	2	1		2	2	2		2		2	2	2		2		2	2
Chr01_19535695_D																	2									2			2			2							2			2				2	2	2
Chr01_19629735				2		2			2		1				2	1		2	1	2			2					2	1	2		1	2	2					2	2					2				2
Chr01_19744042						2	2	2			1	1					2								2	1																2		2		2		2
Chr01_19748350_D		2				2	2	2	2			2			2		2				2	2			2	2																2		2		2		2
Chr01_19748407	2		2	2	2				1	2	1		2	2	1	2		2	2	2			2	2			2	2	2	2	1	2	2	2	2	2	2	2	2	2	2		2		2		2		2
Chr01_19757305													1														2
Chr01_19942643						2	2	1				1	1	2	2		2				2																			2									2
Chr01_19976708									1						2	2										1	2										2	2					2						2
Chr01_20005593	2		2	2	2			1	1	2		1	2		2			2			2	2	2			1						1	2	2		1	2			2									2
Chr01_20045682		2	1					1								2			2	2	2															1
Chr01_20069473								1			1						2																									2
Chr01_20070222											1			2									2
Chr01_20153037_D					2	2	2						1	2	2	2			2	2	2	2		2				2	2		2					2	2	2			2			2	2	2	2	2	2
Chr01_20235238	2	2	2	2	2	2	2	2	2	2	2	2	2	2	2	1	2	2	2	2	2	2		2		2	2	2	2	2	2	2	2	2	2	2	2	2		2	2	2	2	2	2	2	2	2	2
Chr01_20235568	2		2	1	2	2	2	2	1	2	1		1	2		1			2	2	2	2		2																		2
Chr01_20237588	2		2	1	2	2	2	1	1	2	1		1	2		1			2	2	2
Chr01_20377606_D	2		2	2	2	2	2	2	2	2	2			2	2			2	2	2	2	2		2		2		2	2	2			2		2				2	2	2	2	1				2
Chr01_20411745													1										2		2	2	2			2					2					2
Chr01_20425404		2	2	1	2	2	2	2	1	2	2	2	2	2	2	1	2	2			2	2	2	2		2	2		2	2	2		2	2	2	2	2	2	2	2	2	2	1	2		2	2	2	2
Chr01_20427889		2	2	1	2	2	2		1	2	1	1	2	2		1		2			2	2	2						2							2	2	2	2	2	2	2	1
Chr01_20547181_D					2		2										2						2	2	2			2	2	2										2	2		2	2
Chr01_20600722								2	1														2														2	2
Chr01_20629789			1	1					1						2	1	2												2		2										2
Chr01_20629869	2	2	1	1	2	2	2	2	1	2	2	2	2	2		1		2	2	2	2	2	2	2	2	2	2	2		2		2	2	2	2	2	2	2	2	2		2	2	2	2	2	2	2	2
Chr01_20645207	2		2	1	2		2		1		2	1	2		2	2	2						2	2	2	2	2	2	2	2	2	2	2	2	2	2	2	2	2	2			2	2	2	2	2	2	2
Chr01_20752482							2										2							2		2				2					2	2				2	2	2	1	2			2
Chr01_20758431_D	2	2	2	2	2	2		2	2			2	2	2				2	2	2		2		2		2	1	2							2	2			2	2	2			2		2		2	2
Chr01_20788007_D					2	2	2	2			2					2			2	2	2											1		2		2				2					1	2	2	2	2
Chr01_20788034			1	1	2		2	2			2	1				2			1													1		2		2				2					2	2	2	2	2
Chr01_20954257	2	2	2	2	2	2	2	2	2	2	2	2	2	2	2	2	2	2	2	2	2	2	2	2	2	2	2	2	2	2	2	2	2	2	2		2	2	2		2	2	1	2	2	2	2	2	2
Chr01_21011455
Chr01_21036192	2		1	2			2	2	2	2	2	2	2	1		2	2	2	2	2	2	2	2	2	2	2	2		2	2		2	2	2	2	2	2	2	2	2	2	2	2	2	1	2		2	2
Chr01_21044357		2	1		2	2								1	2	1												2									2	2
Chr01_21248084_D	2	2		2	2	2				2	2				2							2	2		2			2	2										2	2			2				1
Chr01_21259072_D																																												2	2	2		2	2
Chr01_21273200	2	2				2		1		2		1	2			2	2	2	2	2	2	2	2										2	2			2	2						2	1
Chr01_21280004																															2	1				2
Chr01_21312964				1												1					2								2	2	2			2								2			2
Chr01_21379766_D				2					2		2	2				2																2													2
Chr01_21379816	2	2	1	2		2	2	1	2	2	2	2	2	2	2	2	2	2	2	2	2	2	2	2		1		2	2	2	2	2			2	2			2				1	2	2	2	2	2	2
Chr01_21452976																																	2
Chr01_21453003			1	2			2																	2
Chr01_21471688	2	2	1		2			2	1		1		2									2				1	2	2					2	2			2	2
Chr01_21484422_D			2	2		2			2	2	2	2		2	2	2	2	2	2	2	2				2	2			2		2	2							2		2	2	2	2			2
Chr01_21561358	2	2	2	2	2	2	2	2	2	2	2	2	2	2	2	2	2	2	2	2	2	2	2	2	2	2	2	2	2		2	2	2	2	2	2			2		2	2	2	2	2		2
Chr01_21569330_D																														2										2
Chr01_21662488																									2		2									2							2
Chr01_21821311	2	2	2		2	2	2	1	1	2	2	1	2	2	2		2		2	2			2	2		2	2	2	2		2				2	2	2	2	2	2	2	2	2	2	2		2
Chr01_21822603	2	2	2		2	2	2	1	1	2	2	1	2	2	2		2		2	2		1	2	2		2	2	2	2		2					2	2	2	2	2	2	2	2	2	2		2
Chr01_21856627				2				1									2	2			2	2								2				2			2	2	2
Chr01_21898368								1
Chr01_21906701								1								1										1
Chr01_21911743_D								2								2										2
Chr01_21911814_D								2								2										2
Chr01_21930819_D	2	2	2		2	2			2	2	2		2			2	2		2	2					2						2					2			2		2			2		2		2	2
Chr01_21974439			2		2																											2
Chr01_22326610_D											2	2		2	2		2																2	2											2
Chr01_22336250	2	2	2	2	2	2	2	2	2	2	2	2	2	2	2	2	2	2	2	2	2	2	2	2	2	2	2	2		2		1	2	2		2	2	2	2	2	2	2	2		1	2	2	2	2
Chr01_22362242_D	2	2	2	2	2	2	2	2		2	2		2		2		2	2	1	2	2	2		2	2	2	2						2	2	2	2	2	2	2	2	2	2	2		2	2	2	2	2
Chr01_22429498																														2
Chr01_22500201				1				1	2	2		1		2		1	2		1	2	2							2	2			2								1				2		2	2	2	2
Chr01_22501962	2	2	2	2	2	2	2	2	2	2	2	2	2	2	2	2	2	2	2	2	2	2	2	2	2	2	2			2	2	2	2	2	2	2	2	2	2	2	2	2	2	2	2
Chr01_22584847_D																					2							2								2		2						2	2		2
Chr01_22646166			1		2					2											2															2
Chr01_22646378			1		2					2											2															2
Chr01_22784670_D														2	2						2		2				2		2		2	2	2			2				2	1		2	2	2		2		2
Chr01_22784736_D														2	2						2		2				2		2		2	2	2			2				2			2	2					2
Chr01_22823300_D			2	2	2				2	2			2					2			2	2																						2		2	2	2
Chr01_22846858	2	2	1	1			2	1	2		2		2				2	2	1	2	2	2						2		2	2	1							2	2	2			2	1		2		2
Chr01_22895972	2	2	2	2	2	2	2	2	2		2	2	2	2	2	2	2		2	2	2	2	2	2	2	1	2	2	2	2		1	2		2	2	2	2	2	2	2	2		2	2		2		2
Chr01_22924389						2			1																			2				1										2
Chr01_22932374	2		1	1	2				1	2			2		2			2				2		2	2	1	2	2		2	2	2		2		2							2			2		2
Chr01_23050711_D			2	2	2			2		2		2				2		2	2	2				2		2			2	2	2	2				2	2	2	2	2	2		2		2	2	2	2
Chr01_23050718_D					2					2		2				2		2	2	2				2		2			2	2	2	2				2	2	2	2	2	2		2			2	2	2
Chr01_23050818			1	1	2	1		1		2		2				2		2	2	2			1	2		2	2	2	1	2		2	2	2	2	2	2	2	2	2	2		2		2	2	2	2
Chr01_23226671			1	1																												1										2			1
Chr01_23401880_D		2	2	2	2		2	2	2		2	2	2			2	2	2			2			1					2	2														2	2
Chr01_23401925_D	2	2	2	2	2		2	2	2		2	2	2			2	2	2			2			2					2	1															2
Chr01_23412997_D		2		2	2									2		2		2			2
Chr02_51704_D	2	2			2	2		2	2	2		2	2				2	2	2	2		2	2												2						2	2			2
Chr02_77721			2	2		1					2		1		2	1								2	2	2	2	2	2		2	2		2		2	2	2	2	2		1	2	2		2	2	2	2
Chr02_103421	2			2		2	2	2	2	2	2	1	2	1	2	2	1						2	2	2	2	2	2		2	2	2		2		2	2	2	2	2	2	2	2	2	2	2	2	2	2
QTL06	2	2	2	2	2					2	2	2		1	2	2	2	2	2	2	2	2	2				2	2		2	2		2		2	2			2	2			2		1	2		2	2
Chr02_173016_D																										2				2
Chr02_344015										1			1														1			1		1							1			1
Chr02_345758_D	2	2	2													2	2						2			2				2	2	2								2		2	2		2
Chr02_345846					1									1	1		1							1									1	1		1					1			1		2	1	1	1
Chr02_399839_D		2	2	2	2		2		2		2	2			2	2	1	2	2	2	2	2		2						2						2	2	2						2					2
Chr02_464918	2	2	2			1				2						1		2					2			2				2	2	1								2		1	2
Chr02_498271	2	2	2	2	2	2	2	2	2	2		1	2	2		2	2	2			2			2	2		2	2	2		2		2	2		2	2	2	2	1	2	2		2	2	2	2	2	2
Chr02_507696	2	2	2	2		2	2	2	2	2	2	1		1	2	1		2	2	2	2	2	2			2		2	2	2	2	2		1	2				2	2		2	2
Chr02_517038		2		2			2		2	2	2	1				1			2	2	2	2			2		2			2	2			2					2			2
Chr02_517113		2		2			2		1	2	2	1				2			2	2	2	2			2		2			2	2			1					2	1		2
Chr02_535160																							2		2	2	2			2									2			1	2
Chr02_541765							1			2													2	2	2	2	2			2				2					2	2		2	2	2
Chr02_542702_D				2																		2	2						2						2	2		2						2
Chr02_551902						1			2						1		1											2				1								1		1
Chr02_584454					2	1			1					1			2							1													2	2
Chr02_603626_D		2		2						2					2								2	2	2	2	2						2			2	2	2			2	2	2
Chr02_603747	2		2		2	2	2	2	1		2	1	1	2		2	2	2	2	2	2	2						2	2	2	2	1		2	2				2	2				2	2	2	2	2	2
Chr02_606783	2	2	2	2	2	2	2	2	2	2	2	2	2	2	2	2	2	2	2	2	2	2	2	2	2	2	2	2	2	2	2	2	2	2	2	2	2	2	2	2	2	2	2	2	2	2	2	2	2
Chr02_637095_D				2						2						2										2		2	2		2		2						2					2		2		2	2
Chr02_970789																													2	2
Chr02_1012294_D		2			2		2	2	2		2	2		1	2	2					2				2	2	2	2		2	2			2		2	2	2	2		2		2	2	2	2	2	2	2
Chr02_1013604															2																	1									2
Chr02_1017617	2	1	1	1	1	2	2	1	1	1	2	1	2	1	2	1	2	1	2	2	1	1	2	2	1	2	2	2	2	2	2	1	1	2	2	1	1	1		2	1	2	2	2	2	2	2	2	1
Chr02_1017661			2	2	2	1		2		2			1	1		1	2	2	2	2		1						2	2			2	2		2				2				2	1		2		2
Chr02_1060896	2	2			2	2	2	2	2		2	1	2	2	2	1	2				2		2		2	2	2	2	2	2	2	2	2	2	2	2			2	2	1	2	2	2	2	2	2	2	2
Chr02_1062428_D			2	2						2		2				2		2	2	2				2													2	2			2
Chr02_1064649	2	2			2	1	2	2	1		2	1	1	1	2						2				2	2	2	2	2		2	2		2						2		1			2				2
Chr02_1073448																																														2	2	2
Chr02_1138391_D	2	2	2		2	2	2		2		2		2				1	2	2	2	2	2	2				2					2		2		1	2	2		2	2					2		2
Chr02_1224903_D																								2						2	2		2				2	2			2		2
Chr02_1242902				2						2			1	1			2							2	2	2	2						2			2				2	1		2			2		2
Chr02_1291236													1										2							2						2	2	2	2	1				2		2	2	2	2
Chr02_1389887
Chr02_1415870						2				2	2	1	1	2	2	2	2	2					2							2	2	2			2	2	2	2			1		2			2		2	2
Chr02_1457157		2		2	2	1	2		1			2	1			1			2	2				2	2	2	2			2					2		2	2	2				2	2	2		2		2
Chr02_1582426									1															2	2	1	2					2				2
Chr02_1612037_D		2		2															2	2	2															2								2					2
Chr02_1612089		2		2															2	2											1					1													2
Chr02_1613142		2		2															2	2																													2
Chr02_1645383	2	2	2	2	2	1		2	1	2	2	1	2	2	2		2	2	2	2	2	2	2	2	2	2	2	2		2	2	2		2		2	2	2	2		1	1	2	2	2	2	2	2	2
Chr02_1645426						1	2		1							2												2					2		2					2	2	1
Chr02_1681424		2	2	2	2	2	2	2	2	2	2	1	2	2	2	2	2	2	2	2	2	2		2	2	2	2	2	2	2	2	2	2	2	2		2	2	2	2	2	1	2	2	2	2	2	2	2
Chr02_1686651_D	2	2	2		2				2	2	2				2			2	2	2		2						2	2		2		2		2										2
Chr02_1703652		2	2	2	2	1	2		2		2	1		1	2		2	2	2	2	2	2		2	2	1	2	2	2	1		2	2	2	2		2	2	2	2	2	2	2	2	2	2		2	2
Chr02_1717852	2		2						1		2										2	2
Chr02_1804458		1	2	2		1					2				2			2		2	2								2		2	2			2	2			2		1	1					2
Chr02_1805471		1	2	2		2					2	1	1		2			2		2	2						2		2		2	2		2	2	2			2		1	1		2	2		2		2
Chr02_1813841	2	2	2	2	2	2	2	2	2	2	2	2	2	2	2	2	2	2	2	2	2	2	2	2	2	2	2			2	2	2	2	2	2	2			2	2	2	2	2	2	2	2	2	2	2
Chr02_1824205		1			2	1				2						1																										2
Chr02_1876344									1		1			2			1		2									2	2					2		2						2					1
Chr02_1894848	2			2	2					2																				2								1							2		2		2
Chr02_1924954			2						1	2					2	1	1			2									2
Chr02_1925045		1	2			1		2	2	2					2	1	1		2	2					2				2	2					2		2	2			1		2	1	2
Chr02_2056129	2			2					1			1	1	2	2	2	2						2				2		2	2	2	2	2	2	2	2			2		2	2		2	2	2	2	2	2
Chr02_2058051		2				1		2	1									2		2
Chr02_2063439_D						1						2	2										2			2					2	2	2	2	2	2			2
Chr02_2063505_D						2						2	2										2			2					2	2	2	2	2	2			2	2
Chr02_2109585_D
Chr02_2118202_D																																2													2
Chr02_2154314_D		2				2		2				2		2		2	2	2		2		2						2			2	2															2
Chr02_2154385_D						2		2				2		2		2	2	2		2		2						2			2	2															2
Chr02_2253802_D	2	2	2	2						2	2		2	2	2			2			2							2				2			2
Chr02_2253877		2	2	2					1	2	2	1	2	2	2			2			2	1						2				2			2
Chr02_2288950	2	2	2	2	2	1		2	1	2	2	1	1	2	2	2	2	2	2	2	2	2	2	2	2	2	2	2	2	2	2	2	2	2	2	2	2	2	2		1	2	2	2	2	2	2	2	2
Chr02_2289046	2	1	2	2	2	1		2	1	2	2	1	1	2	2	2	2	2	2	2	2	2	2	2	2	2	2	2	2	2	2	2	2	2	2	2	2	2	2		1	2	2		2	2	2	2	2
Chr02_2393540										2																			2
Chr02_2447285	2	1		2	2	1			2	2	2	2	1	2	2	2	2		2	2	2	1	2		2	2	2	2				2	2		2		2	2	2	1		2	2	2	2	2	2	2	2
Chr02_2464373												1	1				1		2		2					2				1		2	2				2	2	2		2		2				2
Chr02_2528936	2	2		2	2	1	2	2	2	2	2	2	1	2	2	2	2	2	2	2	2	2	2	2	2	1		2	2	2	2	2	2	2	2	2	2	2	2	2	2	2		2	2	2	2	2	2
Chr02_2625514_D	2		2	2		2		2			2		2	2	2	2	2		2		2	2	2	2	2	2	2		2				2	2	2		2	2	2	2		2	2	2	1
Chr02_2625564_D	2		2	2		2		2			2		2	2	2	2	2	2	2		2		2	2	2	2	2	2	2				2	2	2		2	2		2	1	2	2
Chr02_2631181	2	1	2	1	2	1			1		2		2		2	2			2	2	2		2									2		2
Chr02_2631228	2	1	2		2	1			1		2		2		2	1			2	2		1	2									2		2
Chr02_2632836	2	1	2	2		1			1		2		1		2	1				2	2	1	2					2		1	2			2										1
Chr02_2655487			2			2	2					1			2		1				2					1										2									2	2		2
Chr02_2732550					2																																		2						2
Chr02_2743772_D					2			2			2	2		2			2	2										2	2		2	2	2	2	2	2			2			2					2		2
Chr02_2839650	2								1	2	2	1				2						1								1	2											2	2				2
Chr02_2870474																																														2		2
Chr02_2890362_D
Chr02_2924609_D			2	2			2	2							2			2	2									2	2					2	2	2	2	2				2			2		2
Chr02_3038871				2																2
Chr02_3045548				2																2
Chr02_3072433					2		2					1		2	2		1							2				2																	2	2	2	2
Chr02_3099067		1				1		2	1			1	2	2			1							2	2		2		2	1	2	2		2		2	2	2	2	2			2
Chr02_3099283			1	1		1		1			1	1				1	1				1	1	1			1					1			1		1				1		1		1	1	1	1	1	1
Chr02_3126748								2	1				1	2	2		1									1						1	2										2	1	2
Chr02_3128428							2	2		2	2		1	2	2		2	1								1		2				1	2				2	2	2	1			2	2	2		2
Chr02_3161170	2	2	2	2	2	1	2	2	2	1	2	1	2	2	2	2	1	2	2	2	2	2	2	2	2	2	2	2	2	2	2	2	2	2	2	2	2	2	2	2	2	2	2	2		2	2	2	2
Chr02_3180016_D	2														2		2						2						2						2
Chr02_3220728_D																					2	2	2						2								2	2									2
Chr02_3236704	2		2	2	2	2	2	2	2	2	2	2	2	2		2	2	2	2	2	2	2	2	2	2	2	2	2	2	2	2	2			2	2			2	1	2	2	2	2		2	2	2	2
Chr02_3242428_D																									2								2	2			2	2
Chr02_3242496	2		2	2	2	2	2	2	2	2	2	2	2	2		2	2	2		2	2	2	2	2	2	2	2			2	2	2	2	2	2	2		2	2	2	2	2		2		2	2	2	2
Chr02_3263735												1												2																				2			2
Chr02_3280617	2			2				2	1	2			1					2	2		2	2				2			2			2				2				1						2		2	2
Chr02_3333135	2	1	2	2		1	2	2	2	2	2	1	1	2		2	1	2	2	2	2	2	2			2				2		1			2				2	1				2	2	2	2	2
Chr02_3337056	2	1		2	2	1			1			2	1		2		2	2	2		2	1		2	2	1	2	2	2		2	1	2	2	2	2	2	2		1	1	2	2				1		2
Chr02_3339054	2	2	2	2	2	2		2	2			2	1		2		1	2	2	2	2	2		2	2	2	2	2	2	1	2	1	2	2	2	2	2	2	2	2	2	2	2		2	2	2	2	2
Chr02_3379826					2																																			1	1
Chr02_3385007						1		2															2		2		2			1						2							2	1			2
Chr02_3455017_D																													2															2		2		2
Chr02_3455072_D																													2															2		2		2
Chr02_3514793	2			2					1	2			1	2				2	2			2				1			2	1	2	1		2						1		2							2
Chr02_3556932	2	2	2	2	2	2	2	2	2	2	2	1	2	2	2	2	2	2	2	2	2	2	2	2	2		2	2	2	2	2	2		2	2	2	2		2	1	2	2	2	2	2	2	2	2	2
Chr02_3619905	1		1	1		1	1		1	1	1	1					1	1	1	1		1				1				1										1	1	1				1	2	1	1
Chr02_3629068	2	1	2	2		1	2		2	2	2	2	1			1	2		2	2		1				1			1	2				2		1	1		2	2	2	2				2		2	2
Chr02_3629791	1		2	2		1	2		2	2	2	1	1					2	2	2						1														1	1	2					1		2
Chr02_3649035	2	2		2	2	1		2	2	2		2	1					2				2	2		2	2			2	1				2	2	2	2	2				2	2		2	2	2	2	2
Chr02_3724432																	1						2									1										2	2				1		2
Chr02_3733958			1		2		2		1			1		2	2	2	2	2				1	2				2		2	2		2	2					2			2		2	2	2	2	2	2	2
Chr02_3769347			1		2									2			1	2				2						2		1		1
Chr02_3822035							2				2		1					2	2				2		2	2	2	2	1	2	2	2		2	2			2		2	2		2	2	2	2	2	2	2
Chr02_3867290	2	2	1	2	2		2			2	2	2		2	2	2	2	2	2		2	1	2	2	2	2	2	2	2	1	2	2	2	2	2	2	2	2		1	2	2	2	2			2
Chr02_3870255_D				2																			2											2
Chr02_3870352	2	2	2	2	2	1	2	2	2	2	2	2	2	2	2		2		2	2	2	2	2	2	2	2	2	2	2	2	2	1	2	2	2	2	2	2	2	2	2	2	2	2	2	2	2	2	2
Chr02_3893143														2														2	2	1	2														2
Chr02_3944229								2															2																2
Chr02_3958179_D														2		2							2							2												2			2	2	2	2
Chr02_3997502				2			2								2		1		2
Chr02_4013024			1			2			2		2	1	1	2			1	2				2	2										2	2	2	2	2		2	1	2		2
Chr02_4023537			1					2																																						2		2
Chr02_4025546_D	2	2								2			2	2		2				2			2			2		2		2		1			2	2		2		2		2	2	2	2		2		2
Chr02_4058627	2	2	1							2			1							2	2							2		1		1														2	2	2
Chr02_4074766_D	1	2							2			2				2	1	2		2		2	2		2	1	2	2		2		2			2		2	2		2	2			2	2		2		2
Chr02_4133231	2	2	2	2	2		2	2	2	2	2	2	2	2	2	2	2	2	2	2	2	2	2	2	2	2	2	2	2	2	2	2	2	2	2	2	2	2	2	2	2	2	2	1	2	2	2	2	2
Chr02_4170243		2					2						1			2			2										2								2			2
Chr02_4215228			1								2			2		2												2							2					1
Chr02_4223926	2	2	2	2	2	2	2	2	2	2	2	2	2	2	2	2	2	2	2	2	2	2	2	2	2	2	2	2	2	2	2	1	2	2	2	2	2	2	2	2	2	2	2	2	2	2	2	2
Chr02_4237662	2	2	1	2	2		2			2	2		2				2	2	1		2	1	2		2	2	2		2	2	2	1		2		2		2	2	1	2	2	2	2		2		2
Chr02_4257629	2	2	2	2		2	2	2	2	2	2	2	2		2	2	2	2	2	2	2	2	2	2	2	2	2	2	2	2	2	1	2	2	2	2	2	2	2	2	2	2	2	2	2	2	2	2	2
Chr02_4336801	2	2	2	2		2	2		1	2	2		2			2	2	2			2	1	2					2	2			2				2								1	2	2		2
Chr02_4364063		2				2						2		2						2			2	2					2				2		2		1		2	2	2				2	2		2
Chr02_4371286_D	2		2	2		2	2	2	2	2	2		2		1	2	2	2		2	2	2	2		2	2	2	2	2	2	2		2	2	2			2	2	1	2	2	2	2		2	2	2	2
Chr02_4372146								2	1		2	1	1			2									2		2	2	2				2	2	2			2	2		2
Chr02_4440115						2																				1				1	2
Chr02_4444563	2	2	1			2			1	2		1		2				2				2		2					2															2					2
Chr02_4444629					2		2	2			2		1			2	2									1				2	2	1			2												2
Chr02_4445560				2					1													1		2													2								2	2		2
Chr02_4529415		2	1	2					2		2		2				2		1	2		1	2		2		2						2	2			2	2		1						2		2	2
Chr02_4624916		2			2			2			2	1	1	2							2							2					2						2								2		2
Chr02_4650828
Chr02_4655725_D							2									2	2				2		2						2				2					2						2			2
Chr02_4659293			1					2	2		2		1	2		2	2	2	1	2	2	1				1		2		1	2	1						2				2		1		2		2	2
Chr02_4686845	2		2	2	2	2	2	2	2	2	2	1	2		2	2	2		2	2		1	2	2	2	2	2	2		2		1			2	2		2	2	1			2	2	2	2	2	2	2
Chr02_4698068_D			2		2		2	2	2		2	2	2			2	2		2	2						2													2	2
Chr02_4698109_D			2		2		2	2	2		2	2	2			2	2		2	2						2													2	2
Chr02_4710346_D																																					2								2		2		2
Chr02_4746729	2						2	2	2		2	1	1	2		2	2	2	2	2									2
Chr02_4749353_D	2		2	2			2	2	2	2	2			2		2	2	2		2		2	2						2								2	2		2				2
Chr02_4749367	2		2	2			2	2	2	2	2	1	1	2		2	2	2	1	2		2	2						2								2	2		2				2
Chr02_4787472												1																									2
Chr02_4833079							2					1	1		2				1										2	1		1		2			2		2		2	2			2
Chr02_4907241							2											2				1				1	2			1		1															2
Chr02_4955821	2	2							2	2	2	1				2												2		1															2	2		2
Chr02_4955880						2		2					1						1					2
Chr02_4969092	2		1	2	2		2	2		2	2		2	2	2	2		2	1	2	2	2	2		2	2	2	2	2	2		1	2	2	2	2	2	2	2	2	2	2	2		2	2	2	2	2
Chr02_4969139							2								2										2		2			2			1		2	1									2
Chr02_5105411							2	1																	2		2																	2
Chr02_5105467		2	2						1			2	1						1			1		2																		2			2
Chr02_5206622_D									2													2			2	2	2	2					2	2	2	2				2					2	2		2
Chr02_5220268	2	2	2	2	2	2	2	2	2	2	2	2	2	2	2	2	2	2	2	2	2	2	2	2	2	2	2	2	2	2	2	2	2	2	2	2	2	2	2	2	2	2	2		2	2		2	2
Chr02_5300469																									2	2	2				2	1		2		2				1			2
Chr02_5431022	2	2	1	2			2	1	2	2	1	2	2		2	2	2		2	2	1	1	2	2	2	2	2		2	2	2	1	2	2	2	2	2	2	2	2	2
Chr02_5477640_D										2																			2																		2		2
Chr02_5831559				2	2					2													2					2	2		2		2	2	2		2	2			2
Chr02_5864596		2				2	2		2	2	1		2						1	2	2			2	2	2	2			1	2	2	2	2	2	2	2	2	2	2	1		2			2	2	2
Chr02_5912661	2		1					1			1		1	2			2		1							2	2		2	2		2	2	2	2				2		2	2
Chr02_5913145_D	2													2			2						2			2	2		2			2	2	2	2				2		2	2							2
Chr02_5979260																																									1	2
Chr02_5990383											1					2		2				1							2	1		2		2								2	2			2		2
Chr02_6121598									1							2												2		1											2			2	2		2		2
Chr02_6153722_D	2		1				2	2			2	2			2	2	2						2	2		2										2			2	2					2		2		2
Chr02_6160854	2		2	2		2		1	2	2	2		2		2	2			2					2			2			1	2						2	2				2	2				2
Chr02_6184150_D	2	2			2	2	2	2	2	2	2	2		2	2	2	2	2	2	2	2	2	2		2		2	2	2	2		1	2	2	2	2	2	2		2		2		2		2		2	2
Chr02_6197681		2	1	1		2			2	2	2		1					2	2																					2	1			1	2	2	2	2
Chr02_6226321	2		2				2				1	2	1	2	2	2		2				1	2		2	2	2	2		2	2	2	1	2	1	2	2	2	2		2	2		2			2		2
Chr02_6232332	2		2	2	2	2	2	2	2	2	2	2	2	2	2	2	2	2	2	2	2	2	2	2	2	2	2	2	2	2	2	2	2	2	2	2	2	2	2		2	2	2	2	2		2		2
Chr02_6361835_D																														2	2		2		2		2	2
Chr02_6363122_D	2						2					2	2									2						2			2							2							2		2
Chr02_6419166						1			1		1
Chr02_6443934_D		2			2	2		2	2	2	2			2				2	2	2	2	2	2	2									2		2	2			2		2	2		2
Chr02_6454632								1																																									1
Chr02_6466704	2		2	2	2	1	2	2	1	2	2	2	2	2	2	2	2	2			2	1	2	2	2	1	2		2	1	2	1	2	2	2	2	2	2	2	2	2	2	2	1	2	2	2	2
Chr02_6504981	2		2	1			2	1					1			2								2		2	2			1		1					2		2		1	2		1			2
Chr02_6529381		2				1		1	2		1	1		2					2												2												2						2
Chr02_6538078_D		2	2	2			2		2			2		2	2	2		2	2	2	2	2		2	2			2	2		2			2		2	2	2	2		2	2	2		2	2	2	2	2
Chr02_6538144	2				2	1		1		2	1		1			2	2						2		2	1	2		1	2		2	2		2				1	2		1		2
Chr02_6558414		2				1		1	2		1	1	1	2	2	2	2		2				2				2				2	1					2	2									2
Chr02_6558482	2		2	2	2	1	2	1				2			1			2		2	2				2	2		2	2	2		1	2	2	2	2				2	1	2		2					2
Chr02_6666467							2
Chr02_6666525			1		1		1		1				1			1				1		2	1	1			1			1			1	1	1					1	1		1		1
Chr02_6700463_D				2			2			2							2	2		2	2			2	2			2	2	2	2			2		2			2	2					2	2		2	2
Chr02_6771704		2		1		1	2	1	2			1	1	2	2	2			2	2	2	1	2				2			1									2	2		2	2	2		2	2	2	2
Chr02_6865637			2	1											1											1			2								2	2
Chr02_6878233_D															2								2													2							2	2			2
Chr02_6900912	2		1	2				1	1	2	1					2			2	2						1	2		2
Chr02_6945295	2		2	2	2	1	2	2	1	2	1	1	2		2	2	2		2	2		1	2	2	2	1	2	2	2	2	2	2		2		2	2	2		2	2	2	2	2	2	2	2	2	2
Chr02_6948091_D	2			2									2			2			2	2																						2
Chr02_7155195			1										1										2		2			2				1	2		2				2		1						2
Chr02_7249664																																											2
Chr02_7285764			1					1	1								2				2		2		2											2	2	2	2							2		2
Chr02_7365025		2	1	2	2		2		1	2		1	1				2			2	2	2																			1		2
Chr02_7573911	2		1				2		1		1							2															2		2		2		2		2			1			2
Chr02_7607831_D		2			2				2	2		2		2		2	2	2		2	2	2		2	2	2	2	2		1			2	2			2	2	2		2	2	2	2	2		2		2
Chr02_7705906		2	2	2	2	2	2	2	1	2		1	1	2	2	2	2		2	2	2	2	2	2	2			2	2			1	2		2	2	2	2	2	2	1			1			2		2
Chr02_7705970	2								1		2		1					2								2	2			2	2	1		2		2						2	2	1	2	2		2
Chr02_7748356	2		1					1		2		1	1	2	1							1			2			2									2	2	2	2	1	2
Chr02_7816303						1		2																																							2
Chr02_7836448_D	2	2			2					2	2				2		2		2		2	2						2				2	2		2								2	2		2		2	2
Chr02_7836578	2	2	2	2	2	2		1		2	2	2	1	2			2		2		2	2	2			2	2			2		2	2	2	2	2			2		2	2	2	2		2		2	2
Chr02_7837327			1	2		2	2	2	2	2		1	1	2	2	2	2	2	2	2			2	2	2	2	2	2	2	2	2	2		2		2	2	2	2	2	2	2			2	2	2	2
Chr02_7858632																																														2		2	1
Chr02_7931879			1	2	2	1	2	1		2		1	2	2			2	2	2				2				2			2	2	2					2	2				2		2		2	2	2
Chr02_7968736		2		2				1	1	2		1			1		2	2												2											1			1
Chr02_8002600			1							2																	2					2
Chr02_8005143			1							2																	2					1
Chr02_8052652_D	2				2	2		2	2			2	2	2									2					2						2								2
Chr02_8264041				1			2
Chr02_8493779	2	2		1	2	2		1	2		2	1	2	2		2	2					2	2		2	2	2				2	2	1	2	1	2	2	2	2		2		2						2
Chr02_8549412_D												2			2								2					2							2												2		2
Chr02_8588120										1					2																								2		1
Chr02_8600628			2					1				1				2	2									1			2			1
Chr02_8672649_D			2		2	2		2		2				2							2								2	2	2			2								2		2	2
Chr02_8684473			1		2	1		1		2		2		2							2	1								2	2		2	2								2			2
Chr02_9782752				1		2	2	2	2	2					2																		1
Chr02_9931068
Chr02_10156114		2			1													2					2	2	2	2	2			2	2		1	2	2	2	2	2	2	2	2					2	2	2	2
Chr02_10435380_D
Chr02_10515066_D																2																	2						2		2
Chr02_10538901	1	1		1		1		1	1		1	1	1			1		1	1	2	1												1								1						2
Chr02_10539408_D	2	2		2		2		2	2		2	2	1			2		2	2	2	2							2				2	2						2					1			2
Chr02_10678079				1			2			2			1	2		2	2					2		2		2	2	2					2	2	2						1			2	2				2
Chr02_10678154					2						1												2																			2	2
Chr02_10678264			1	1			2			2			1	2		2	2							2		2	2						1	2	2									2	2				2
Chr02_11905937_D	2	2	2	2	2	2		2	2		2	2	2	2	2				2		2	2									2												2
Chr02_11906019				1		1	2		1	2	1	1	1		2	2	2	2		2		1	2	2	2	2	2	2	2	2		2	2	2	2	2	2	2	2	2	2	2		2		2	2	2	2
Chr02_12035486
Chr02_12218234_D	2	2	2			2		2	2		2	2	2		2		2	2	2	2	2	2	2	2	2	2				2	2		2	2	2	2			2		2	2			2
Chr02_12221402_D				2	2		2			2				2		2											2	2				1					2	2		2			2	2		2	2	2	2
Chr02_12222033_D				2	2		2			2				2		2											2	2									2	2		2			2	2		2	2	2	2
Chr02_12226894_D			1	2	2		2			2				2		2											2	2									2	2		2			2	2		2	2	2	2
Chr02_12257927				1			1						1																2	2	2	2		2		2			1					2	2
Chr02_12595559	2	2	2		2	2		2	2		2	2	2	2	2	2	2	2	2	2	2	1	2	2	2		2	2				1	1			2	2	2	2		2	1	2	2	2	2	2	2	2
Chr02_12638927	2	2	1			2		1	2		2	1	2	2	2	2	2	2	2	2		1			2	2	2	2		1		2	2	2	2		2	2	2		1		2						2
Chr02_12697070			1	1	2									2		2			2																							1
Chr02_12711668		2				1			1
Chr02_12796695			1		2			1					1		2		2							2	2	2		2	2		2		2		2	2	2	2	2		1	2	2	1	1	2	2	2
Chr02_12919957	2	2	1	2	2		2	1	1	2		2	2					2	2					2			2	2				1	1	2	2														2
Chr02_12928533_D	2	2	2	2	2	2	2	2	2	2	2	2	2	2	2	2	2	2	2	2	2	2	2	2		2	2	2	2	2	2	2		2	2	2	2	2	2	2	2	2	2		2	2		2
Chr02_12928599_D	2	2	2	2	2	2	2	2	2	2	2	2	2	2	2	2	2	2	2	2	2	2	2	2		2	2	2	2	2	2	2	1	2	2	2	2	2	2	2	2	2	2	2	2	2		2
Chr02_12931695_D																									2			2					2														2		2
Chr02_13103851	2	2	1	1		2		1	2	2	2	2	1	2	2				2	2	2								2							2	2	2	2	2		2			1	2	2	2	2
Chr02_13114514_D						2			2		2								2	2	2		2		2															2
Chr02_13114563						2			2		1								2	2					2															2
Chr02_13310095			1	1	2		2									2										2	2					1		2		2			2				2			2	2	2	2
Chr02_13317489_D	2																	2
Chr02_13428531	2	2	1	1		2	2	1	1	2	1	2	1	2	2		2	2		2	2	2	2	2	2	2	2	2	2	2	2	2	2	2	2	2			2	2	2					2	2	2	2
Chr02_13432225_D																2			2								2	2	2								2	2				2	2	2	2
Chr02_13459111_D															2		2				2		2	2			2	2	2	2				2		2		2						2
Chr02_13488194_D		2	2	2	2				2	2						2								2	2	2	2		2					2			2	2			2	2			2	2	2	2
Chr02_13960839_D																																										2
Chr02_14020695_D	2			2		2			2	2					2			2	1		2	2				2	2		2		2		2	2	2	2			2	2	2	2			2				2
Chr02_14066812	2		2	1				1	2	2	2	1			2				1		2	2				2	2			2		1		2					2						1
Chr02_14177952				1	2	2	2	1	2	2	1	1		2		2	2							2	2				2				1									2		2	1		2		2
Chr02_14246120				1	2	2	2	1																					2					2							2
Chr02_14269440_D	2	2	2	2		2				2		2	2	2	2			2	2	2					2		2						2		2		2	2	2	2	2	2	2	2			2		2
Chr02_14331194					2																						1		2													2			1
Chr02_14340924			1	1	2								1	2		2	2				2	1	2							2		1				2					2	2	2	2	1		2		2
Chr02_14442517_D						2					2				2								2					2				2	2		2	2	2	2
Chr02_14445678_D			2	2		2				2	2	2			2				2	2	2	2	2					2		2	2	2	2	2	2	2	2	2			2				2
Chr02_14449315																	2							2																				2
Chr02_14466137_D					2		2	2						2	2	2	2						2	2							2					2				2			2
Chr02_14470143	2	2	1	1	2		2	2	2	2	2	2	2	2	2	2	2	2					2	2		2	2	2	2	2	2	2	2	2	2	2	2	2	2	2	2	2	2	2	2	2	2	2	2
QTL07		2	2	1		2	2		2	2		1		2	2	2		2			2	2		2			2	2			2		1	2			2	2	2	2			2		1	2	2	2	2
Chr02_14543462													1										2						2				1		2	2					1
Chr02_14592041_D			2								2		2												2			2		2	2	2	2	2	2										2				2
Chr02_14592115											1	1	2	2	2	2					2	1	2		2	2		2		2	2	1	2	2	2				2	2	2			2	2		2		2
Chr02_14622758		1	2	1			1	1	1		1						2	1				1		2	2	2				2	2	1	1			2	2	1		2	1	2	2	2	2	1	2	1	1
Chr02_14851396_D	2	2	2	1	2	2	2	2	2		2			2	2	2	2	2			2	2		2	2	2	2	2	1	2	2			2	2		2	2		1			2			2	2	2	2
QTL08	2	2	2	2	2	2	2	2	2	2	2	2	2		2	2	2	2	2	2	2	2	2	2	2	2	2	2	2	2	2	2	2	2	2	2	2	2	2	2	2	2	2	2	2				2
Chr02_15097321				1									2	2		2								2	2	1		2					2	2												2		2	2
Chr02_15168496_D		2		2	2	2		2	2		2		2	2		2		2	2	2		2		2	2	2	2		2	2		2	2		2	2	2	2		2
Chr02_15172333	2	2	2	2	2	2	2	2	2	2	2	2		2	2	2	2	2	2	2	2	2	2	2	2	2	2	2	2	2	2	2	2	2	2	2				2	2			2	2	2		2	2
Chr02_15185144_D												2				1	2							2	2	2	2			2		2			2						2
Chr02_15190506			1			2							2													1		2				1	2	2							2				1
Chr02_15216676												1	2			2								2				2			2			2			2	2							1	2		2	2
Chr02_15223577_D			2	2			2						2										2					2									2	2				2	2
Chr02_15266968	2			2								1		2			2								2					2	2	2																	2
Chr02_15324159	2																																	2						1		2	2		1				2
Chr02_15330157
Chr02_15333148_D				2		2			2	2		2		2		2	2																									2		2	2
Chr02_15441198					1																								2
Chr02_15677504				1				1		2		1				2												2					2						2		2
Chr02_15762680_D	2	2				2			2	2	2	2	2		2		2	2	2	2	2	2		2			2	2	2		2		2		2	2	2	2		1		1		2					2
Chr02_15854772			1			2		1	2	2	2	1	2	2	2	1	2	2	2	2	2	2				2	2	2			2		2	2	2	2				2		2		2	2	2		2
Chr02_16006067			1		2																		2					2		2		2								2					1
Chr02_16018669	2	2	2	2	2	2	2	2	2	2	2	2		2	2	2	2	2	2	2	2	2	2	2	2	2	2	2	2	2	2	2	2	1			2	2		2	1	2	2	2	2	2	2	2
Chr02_16021577													2																					1		2			2		2								2
Chr02_16021655	2	2	1	1			2	2			2	2	2	2	2	1		2				2	2			1		2	2	2	2	2		2		2	2	2	2	1	2	2		1	1	2	2	2	2
Chr02_16060376		2	1		2	2				2			2		2				2	2	2	1		2											2	2				1				1	1		2
Chr02_16089392	2			2			2	2	2		2	2	2	2		1	2								2			2		2		2	2		2	2	2					2	2	2	1		2		2
Chr02_16136908	2	1	2	1	2	2			2	2	2	1	2	2	2	1		2	2	2		2	2		1		2	2	2	2		1	2	2	2	1	2	2	2	2	2	2	2	1	1	2	2	2	2
Chr02_16241939						2		2	2	2		2				1		2	2	2	2	2																				2
Chr02_16241968	2	1	1	2									2	2		1		1							2	2	2			1				1		2	2	2	2		2			2		2	2	2	2
Chr02_16256150			2		2				2	2	2	2	2		2	1	1	2	2	2	2	2	1	2	2	2	2	2	2	1			2		2	2	2	2					2		1		2
Chr02_16299181_D				2									2		2								2	2				2	2	2	2	2	2	2	2					2		2	2						2
Chr02_16388166_D																			2		2															2								2	2		2
Chr02_16392266																																															2
Chr02_16427044_D	2																								2				2		2	2		2		2			2		2		2		2
Chr02_16562274_D																							2					2	2									2		2				2			2		2
Chr02_16574149		1					2	2			2		2	2	2										2	1	2	2			2		2	1	2	2	2	2	2	1	2		2	2		2		2	2
Chr02_16582106	2	1		2					2	2		2							2	2	2	1	2									2										2		2	2
Chr02_16598673		1	1		2	2	2									1	2	2						2		1		2	2	2		2				2							2			2	2	2
Chr02_16651172			1											2			2	2							2	1		2															2	2
Chr02_16781968	2					2																															1			1			2
Chr02_16898337	2	2	2		2	2	2	2	2	2	2	2	2	2		2	2		2	2	2	2	2	2	2	2	2	1	2	2	2	2	2	1	2	2	2	2	2	1	2	2	2		1	2	2	2
Chr02_16925815			1	2	2	2					2	2	2			1		2	2						2	2	2	2	2			2	2	2	2		2	2	2	2	2				2	2		2	2
Chr02_16934758	1	1	1				2	2			2	2		2		2	2			2	2					2				2			2		2		2					2	2			2		2
Chr02_16938772	2		1	2	2	2					2		2		2	1	2		2			2			2	2	2	2	2	2		1	2		2				1	2	2			2	2	2		2	2
Chr02_17135751_D			2	2	2	2		2	2	2				2	2	2	2		2	2		2		2	2		2		1				2		2		2						2	2
Chr02_17557558_D	2														2				2			2			2						2								2						2		2
Chr02_17557641																																						2
Chr03_20697	2	1					1		2	1																				2		2			2					1
Chr03_33590	2	1	2	2	2	2	2	2	2	1	2	1	2	2	2	2	2	2	2	2	2	2	2	1		2	2		2	2	2	2	1		2	2	2	2	2	1		1	1	2	2	2	2	2	2
Chr03_43520_D	2							2				2			2								2		2			2	2	2	2	2			2				1							2		2
Chr03_46967_D						2						2							2							2	2																2			2		2
Chr03_136316		1		2				2		1		1	2	2								2		1	2	1		2	1	2						2					2	2
Chr03_161455	2	1	1	1		2		2	2	2	2	2	2	2					2		2	2						1						2						2		2			2		2
Chr03_204486_D						2	2	2	2	2						2		2	2	2	2			2	2			2	2	2			2	2	2	2	2	2	2	2	2		2				2		2
Chr03_213804																													2
Chr03_231644			1		2		2																				2													1				2	2
Chr03_245458_D									2				2																							2								2					2
Chr03_245502				1					2				2																																				2
Chr03_320086			1		2												2						2	1	2				1		2				2				2				1	2	2
Chr03_330804	2	2	2	1	2		2		2	1	2	2		2	2	2	2	2	2	2	2	2	2	2	2	2	2	2	2		2		2		2	2	2	2	2	2	2		1	2	2				2
Chr03_380306	2	2	2	1	2	2				1	2	1					2	2	2	2	2		2	1	2			2		2	2	2	2	2	2	2			2	1	2		1		1	2		2	2
Chr03_425678		1	1					2				1								2						2			2	2		2	2						2	1		2		2			2
Chr03_425826		1	1					2				1								2						2			2	2		2	2						2	1		2		2	1		2
Chr03_425886	2	1	2	2	2	2	2		2	2	2	1	2	2	2	2	2	2	2		2	2	2	2	2		2	2			2			2	2	2	2	2		1	2		2		2	2		2	2
Chr03_442491	2	2	2		2	2	2	2		2	2	2	2	2	2	2	2	2	2	2	2	2	2	1		2	2	2	2			2			2				2	2	2	2	1	2	2	2	2	2	2
Chr03_463251	2	2	2	2	2	2	2		2	2	2		2		2		1	2		2	2	2		2	2										2	1				1		2					2
Chr03_471729	2	2		2		2	2	2	2	2		2	2	2	2	2	2	2	2	2		2	2	1		2	2	2	2	2	2		2	2	2	2	2	2	2	1		2	2	2	1	2		2	2
Chr03_596474_D															2	2		2				2	2							2						2											2
Chr03_603504_D				2		2							2			2										2			2	2	2	2	2	2	2	2	2	2			2	2		2	2
Chr03_687369	2							2				1		2	2			2		2		2		2		1																							2
Chr03_704002		2	2	2	2	2	2	2	2	2	2	1	2	2	2	2	2	2		2	2	2	2	2			2	2	2	2	2	2	2	2	2	2	2	2		2	2			2	2	2	2	2	2
Chr03_732120	2	1	2	1			2	2	2	1	2	1	2		2			2	2	2	2	2		1	2		2	2	2	2					2			1	2					1		2		2	2
Chr03_759328_D		2	2		2					2	2		2								2						2		2																	2		2
Chr03_759386_D		2			2					2	2	2	2														2																			2		2
Chr03_785237			1	1						1				2									2								2				2	2								1
Chr03_843240			1	1
Chr03_877064_D								2	2								2						2				2					2	2													2		2	2
Chr03_877135_D								2	2								2						2				2					2	2													2		2	2
Chr03_883822												1																											2	2	2	2
Chr03_910527		1		1			2	2	2	1	2	1	2		2			2	2	2		2														1	2	2
Chr03_1038785							1				2						2																				2	2	2				1		1				2
Chr03_1039870									2							2								1	2	1	2	2		2	2	2		1									1			2		2
Chr03_1041105																																	2									2					2
Chr03_1098342		2				2			2	1	2	1	2	2	2					2	2	2	2	2		1	2	2	2			2		2		1				1		2	2				2
Chr03_1145767		2	1										2					2			2				2			2															1
Chr03_1179115	2		2	2	2	2	2		2	1	2	2	2	2	2	2		2	2	2		2	2	1	2	2	2	2	2	2	2	2	2	1		2	2	2	2	1	2	2	1	1	2	2	2	2	2
Chr03_1181336	2	2	2	1	2	2		2		1		1			2		2			2	2		2	2		2	2		2	1		1	2		2		2	2		2	2		1	1	1		2
Chr03_1185583			1	1	1	2																							2
Chr03_1229883												1											2	1											2									1
Chr03_1246938						2													2
Chr03_1277374																		2	2
Chr03_1279064																			2
Chr03_1279716_D																		2
Chr03_1325222_D																								2	2	2							2						2						2				2
Chr03_1325231																								1	2	1							2	1					2						1				2
Chr03_1382591						2										2										1																2			1
Chr03_1382833	2	1	1	1	2	2	2			1		2	2	2	2	2	2		2	2	2	2		1		1	2										2	2	2	1	2	2	1	2	2
Chr03_1440128			1													2								1						2			2		2					1					2
Chr03_1504463																								2
Chr03_1529780_D				2		2						2				2																		2		2				2		2	2			2		2
Chr03_1535656	2			1	2	1			2	1				2		2	2				1			1		1								1	2	1				1					2	2		2	2
Chr03_1551117				1								1																														2
Chr03_1551930																								2	2								2										1				2
Chr03_1552026	2		1	1	2					1				2			2			2	2					1				2
Chr03_1575685				1												1											2										2	2				2
Chr03_1597666	2	1	2	2	2	2	2	2	2	1		1	2	2		2	2			2	2					1	2	2					2	2			2	2		1	2				2	2	2	2
Chr03_1607362	2	2	2	1	2	2	1	2	2	2	2	1	2	2	2		2	2	2	2	2	2		2	2	1	2	2	2			2			2		2	2	2	1		2	2	2	2	2		2	2
Chr03_1621784_D												2								2																									2
Chr03_1621824		1								1								2	2							1							2	2		1			2		2						2		2
Chr03_1635280			1																2		2		2		2	1			2					2			2	2		1				1
Chr03_1753381		1						2																	2	1							2			1	2	2		1			1
Chr03_1759775	2											2							2	2	2										2											2
Chr03_1767379_D			2		2	2	2		2			2	2	2					2		2							2			2		2		2	2	2	2		2		2		2	2	1		2
Chr03_1792214			1						2			1			2	2					2	2
Chr03_1792232			1						2			1			2						2	2
Chr03_1846042_D																							2		2	2				2	2	2	2	2		2	2			2			2
Chr03_1846108_D																							2		2					2	2	2	2	2			2			2			2
Chr03_1863287		1		1			1	2	2	1	2	2	2		2	2	2		2		2			1		1	2	2	2		2	2	2			2	2					2	1		2	2		2
Chr03_1872597	1																						2																					2					2
Chr03_1942494	1	1	1	2					2	1		1				2	2		2			2		1	2	1		2		2	2	2	2	1	2			2		1		2		2			2
Chr03_2027377				1							2	1	2	2					2	2
Chr03_2036214			1		2	2	1			1					2		2					2									2	1	2										1			2	2	2	2
Chr03_2080834_D			2	2	2	2		2			2		2	2	2	2			2		2								2						2				2		2	2							2
Chr03_2092103		1					1	2								2							1		2		2	2	2	2	2	1	1	2				2	2	1	2	2	1	2			2
Chr03_2095945_D	2	2	2	2	2		2			2	2	2	2	2			2	2	2		2			2		2						2		2	2										2	2		2	2
Chr03_2098981_D		2		2					2	2	2	2	2	2	2		2		2	2	2		1	2		2		2		2						2			2		2			1			2		2
Chr03_2099098	2			1								1					2											2		2				2					2		2
Chr03_2156745																										1
Chr03_2162681										1							2								2
Chr03_2209699			2	1	2	2		2	2	1	2	1			2	1		2	2	2	2	2	2	1	2	2	2	2	2	2	2	2	2		2	2	2	2	2	1	2	2			2	2	2	2
Chr03_2252071						2	1	2				1			1	1	2												1						2					2				2
Chr03_2256294_D						2		2					2		2	2	2	2													2																		2
Chr03_2319737	2	2	2	2	2	2	2	2	2	2	2	2	2	2	2	2	2	2	2	2			2	2	2	1	2	2	2		2	2	2	2	2	2	2	2	2	2	2		2			2	2	2	2
Chr03_2319749_D																						2				2																2		2	2
Chr03_2319817_D																					2	2								2												2		2	2
Chr03_2325389												1		2		1							2									2				2
Chr03_2376863			1		2	2		2		1		1				2									2	1	2						2				2			1		2		2	1				2
Chr03_2453484	2	2	1	1	2		1	2	2	2	2	1	2	2	2	2	2	2	2	2	2	2	2			2	2	2	2	2	2	2	2	2	2		2	2		2		2	1	2	2	2		2
Chr03_2457186			2	1		2	1					1												2	2											2			2		2		2		1		2		2
Chr03_2468484	2	2	2	2	2	2	2	2	2	2	2	1	2	2	2	2	2	2	2	2	2	2	2	2	2	2	2	2	2	2	2	2	2	1	2	2	2	2	2	2	2	2	1	2	1	2	2	2	2
Chr03_2474103_D																							2																			2
Chr03_2478248																								1	2									1	2		2		2	2	2		1						2
Chr03_2501540															2												1		2							2									2
Chr03_2503272		1	1	2			1									1					2		2			1			2						2	2	2							2	1	2	2	2
Chr03_2571567										1				2											2	1	2							2	2		2	2
Chr03_2602312	1								2	1																								1												2		2
Chr03_2629709_D														2		2					2								2															2
Chr03_2641312							1							2	2									2								2	2							1				2		2		2
Chr03_2658713																																			2			2
Chr03_2678574	1	2	1	2			2		2	2	2	2	2	2	2	1	2	2	2	2	2	2		1	2						2	2	2	2	2			2		2	1	2	2		1	2	2	2
Chr03_2711947																																													1
Chr03_2771653	2	2	2	2	2	2	2	2	2	2	2	2	2	2	2	2	2	2	2	2	2	2	2	2	2	2	2	2	2	2	2	2	2	1	2	2	2	2	2	2	2	2	2	2	1	2	2	2	2
Chr03_2845881_D			2	1	2	2	2		2					2					2	2	2				2		2		2							2	2	2					2	2		2	2	2	2
Chr03_2898089	1	2								1	2			2	2	1	2	2			2	2	2	2		2			2	2		2	2	1		2	2	2		1	1	2			2	2		2	2
Chr03_2898142	1		2	2	2	2	2	2	2	1		2	2			2			2						2		2	2			2								2	1	2		2	2	1		2
Chr03_2898515	1	2								1	2			2	2		2	2		2	2	2	2	2		2			2	2		2	2	1	2	2	2	2			1	2	1		2				2
Chr03_2923082	2	2	1	1	2		2	2		2	2	2	2	2	2		2	2		2	2	2	2	2		2			2		2	1	2	2	2	2	2	2		1	2	2				2	2	2
Chr03_2923430			2	2	2	2	2		2	2	1		2		2	2	2	2	2			2		2	2		2	2	1	2		1		1					2	1	2	2	2	2	2				2
Chr03_2923542			2	2	2	2	2		2	2	1	1	2		2	2	2	2	2			2		2	2		2	2		2		1		2					2	1	2	2	2	2	2	2	2	2	2
Chr03_2923721			2	2	2	2	2		2	2	1		2		2	2	2	2	2			2		2	2		2	2		2		1		1					2	1	2	2	2	2	2				2
Chr03_2941875			1	1	2		2			1																							1				2
Chr03_2973631													2			1	2																				2
Chr03_2995521	1	2	2	2	2		2		2	2	2	1		2			2			2	2	2					2				2				2					1			1
Chr03_3034144	1		2	2	2	2	1	2	2			2	2		2	2	2	2	2				2	2	2	2					2	1	2	2		2	2	2		2		2	1	2	2				2
Chr03_3064666_D												2			2						2	2			2				2						2			2
Chr03_3101168																							2	2		1				2		1		1															2
Chr03_3186149	1	1	2	2	2	2	2	2	2	2	2	2	2	2	2	2	2	2	2		2		2	2	2	2	2		2	2	2	2	2	2	2	2		2	2		2	2	2	2	2	2	2	2	2
Chr03_3261787			2	1	2	2	1		2		1					2	2		2		1		2	2	2		2	2		2	2	1	2	1	2	2	2	2	2	1	1	2	1		2	2		2	2
Chr03_3322290																1																						2
Chr03_3389164_D	2	2	2		2		2		2	2	2	2	2		2		2	2	2	2	2	2		2							2		2	2	2		2	2	2		2		2
Chr03_3397948_D				2		2		2																			2						2		2							2			2		2		2
Chr03_3397983_D						2		2																			2						2		2							2			2		2		2
Chr03_3470232_D																	2				2							2																					2
Chr03_3470980																														2				1		2									1
Chr03_3490833																																													2
Chr03_3546278_D				2	2			2	2								2	2											2				1			2						2				2		2
Chr03_3588722_D
Chr03_3603560_D								2	2														2														2			2			2		2				2
Chr03_3646888_D			2	2			2	2		2	2	2	2	2	2	2		2				2	2	2	2	2		2	2		2		2	2	2	2		2	2	2	2	2	2	2	2		2
Chr03_3646931_D			2	2			2	2		2	2	2	2	2	2	1		2			2	2	2	2	2	2			2		2		2	2	2	2		2	2	2	2	2	2		2		2
Chr03_3660222			1					2			2	1	2			2							2	2	2	2		2	2	2	2	1	2		2		1		2		2	2	1			2		2
Chr03_3663273	1	1	2		1				2						2		1		2				2		2		2		2	2				2			2			2			2	1	2	2	1	2
Chr03_3665030				1		2	1			2	1			2
Chr03_3670545	2	2	1	2	2	2	2	2	2	2	2	2	2	2	2	2	2	2	2	2	2	2	2	2		2				2	2	2	2	1	2	2	1	2	2		2	2			1	2		2	2
Chr03_3675208_D	2																2				2	2															2		2								2
Chr03_3676973			2	1		2	1		2	2	2	1		2	2			2	2		2	2			2				2		2	1		1		2	1	2		1		2		2	2		2
Chr03_3677046									2
Chr03_3690704			2					2				2							2					2	2	2		2					2	1	2		1	2		1		2	1	2	2
Chr03_3720482	2	2		1			1		2	2		1	2	2	2	1		2		2		2			2	2					2		2		2	2				1	2	2
Chr03_3734731			2			2		2	2			1	2						2				2								2	1		1			1	2		1			1			2		2
Chr03_3757757_D						2																				2		2				2		2		2	2			2	1		1			2		2
Chr03_3788329				1			1			1				2							2																												2
Chr03_3790630_D				2			2			2				2	2						2	2																											2
Chr03_3801095																																														2		2
Chr03_3814286	1	1	2	2	2		2			2	2		2		2	1		2	2	2		2		2	2	2			2	2	2	2	2		2	2	1			2	1								2
Chr03_3898911_D			2					2																						2				2					2
Chr03_3898978_D			2					2																						2				2					2		2
Chr03_3923018_D	2	2	2	2			2			2	2	2		2	2	2				2	2	2				2	2		2					2		2				2
Chr03_3933485_D									2				2	2										2	2			2								2	2	2		2	2			2	2		2
Chr03_4073854		1	1	2			2	2	2		1	1		2		1		2	2		2					2		2			2	2							2		1	2			1
Chr03_4125635_D	2		2		2	2	2	2		2	2	2	2	2	2	2					2	2			2					2													2			2		2
Chr03_4127630	1	2		2			1		2		1	1				1	2	2	2	2			2	2		2	2	2	2		2	2	2	2	2	2	1	2	2	2	2	2	2	2	2		2		2
Chr03_4190670				1	2	2		2			1	1		2		1		2		2	2	2	1			2						2		2	2								1	2	2	2	2	2	1
Chr03_4230404	2	2	1				2	2	2	1		2	2	2	2		2		2	1	2		2	2		2	2		2	2			1		1						1	2		2	2	2	2	2	2
Chr03_4247900_D									2			2			2		2		2			2	2	2	2		2	2	2	2			2	2	2	2		2	2		2		2	2		2		2	2
Chr03_4292246	2	2	1		2	2			2		1		2		2	2		2		2				2	2	2	2			2		2	2	2	2		1	2	2		2	2	1		1
Chr03_4301349		1			2	2		2			1			2		1	2			2			2							2	2									1			1				2
Chr03_4314246		1	2					2		1	2	2	2	2		1	2	2	2		2	2				2	2	2	2	2		2	1		1	2	1			1	1			2		2		2	2
Chr03_4320571_D			2					2				2	2	2			2	2	2		2	2				2	2	2	2	2		2				2										2		2	2
Chr03_4338146_D	2	2		2					2	2	2				2				2								2		2				2	2	2						2	2	2
Chr03_4338164				2							2				2												2						2	2	2							2	1
Chr03_4338190		1	2	2	2	2	2	2		1	2	2	2	2	2	2	2	2		2	2	2	2	2	2	2	2	2		2	2	2				2	2	2	2	2	1	2	2	2	1	2	2	2	2
Chr03_4472342		2	2		2	2	1	2		2	2	2	2	2		2	2		2		2		2	2	2			2	2		2	2	2	2	2	2	2	2		2		2	1	2	2	2	2	2	2
Chr03_4543013_D																						2	2													2				2				2
Chr03_4552788							1							2									2			2	2					2								1			1				2
Chr03_4590274	2	1			2	2	1					1	2	2			2	2					2	2	2															1		2					2
Chr03_4785356										1								2		2		2																						2
Chr03_4982264	2	2	2		2	2	2		2	2	1		1	2	2		2		2	2	2	2						2	2	2			1	2			2	2	2	1	1	2	1	2	2	2	2	2	2
Chr03_5018340		1			2																												1							1
Chr03_5063783		1		2		1				2		2	2						2	2		2		1	2		2		2	2	2	2	2		2								1		2	2	2	2
Chr03_5083791_D		1						2		2	2	2							2	2		2	2	2		2	2			2	2	2	2		2	2	2	2	2	1	2		1		2		2		2
Chr03_5083862_D								2		2	2	2							2	2		2	2	2		2	2	1		2	2	2	2		2	2	2	2	2		2		1		2		2		2
Chr03_5084342	2	2	2	2	2	2	2		2				2	2	2	1	1	2			2				2			2	2					2						2		2	2	2		2		2
Chr03_5145326	2	2	2				1	2	1	2		2	2		2	1	2	2	2	2		2		2	2	2	2	2			2		2		2	2	2	2					2		2	2	2	2
Chr03_5165949																													2	2	2	1	1		2					1									2
Chr03_5166041	2			1						1	2	1						2	2	2	1		2	2		2							2	2					2	1	2		2		2	2	2	1
Chr03_5191448																																					1	1											1
Chr03_5199698								1																						2	2	1	1		2		2	2		1			1	2
Chr03_5218206_D	2	2							2	2	2					1	2	2		2			2	2	2								2						2		2			2	2	2	2	2
Chr03_5221977	2	2							2	1	2				2	1	2	2		2			2	2	2								1						2		2			2	2	2	2	2
Chr03_5255337_D		2								2									2			2				2						2		2					2	2	2					2		2	2
Chr03_5327062	2	2	2	2	2	2	2	2	2	2	2	2	2	2	2	2	2	2	2	2	2	2	2			2	2	2	2	2	2	2	2	2	2		2	2	2	2	2	2	2	2	2		2		2
Chr03_5339719	2	2	2	2	2	2	2		2	2	2	2	2	2	2	2	2	2	2	2	2	2	2		2	2	2	2	2	2	2	2	2	2	2	2	2	2	2	2	2	2	2	2	2		2		2
Chr03_5389367_D																																		2												2		2	2
Chr03_5389368	2	2	2	2	2	2	2	2	2	2	2	2	2	2	2	2	2	2	2	2	2	2	2	2	2	2	2	2	2	2	2	1	2		2	2	2	2	2	2	2	2	2	2	2		2
Chr03_5433939	2	2	2	2	2	2	2	2	2		2			2	2	2	2	2		2	2	2	2	2	2	2	2	2	2	2		1	2		2	2	2	2	2	2	2	2	1	2	2	2	2	2	2
Chr03_5482650_D					2		2											2							2			2	2	2	2		2		2	2	2	2	2	2	2		2	2			2		2
Chr03_5482689					2		2			1								2							2			2	2	2	2		2		2	2	2	2	2	1	1		2	2			2		2
Chr03_5482774	2	2	2	2		2		2	2	1	2	2	2	2	2	2	2		2	2	2	2		2		2	2					2		2						1	1	2	1		2	2		2
Chr03_5487003	2	2	2	2		2		2	2	1	2	2	2	2		2	2		2	2	2	2		2		2	2					2		2		2	2					2	1		2	2		2
Chr03_5552474						2									2				2												2	1	1		2					1	1		1
Chr03_5615732_D																2
Chr03_5621234																	1
Chr03_5621277																1	1
Chr03_5695863	2																							2		2		2										2
Chr03_5791728			2				2					1							2				2					2	2				1			2				2	1	2	2		2
Chr03_5796191			2		2		2			2	2	1			2	1			2	2			2	2	2	2				2	2	1	1							2		2	2
Chr03_5894927							2	2				1		2										2	2	2				2	2	2			2		2	2		2		2	2	2
Chr03_5925105	2			2		2		2	2	2	2	2	2			1	2	2		2	2	2	2	2	2	2	2	2		2	2				1	2				1		2	2	2	2		1		2
Chr03_6149424		2	2		2	2				2			2			1		2				2
Chr03_6162316																																					2	2							2
Chr03_6177459				2					2		2	1		2	2	1	1				2					2	2		2		2			2			2	2					1
Chr03_6186960_D				2			2												2								2		2	2	2	2		2			2	2											2
Chr03_6195347							2		2					2		1	2		2							2				2		2	1	2			2	2					1		2
Chr03_6312581	2						2					2		2											2					2				2						1	2	2				2		2	2
Chr03_6390635_D		2	2					2				2			2	1		2	2					2								1		2		2				2	2	2	2	2	2
Chr03_6390701_D		2	2					2				2			1	2		2	2					2								2		2		2						2	2	2	2
Chr03_6415847	2	2	2	2	2	2	2	2	2	2	2	2	2	2	2	2	2	2	1	2	2	2	2		2	2	2	2		2	2	2	2	2	2	2	2	2	2	2	2		2	2	2	2	2	2	2
Chr03_6475925_D	2	2	2		2	2			2	2			2			2		2				2		2		2			2	2	2	2		2							2	2			2	2		2
Chr03_6475928_D	2	2	2		2	2			2				2		2	2		2			2	2		2		2		2	2	2	2			2							2	2			2	2		2
Chr03_6543481	2	2	2	2	2	2	2	2	2	1	2	2		2	2	2	2	2	2	2		2	2	2		2	2	2	2		2	2				2			2	1		2		2	2	2	2	2	2
Chr03_6774617	2	1	2				2	2	2	2	2	1	2			1		2	2	2	2		2	2		2	2	2	2	2		2	1	2	2		2	2	2	2			2	2	2	2	2	2
Chr03_6813356_D							2									2	2
Chr03_6846944																																2										2					2
Chr03_6857780	2	2	2		2	2	2	2	2		2	2	2	2	2	2	2	2	2	2	2	2	2	2	2		2	2	2	2	2	2	2		2	2	2	2	2	2	2	2	2	2	2	2	2	2	2
Chr03_6896009	2	2	2				2	2	2		2	2		2		1		2	2	2	2		2	2		2	2					2		2		2	2	2		2	2	2	2	1	2	2	2	2	2
Chr03_6912775_D																												2	2																	2		2
Chr03_6968147_D								2	2					2																		2					2	2		2		2
Chr03_7125013_D			2	2					2		2		2		2	2	2				2	2			2	2	2				2		2	2				2	2						2	2		2
Chr03_7165000	2				2	2		2				1				2	2	2	2	2				2						2	2	2			2	2							2	2	2		2		2
Chr03_7285118				2								1			2				1									2	2				2							1			2
Chr03_7287996				2											2													2					2							2			2
Chr03_7288088				2								1			2				1									2	2				2							1			2
Chr03_7290001																												2	2				2							1			2
Chr03_7293208				2								1			2				1									2	2				2							2			2
Chr03_7293278				2								1			2				1									2					2							1			2
Chr03_7293451				2								1			2				1									2					2							1			2
Chr03_7304355																									2			2	2			1		2						1		2		2	2
Chr03_7319500_D								2		2				2							2			2	2		2				2	2	2	2	2	2				2	2	2					2		2
Chr03_7380876_D				2					2			2				2	2
Chr03_7488424	2	2	2	2	2	2	2	2		2	2	2	2	2	2	2	2	2	2		2	2					2	2		2		1	2	2						1	2	1	2	2	2	2	2	2	2
Chr03_7495029		1																							1						2
Chr03_7546257	2								1		2								1	2											2						2	2					2
Chr03_7583304	2		1	1	1	1	1	1	1	1	1	1	1	1		1	1	1	1		2	1		1		1		1		1		1				2	2			2		1	1	1					1
Chr03_7653944_D	2	2			2	2	2				2		2	2	2		2				2				2																					2	2	2
Chr03_7744311		2	2	2	2	2	2		2		2	2	2	2	2	2	2	2	2	2	2	2	2	2	2	2	2	2	2	2	2	1	2	2	2	2	2	2	2	2	2	2	2	2	2	2		2	2
Chr03_7864191																													2
Chr03_7910794								2						2
Chr03_8036647		1			2	2	2		1		1		2			2	2		1	2	2	2												2						1					2		2		2
Chr03_8047705_D																																			2
Chr03_8071427				2	2	2	2			2	1	2	2			1		2	1	2			2	2		2		2		2				2		2	2	2	2	1	2			2			2		2
Chr03_8117692																									2		2										2	2					2
Chr03_8152330_D	2																	2											2							2									2				2
Chr03_8198551												2				1								2		2					2		2	2	2											2		2
Chr03_8365749								1	1							1
Chr03_8497889_D																					2	2
Chr03_8552715	2							2		1				1		1			2						2		2						2		2								2		2
Chr03_8653776		2	2	2	2		2		2	1	2		2	1	2	1		2		2	2	2	2	2	2	2	2	2		2	2		2	2	2	2	2	2		2		2	2	2	2	2		2
Chr03_8727172_D	2	2	2			2	2	2	1	2	2	2	2	2	2	2	2					2	2					2			2	2				2						2		2	2	2		2	2
Chr03_8754460		2	2							2			2	2	2	1	2		2				2			2	2		2		2	2					2	2						2			2
Chr03_8771244		1	2	2	2		2		2	2	1		2	1				2		2	2	2					2						2											2	2		2		2
Chr03_8867942									1	2													2	2		2										2	2	2	2		2
Chr03_8868021								1	1	2													2	2		2	1									2	2	2	2		2
Chr03_8953390					2													2		2
Chr03_9305182_D	2	2		2	2	2	2	2	2		2		2	2		2	2	2	2	2	2	2	2		2	2	2		2				2		2	2	2	2		2		2	2	2		2	2	2	2
Chr03_9392756_D	2		2	2		2		2	2				2		2						2	1				2							2	2	2						2					2		2
Chr03_9392802_D							2																2																			2
Chr03_9441358						2		2	1	2				1			2	2		2		1																									2		2
Chr03_9442723			2		2		2	1	1							1										2			2	2	2									2
Chr03_9511683	2	1		2							1		2			1		2		2		2	2		2		2			2													2	2	2
Chr03_9518389																									2		2			2													2	1	2
Chr03_9553560			2		2		2					2																																	2
Chr03_9608497	2	2		2						2	2		2			2		2		2	2	2		2	2		2			2	2						2	2	2		2								2
Chr03_9886917																														2	2		2	1	2				2	1	2			1		2		2
Chr03_9888967																														2	2		2	2	2				2	1	2					2		2
Chr03_10009871											1		2							2	2	2		2
Chr03_10857123_D																								2		2			2	2			2													2		2
Chr03_10857189_D																								2		2			2	2			2		2		2			2					2	2		2
Chr03_11052314_D																			2				2								2						2	2						2			2
Chr03_12428708		1				1	1		1							1							1	1	1			1	1	1	1			1			1	1	1	1	1	1	1	1	1	1	1	1	1
Chr03_12483476_D						2	2	2					2	2		2	1																						2		1			2	2
Chr03_13922258_D	2								2										2		2	2
Chr03_14424032_D																								2					2												2
Chr03_16225343			1			2													2						2							2							2	1	2
Chr03_16905734	2	2	2	2	2	2	2	2	2	2	2	2	2	2	2	1	2	2	2	2	2	2		2		2	2	2		2	2	2		2		2	2	2	2	1	2	2	2	2	2				2
Chr03_17289407	2	1	2				2		1		2	2	2	1		1	2	2	2	2	2	2		2		2			2		2		2	2	2	2	2	2				2
Chr03_17289480		1		2	2	2		2	1	2				1	2	1							2		2		2	2		2		2							2	2	2		2	2	2	2	2	2	1
Chr03_17408716	2	2	2	2	2	2	2	2	2		1	2	2	2	2	2		2	2	2	2	2	2	2	2	2		2	2		2	2		2		2	2	2	2	1	2	2		2	2	2		2	2
Chr03_17591437			2	2		2																						2								2	2	2	2	2							2		2
Chr03_17654101																																2		2						1			2
Chr03_17725302		1	1	2		2					1	2	2	1		2			2	2	2	1	2		2	2	2				2			2		2	2	2	2	2	2	2	2	1		2	2	2	2
Chr03_17728658		1	1	1	1		1	1		1	1			1	1	1	1	1	1		1	2	2		1				2											1				2	1	1		1
Chr03_17728709		2	1	2	2		2	2		2	1			2	2	1	2	2	2		2	2	2		2				2											1				1	2	2		2
Chr03_17799690_D	2	2						2	2	2		2			2																									2						2		2	2
Chr03_17983494			1		2		2		1		1																	1	2															1
Chr03_18132816_D	2	2	2	2	2	2		2	2	2	2	2	2	2		2	2	2	2	2	2	2												2		2		2					2	2					2
Chr03_18132882_D	2	2	2	2	2	2		2	2	2	2	2	2	2		2	2	2	2	2	2	2												2		2		2					2
Chr03_18167073	2	2	2	2	2	2	2	2	2	2	2	2	2	2	2	2	2	2	2	2	2	2	2	2	2	2	2	2	2	2	2	2	2	2	2		2	2	2	2	2	2	2	2	2	2	2	2	2
Chr03_18167106	2	1	1	2	2	2		2	1	2	2	2	2	1			2		2	2																		2
Chr03_18340947_D
Chr03_18355574							2					2																						2								2
Chr03_18392248	2	2	1	2		2			1	2	2	1		1	2	2	2			2	1	2	2					2				2	2		2							2					1
Chr03_18429592	2		1			2								1					2	2										2										2
Chr03_18455208_D	2	1	2			2	2	2			2	2	2	2		2	2		2						2		2					2		2			2			2			2			2	2	2	2
Chr03_18471744		1		2											2																													1
Chr03_18471807	2					2		2	1		2		1					2		2	2	2	2									2								1	1				2
Chr03_18553006									1		1	2				1		2						2					2	2			2	1	2	2		2						1		2	2	2	2
Chr03_18654715				2						2			2		2						2	2								2		2	2	1	2	2	2	2		2	1		2				2
Chr03_18654788		2		2						2			2		2			2				2								2		2	2		2		2	2		2	1		2				2
Chr03_18817542	2	2	1			1	2				1		2		2		2			2	2	2		2	2					2	2	2		2	2	2	2	2			1	2		2
Chr03_18825848_D	2	2	2			2	2		2		2		2	2	2		2			2	2	1		2	2					2	2	2	2	2	2	2	2	2				2			2		2
Chr03_18826559	2	2	2			1	2		1		1		1		2		2			2				2						2	2	2	2	2	2	2	2	2				2
Chr03_18916638	2	2	2	2	2	1	2	2	1	2	1	2	1	2		2	2	2	2	2	2	2	2		2	2	2	2	2	2	2	2	2	2	2	2			2	1	2		2	1		2	2	2	2
Chr03_18927851		2	1														1							2		2				2		2	2	1	2		2	2		2	1	1		2	2		2
Chr03_18944844			1					2												2			2	2	2			2		2		2								2			2				2
Chr03_18968009													1																		1									1	1
Chr03_19030779_D										2						2			2	2																	2	2
Chr03_19030795		2	2					2			1	2	1	2		1	2		1					2	2	2		2	2	2		2	2	2	2		2		2	2		2	2	2	2		2		2
Chr03_19030845_D	2			2	2		2					2			2		2	2			2	2	2				2				2					2					2					2		2
Chr03_19095113	2	2	2		2	2	2	2	2	2	2	2	2	2	2	2	1	2	2	2	2	2	2	2	2	2	2	2	2		2		2	2	2	2	2	2	2	2	2	2	2	2	2	2	2	2	2
Chr03_19219870_D	2		2				2	2		2		2			2	2			2			2	2	2		2	2							2					2	2	2	2	2		2		2		2
Chr03_19500472_D				2											2	2			2									2	2							2						2				2		2
Chr03_19550575						1							1			2							2
Chr03_19550651						1							1			2							2
Chr03_19555165		2				1							1			2				2
Chr03_19555213_D	2		2		2			2	2			2						2				2			2	2	2			2	2	2		2									2
Chr03_19641764			1			1		2	1	2	2		1	2		2																	2		2
Chr03_19658474			1															2		2																										2		2	2
Chr03_19671988_D	2	2			2	2		2		2	2				2	2									2			2	2	2	2	2												2			2
Chr03_19701687	2	2	2	2	2	2	2	2	1	2	2		2	2		2	2	2	2	2			2	2	2	2	2	2	2	2	2	2	2	1	2	2	2	2	2	2	2	2	2	2	2	2	2	2	2
Chr03_19701770			1														1	2		2				2																			2			2		2	2
Chr03_19905041			2										1				1	2		2			2		2	2	2			2	1	2							2	1	2				1
Chr03_19964538								2				2	1	2		2	2							2		2	2	2	2							2				1						2		2	2
Chr03_19976053_D				2	2	2		2			2	2	2	2		2						2		2	2	2	2	2	2		2		2		2	2		2	2	2	2		2	2	2	2	2	2	2
Chr03_20041488													1		2											1											2	2	2	2	2					2	2	2
Chr03_20044229		1													2																								2	2	2					2	2	2
Chr03_20044295															2																									2						2	2	2
Chr03_20074444	2	2	2	2	2	1	2	2	2	2	2		1			2	2	2	2	2	2	2	2	2	2	1	2	2	2				2	2	2	2		2		2	2	2	2	2	2
Chr03_20074554	2	2	2	2	2	2	2	2	2	2	2	2	1	2	2	2	2	2	2	2	2	2	2	2	2	1	2	2	2	2	2	2	2	2	2	2		2	2	2	2	2	2	2	2	2	2	2	2
Chr03_20095327	2	2	2					2	1	2	2				2				2				2	2		1				2	2	2	2		2	2				2			2
Chr03_20123164		2	2	2	2	2	2		2	2	2	2	2	2		2	1	2	2	2	2	2	2	2	2	1	2						2		2	2	2		2	2	2	2	2	1	1				2
Chr03_20161575																									2												2	2				2							2
Chr03_20267866_D																							2		2	2	2		2							2				2			2						2
Chr03_20267932_D																							2		2	1	2	2	2						2	2				2			2						2
Chr03_20276054			2		2	1	2	1			2		1	1		2	1				2	2	2	2		2				2		2	2		1			2	2		2
Chr03_20278903												2						2								1	2									2	2			2			2
Chr03_20330746_D	2	2		2		2			2	2	2		2		2						2	2																2
Chr03_20472088																											2						2		1									2	2
Chr03_20496035	2	2	2	2	2	2	2	2	2	2	2	2	2	2	2	2	2	2	2	2	2	2			2			2	2		2		2		2				2	2	2	2	2	2	1	2		2
Chr03_20532863_D	2	2	2	2	2		2	2	2	2	2				2	2	2	2		2	2		2			2	2	2	2		2		2	2	2		2		2			2	2	2		2	2	2	2
Chr03_20630654																																																1
Chr03_20630923											2																																		1	2		2
Chr03_20729957	2			1	2	1					2			1				2		2	2	2		2			2						2		1											2		2
Chr03_20729994			1	1			2		2					1			1						2			1		2	2	2	2	2				2	2	2					2
Chr03_20737316			1	1			2		2				1	1	2		1						2			2	2							2		2	2			2	1		2				2		2
Chr03_20862521								2					1		2	2							2		2	1		2	2	2	2	2	2	2	2	2		2	2		2					2	2	2	2
Chr03_21038677	2	2	2	1	2		2	2	2	2	2		1	2	2	2	2	2	2		2	2	2	2	2	2	2			2	2	2	2		2	2	2	2	2	2	2		2	2	2	2	2	2	2
Chr03_21072351		2	1	1	2			2	2	2	2			2		1					2	2	2	2						2	2	2	2	2	2	2										2		2	2
Chr03_21072401		2	1	1	2			2	2	2	2			2		2					2	2	2	2						2	2	2	2	2	2	2										2		2	2
Chr03_21209136_D		2	1	2		2			2	2	2			2			2					2	2	2					2	2		2	2	2	2	2			2	2	2	2		2			2
Chr03_21209190_D	1		2		2		2	2				2	2		2				2	2					2	1	2				2						1						2		2	2		2
Chr04_104552	2	2	2	1	2	2	2	2	2	2	2	2		2	2	2	2	2		2	2	2	2	2		2		2	2			1	2		2	2									1	2		2	2
Chr04_239790	2			1	2		2														2	2			2							1									1	1
Chr04_244097									2			1												2																		1	1		1
Chr04_299889	2	2	2	1			2	2			2	2		2	2	2		2		2					2		2				2	2		1					2		2	2			2
Chr04_406781	2	2	2	2	2	2	2	2	2	2	2	2	2	2	2	2	2	2	2	2	2	2	2	2	2	2	2		2	2	2	2	2	2	2	2	2	2	2	2	2	2	2		2		2
Chr04_415444										2						2	2	2														1							2
Chr04_518004				1						2		1			2	2	2	2					2		2	2	2						2	2	2				2
Chr04_547905_D		2	2		2		2			2			2			2	2	2			2	2	2		2	2	2		2	2	2							2					2	2			2
Chr04_699785	2	2		1			2	2	2		1	1		2	2					2			2						2		2	2				2			2	1	1	2	1	2					2
Chr04_856981_D	2	2	2		2	2	2	2		2			2			2	2	2		2					2		2		2	2	2	2	2	2	2	2			2	2		2	2	2	2	2	2	2	2
Chr04_856995				1					2		2	2		2	2				1		2	2	2	2		2		2								1	2	2			1			2
Chr04_1004252				1		2		2			1	1		2		2	2		2				2		2		2		1		2		2		2	2			2	1	2	1				2		2	2
QTL14	2	2	2	2	2		2	2	2			2				2	2		2		2	2	2				2									2	2	2									2
Chr04_1164507									2							2	2									2			1											1
Chr04_1167242				1					2	2	1	1			2	2	2			2	2	2	2	2		2		2		2	2	2											1	2	2		2		2
Chr04_1225315						1																		2		2				2										2		1		1
Chr04_1227450																								2		2				2										2		1
Chr04_1371027		2	2	1	2			2			1	1																2	2		2		2		2	2						1	2
Chr04_1371805_D												2							2		2	2				2				2
Chr04_1371858_D												2							2		2	2				2				2
Chr04_1382323	2	2		2		2	2	2	2	2	1	2	2	2	2	2	2	2	2	2	2	2		2	2	2	2		2	2	2	2	2	2	2	2	2	2	2	2	1	1	2	2	2	2	2	2	2
Chr04_1400841	2			1						2	1							2	2	2
Chr04_1444930																																										2
Chr04_1481759				2			2					2	2						2				2	2	2		2		2	2		1		2		2			2	2	2		2	2	2	2		2
Chr04_1526885	2			1				2		2			2			1							2		2	2	2			2		1				2	2		2	2	2	2	1		2		2
Chr04_1531831		2	2	1	2	2	2	2			2			2	2		2				2	2		2				2				1	2	2	2									2		2		2	2
Chr04_1532062		2	2	2	2	2	2	2	2	2	2	2	2	2	2	2	2	2	2	2	2	2		2		2	2	2	2			1	2	2	2		2	2					1	2	2	2	2	2	2
Chr04_1626814_D						2	2	2		2	2			2		2	2				1	2	2										2	2
Chr04_1631702	2	2	2	2	1	2	2		2	2	2	1	2	2	2	2	2	2		2	2	2	2	2	2		2	2	2	2	2	2	2	2		2	2	2	2	2		2	2	2	2	2	2	2	2
Chr04_1633392_D								2				2				2			2							2	2						2		2						2
Chr04_1692547								2						1			2															1													2
Chr04_1753703	2	2	2	2	2		2	2			1	1	2	1		1	2		2				2		2	2		2	2	2		2		1		2	2	2	2		1		2	1	2	2	2	2
Chr04_1763409						1			1	1	1	1		1	1	1		1		1	1	1		1			1				1		1		1					1	1	1							1
Chr04_1801510	2	2											1																	2				2
Chr04_1821497	2	2				2	2	2	2		1	2	2	2	2	2	1			2			2	2	2	2		2	2		2	1		2			2	2	2	2	2	2	2	2		2		2	2
Chr04_1828667				1							1							2		2																													2
Chr04_1848667	2	2	2	1		2			2	2	1	1	2	1	2	2	2	2	2	2	2	2	2	2	2	2				2	2	1	2		2	2			2	2	2	2	2	2	1		2		2
Chr04_1896565							2		2				2														2				2	2																	2
Chr04_1896581	2			1		2	2	2	2			2	2	1	2	2	2		2	2			2	2			2	2	2	2	2	2	2		2	2					2			2		2	2	2	2
Chr04_1907465	2	2	2	1	2		2		2	2	2	2		2			2	2	2	2	2	2	2	2		2	2	2	2	2	2	2		2		2	2	2	2	2	2	2	2						2
Chr04_1963601_D	2									2	2			2				2			2	2		2		2	2			2									2						2				2
Chr04_1976058	2									1	2			1						2				2		2	2	2		2									2		1				2				2
Chr04_2028931					2							1											2									2		2	1				2	2	1	2	2		2	2		2
Chr04_2033219			2								1			1		1								2		2	2			2			2		2		2	2			1
Chr04_2054968_D										2						2											2										2	2	2				2		2		2		2
Chr04_2068704						2	2					1					2		2																							2
Chr04_2174922	2																			2						2				2							2	2	1					2
Chr04_2175652									1																2
Chr04_2198646	2			1					2								2						2			2		2	1			1	2	2	2		2	2
Chr04_2204266			2										2	1		1			2				2							2									2		2
Chr04_2206968_D													2								2				2		2			2					2		2							2
Chr04_2235512	2	2	2	1	2	2	2	2	2	2	2	2		2	2	2		2	2	2	2	2	2	2	2	2	2	2	2		2	1	2	2	2	2	2	2		2	1	2	1		2	2	2	2	2
Chr04_2259533				1																	2				2				1		2						2	2						2	2
Chr04_2283999	2	2	2	2	2	2	2	2	2	2	2	1	2	2	2		2	2	2	2	2	2		2	2		2		2	2		1	2		2					2	1		2	2	2	2	2	2	2
Chr04_2391823		2	2		2						2		2								2	2	2													2			2		1
Chr04_2468931_D															2										2	2		2	2													2
Chr04_2481613_D		2			2			2	2	2	2		2						2	2	2	2	2		2	2	2	2		2							2	2	2	2	1			2	2		2		2
Chr04_2481679_D	2		2	2		2	2							2	2	2	2	2	2					2					2		2	2	2	2	2	2					1	2	2			2		2
Chr04_2535397	2			2		2		2		2		1		1										2	2	2	2			2		1								2			2	2	2		2
Chr04_2630496_D									2						2						2	2						2							2			2							2
Chr04_2648027_D	2		2	2	2		2		2	2	2	2		2	2	2		2	2	2		2								2	2	2				2						2		2					2
Chr04_2648028_D						2						2
Chr04_2648114				2			2					1		1	2	1															2											2		2
Chr04_2685634						2	2		2					1		2	2												1	2
Chr04_2813866	1												1										1															1				1
Chr04_2853399		2											2										2									2		2						2
Chr04_2904675											2		2	2												2				2				2	2								1	2
Chr04_2957467		2	2	2		2	1					2	2	2	2	2	2	2	2					2	2			2	1	2	2	2	2		2	2	2	2	2	2	2	2			2	2		2
Chr04_3017208	2				2	2	2	2	2	2	2	1	1	1		1	2	2	2		2	2			2	2	2					2		2		2				2	1	2	2			2		2	2
Chr04_3052575	2			2	2	2		2			2	2				1		2		2																										2		2	2
Chr04_3056103				2	2	2		2			2	2				1		2		2															1											1		2	1
Chr04_3061071_D		2	2										2		2					2			2	2	2	2	2	2	2	2	2	2		2		2	2	2	2	2	2	2	2		2		2
Chr04_3061114_D		2	2										2		2		1			2			2	2	2	2	2	2	2	2	2	2		2		2	2	2	2	2	2	2	2	2	2		2
Chr04_3085858							2							1		2				2	2	2					2		1							2
Chr04_3112959			2										1
Chr04_3114974		2											1							2	2	2						2	1
Chr04_3115031	2	2	2	2	2	2	2	2	2	2	2	2	2	2	2	2	2	2	2	2	2	2	2	2	2	2	2	2	2	2	2	2	2	2	2	2	2	2	2	2	2	2	2	2	2	2	2	2	2
Chr04_3124197		1	1	1		1			1	1			1										1																	1	1				1				1
Chr04_3150460_D							2						2			2				2			2
Chr04_3174640	2						2	2				1	1					2	2	2																				2
Chr04_3264110																1		2		2						2	2		1	2			2		2							2				2	2	2
Chr04_3292239	2	2	2	2		1			2	2			2		2	2	2						2			2	2	2	2	2	2	2	2	2	2	2	2	2	2	2	1	2	2		2		2		2
Chr04_3305026	2		2	2	2		2	2			2	2	2	2	2	1	1	2		2	2	2		2			2		1				2		2		2	2	2	2	1		1		2				2
Chr04_3327097			2				2	2			2	2		2				2			2				2		2		1				2		2
Chr04_3327419_D			2				2	2			2	2		2				2			2				2								2		2
Chr04_3341823_D			2			2	2	2	2	2	2	2		2				2	1			2			2		2	2	2			2	2		2				2	2	1		2	2		2		2
Chr04_3436030			2				2				2	2	1	2							2	2																								2		2
Chr04_3513172_D							2																									2												2	2
Chr04_3517760_D									2			2											2		2		2	2	2		2		2		2							2		2	2
Chr04_3517805_D																																		2					2		2			2	2
Chr04_3557132_D				2		2					2														2								2		2	2										2		2	2
Chr04_3563623																									2		2	2	2	2	2					1			2		1			1				1
Chr04_3619691	2	2	2		2	1		2	1	2	2	2	1	2	2	1	2	2	2	2	2	2		2	2							2	2	2	2	1				2		2	2		1	2		2	2
Chr04_3671022	2	2	2	2	2	1		2	2	2	2	2		2	2	1		2	2	2	2	2	2	2	2	2	2	2	2			2		2			2	2	2	2	2	2	2	2	2	2	2	2	2
Chr04_3691827	2		2		2	2	2	2	1	2	2	2	2	2	1		2	2	2	2	2	2	2	2	2		2	2	2		2	2				2	2	2	2		2	2	2	2		2	2	2	2
Chr04_3700921				2		1																												2		1								2
Chr04_3781341		2	2		2	1	2	2	2		2	2	2	2		2	2	2		2	2	2	2	2				2	2	2	2		2		2	2	2	2			1			2	2	2	2	2	2
Chr04_3874471	2	2				1			1	2		1		2	2	2	1	2	2				2		2	2	2	2	2	2	2	2		2			1	2		2	1	2		1
Chr04_3874528			2	2	2	1	2	2	1		2	1	2							2	2	2		2					1				2		2	2			2		1		1	2	2	2	2	2	2
Chr04_3875645							2						1																				2		2								1		1	2	2	2	2
Chr04_3875705							2																										2		2												2		2
Chr04_3973180		2							2															2				2		2				2			2	2			1		2		1	2		2
Chr04_3977917
Chr04_3991412	1															1																	2		2	1
Chr04_4029733									1															2												1			2		1
Chr04_4132410	2		2		2			2		2	2	1	1	2			2	2	2	2	2	2								2				2										1
Chr04_4183323		2
Chr04_4256193				2		1					2	1			2				2				2	2		2			2		2	2	2		2				2	2	2	2	1	1	1	2		2
Chr04_4274579_D				2		2										2			2				2																	2
Chr04_4362619	2	2	2		2	1	2	2	2	2	2	2	2	2			2	2	1	2			2		2	2		2		2	2						2				2		1	2		2		2
Chr04_4533238	2	2	2		2			2		2		1	1			1	2	2		2	2	2	2		2											1			2		1	2		1		2		2
Chr04_4697391_D				2							2								2					2					2		2	2										2	2						2
Chr04_4697417				2		1					2					1			2					2							2	2										2	2						2
Chr04_4705967													1			2							2														2	2	2		1
Chr04_4766543			2										1		2	1																2	2	2
Chr04_4828041						2							1	2					2						2	2	2		2	2	2	2	2	2	2	2	2	2	2	2		2	2	2	2		2		2
Chr04_4842163				2		1			1		2	1					2						2							2						1					1		1	1	1
Chr04_4869399							2						1			1								2													2	2
Chr04_4926310																1															2	2										2
Chr04_5087090			2	2		1		2				1						2							2	2			2				2		2		2	2		2	1		1	1
Chr04_5365731	2					2						1		2				2													2								2	1	1		1						2
Chr04_5375085		2	2		2				1	2	2	1	1				2			2	2	2						2									1	2
Chr04_5376993		2	2		2				1	2	2	1	1				2			2	2	2						2										2
Chr04_5601271	2	2	2	2	2				1	2		1	1	2	2			2			2		2					2			2								2	1						2		2	2
Chr04_5678419	2		2			1			1			1		2		2												2			2											1	1			2		2
Chr04_5712863	2	2	2		2	1	2	2	2	2	2	2	2	2	2	2	2	2	2	2	2	2	2	2	2	2	2	2	2	2	2		2	2	2	1	2	2	2	2	2	2	2	2	2	2	2	2	2
Chr04_5973766	2								2			1	1	2	2	1		2	2				2	1		2				2				2		2				2	1		1	1		2		2
Chr04_5978316																			2																								1
Chr04_5982210	2					2						1	2			2	2	2	2				2	2				2	2		2	2		2		2	2	2	2	2	1		2	2	2	2		2	2
Chr04_6088532																							2			2				2	2	2											2	1	1		2		2
Chr04_6088596						1			1							1							2		2	2	2			2	2	2	2		2					1			2		1		2		2
Chr04_6103362_D	2	2	2		2			2		2	2	2						2		2			2		2		2			2																	2
Chr04_6122962								2	1		2						2									2								2						2		2	1
Chr04_6399542_D														2	2							2												2			2			2				2	2				2
Chr04_6412369_D							2		2			2					2			2					2	2				2	2	2												2	1				2
Chr04_6444173_D	2	2				2		2			2			2	2				2		2	2	2	2			2		2		2		2	2	2	2				2		2		2		2	2	2	2
Chr04_6478355							2		1			1	1	2														2						2									1		1
Chr04_6478367_D			2	2		2		2		2					2	2	2	2		2		2				2		2	2				2				2	2	2				2			2		2	2
Chr04_6478379	1	1			1	1	1		1		1	1	1	1					1		1		2	2	1		1			1	1	1	1	1	1	1	1			1	1	1		2	1		1
Chr04_6628061						1			2			1	1		2			2	2	2				2	2		2				2	2	1				2	2		2	2	2	2				2		2
Chr04_6638001_D		2																			2	2	2				2			2	2						2	2		2
Chr04_6656340_D																																		2
Chr04_6656447																																		2
Chr04_6656460								2				2	1					2	2	2									2														1
Chr04_6667127		2																			2	2								2							2	2			1				1	2		2
Chr04_7076004	2	2	2			1			1		2	2	1							2			2																				1				2
Chr04_7090139	2	2	2	2	2	1	2				2	1	1			2				2	2					2	2		2				1		2	1					2	2	2
Chr04_7112522				2								1	1														2	2					1	2	2	1					1		1		1				2
Chr04_7134909_D	2	2									2				2	2				2				2				2																		2		2	2
Chr04_7292566_D									2								2										2		2				2	2						2				2	2
Chr04_7537676_D	2		2		2				2	2	2	2	2		2	1		2	2	2	2	2			2	2		2	2			2			2	2	2	2	2	2	1	2		2	2	2	2	2	2
Chr04_7577930						1	2	1															2	2																	1
Chr04_7642596
Chr04_7642705				2		1			1							2							2			2	2		2		2	2	2	2	2	2	2	2		2	1		1		1	2	2	2	2
Chr04_7924031																	2										2		2										2
Chr04_8133903	2			2			2		1										2		2	2	2	2	2		2	2					1				2	1	2	2	1		2	1		2	2	2
Chr04_8137830	2			2			2							1					2		2	2		2	2								1			2	2	2	2	1	1		2	2		2	2	2
Chr04_8140163	2			2			2							2					2		2	2	2	2	2	2	2						1	1		2	2	2	2	2	1		2			2	2	2
Chr04_9440170			2	2		1		1	1			1		2	2					2					2	2		2	2		2		1	2		2				2	2		2	1		2		2
Chr04_9441574		1	1		1	1						1	1	2	2	1	1	1	1	1		1											1									1				1		1
Chr04_9681087	2	2		2	2	1	2	1	1	2	2	1	2			2	2	2		2	2	2	2	2	2	2		2	2			2	2		2	2	2	2	2	2	1	2	2	2	2		2		2
Chr04_11023153		2		2	2	1	2	2	1					2	1				1	2	2	2		2		2	2			2	2	2	1	1	2					1	1		1	1					2
Chr04_11023200_D	2		2						2	2	2		2		2		2	2					2		2			2	2				1	2		2	2	2	2	2		2		2		2	2	2
Chr04_11029858_D		2		2	2		2	2						2	2	2			2	2	2	2	2	2		2	2		2	2	2	2			2						2								2
Chr04_11029875		1		2	2	1	2	2	1			1		2		1			2	2	2		1	2		1			1	2	2	2	1		2						2		1		1				2
Chr04_11240361		2		2	2	1		1	1	2	2	2	2			1	2	2	2	2	2	2	2	2	2								1			1	2	2	2				1		1	2		2	2
Chr04_11327269_D						2	2									2								2					2			2											2	2	2
Chr04_11408755			2			1	2						1			2											2													2			1	1	2	2	2	2
Chr04_11411862			2			1	2						1			2																										1		1					1
Chr04_11453432								1
Chr04_11453474_D	2	2	2	2	2	2	2			2	2	2		2			2	2	2	2	2	2	2		2		2	2	2			2					2	2					2	2		2		2	2
Chr04_11503499																							2
Chr04_11554391			2	2			2					2	1			1				2	2	2										2				1			2
Chr04_11640071								1								1	2											2						2		1								1
Chr04_11662567_D				2		2	2	2	2				2	2		2			2					2	2								1	2						2	2			2	2		2
Chr04_11662611_D				2			2		2				1	2	2				2					2	2				2				2	2						2				2			2
Chr04_11676935								1												2	2	2					2	2			2	2							2		1		1				2
Chr04_11680712												1	1	2										2	2		2				2										2		1	1	1
Chr04_11730649																											2	2			2										2	2
Chr04_11739707												1	1	2		1											2	2			2										2	2
Chr04_11897921_D					2			2		2	2	2					2												2	2				2		2		2	2		2				2
Chr04_11897987_D					2			2		2	2	2					2	2												2				2				2	2		2		2	2	2
Chr04_11933498_D			2													2
Chr04_12107613	2	2	2	2	2	1		2	1	2	2	1		2	2	1			2				2							2	2	2		2				2	2		1	2	2	1
Chr04_12108304	2	2	2	2	2	1		2	1	2	2	1		2	2	1			2			1	2							2	2	2		2				2	2		1	2	2
Chr04_12150630							2					1				1			2				2		2								1		2				2	2						2		2
Chr04_12162156						1		1	1			1	1		2	1	2						2							2				1		2				1		2	1	2		2		2	2
Chr04_12202654												1	1																											1				1	1
Chr04_12309453_D																												2	2		2	2			2									2		2	2	2
Chr04_12447432																												2											2				1
Chr04_12513451			2		1	1		1	1					2	2		2		2		2	2		1		1	2	2	2	2		2				2			2	2			2		1	2		2
Chr04_12602325_D					2				2			2	2			2			2								2									2						2		2	2
Chr04_12642220					1	1		2	1	2								2										2	2													2
Chr04_12670349	2	2		2					1		2	1		2					2					2	2		2									1			2				1
Chr04_12675187	2	2		2					1		2	1		2					2					2	2		2									1	2		2
Chr04_12702669																							2
Chr04_12784070
Chr04_12790606	1	2	2	2	2	2		2	1	2			1					2	1		2	2		1		2	2			2	2			2			2		2	2	2		2			2		2
Chr04_12820447_D	2	2	2	2		2		2	2	2	2			2		2	2	2	2	2	2	2	2	2						2			2				2		2		1	2							2
Chr04_12824901	2	2	2	2	1	2	2	2	2	2	2	2	2	2	2	2	2	2	2	2	2	2	2	2	2	2			2	2	2	2	2	2	2	2	2	2		1	1	2	1	2	2	2	2	2
Chr04_12824968	2	2	2	2	1	2	2	2	2	2	2	2	2	2	2	2	2	2	2	2	2	2	2	2	2	2			2		2	2	2	2	2	2	2	2		1	1	2	1	2	2	2	2	2
Chr04_12828102	2			2				2	1	2	2						2	2	2	2	2	2																2				2
Chr04_12850130	2			2				2		2		1	1							2	2				2		2				2										2
Chr04_12863540		2				1			2		2	2	2	2	2	2	2	2				2		1	2		2						2		2			2		1		2	2	1	1		2
Chr04_12930527		2																						1		1															2
Chr04_12963631	2		2	2	2	2	2	2	1	2	2	1	2	2	2	2	2	2	2	2	2	2	2	1		1				2		2	2		2	1		2	2	1		2	1	2	2	2	2	2
Chr04_13070121_D					2	2		2	2	2	2								2	2		2					2				2				2	2			2	2			2	2
Chr04_13076571	2	2	2	2	2	2	2	2	2	2	2	2	2	2	2	2	2	2	2	2	2	2	2	1	2	2	2	2	2	2	2	2	2	2	2	2	2	2	2	2	2	2	2	2	2	2	2	2	2
Chr04_13123004	2	2		2	2	2		2	1	2	2	1		2		2	2	2	2	2	2	2		1								2								2			1						2
Chr04_13265686_D		2			2		2					2	2		2		2	2	2	2			2	2	2	2	2				2			2	2		2	2	2					2	2				2
Chr04_13273994				2	1	2			1	1	2			2		2									2								2			1									1		2
Chr04_13335998	2			2							2	1	1											1												1	2
Chr04_13360845	2	2		2	1	1	2		2	2	2	2	2		2	2	2	2	2	2	2	2	2	2		2		2	1	2		2	2	2	2	2		2	2	2	1		1	2	2	2	2	2	2
Chr04_13409195			2		1	1		2	2	2	1		1	2		2		2	2		2	2						2	2				2						2	2	1						2		2
Chr04_13419339_D	2	1		2		2			2	2	2			2	2	2		2	2	2	2	2	2				2	2	2	2	2		2	2	2			2	2		2						2
Chr04_13456785	2	2								1												2
Chr04_13470024_D	2	2	2			2	2		2	1	2			2							2	2	2	2							2		2	2					2		1		1	2	2		2
Chr04_13489421		2			1	2				1				2	2		1	2	2	2			2							2	2			2	2				2		1
Chr04_13631191	2	2	2	2	2	2	2	2	2	2	2	2	1	2			2	2	2	2	2	2	2	2		1	2	2	2		2	2	2	2	2	1	2	2		2	1	2	1	2	2		2		2
Chr04_13651987				2								1	1																							2	2	2
Chr04_13652079				2								1	1															2									2	2
Chr04_13675013								2																																				2	1
Chr04_13694321																																																	2
Chr04_13846272	2	2		2			2		2	2	1	1	1					2	2	2	2	2										2		2		2	2	2			1				2
Chr04_13908430	2	2	2	2	2		2	2	2	2	2	1	2		2		2	2	2		2	2	2		2	1		2	2	2	2	2	2	2	2	1	2	2		2		2	2	2	2	2	2	2	2
Chr04_13996777_D			2		2			2															2				2						2			2								2
Chr04_14023911_D
Chr04_14025035
Chr04_14035790_D			2		2			2				2	2				2							2	2			2		2	2		2				2	2	2	2		2	2	2	2	2	2	2
Chr04_14038307_D	2	2		2		2			2	2	2			2	2			2	2	2	2	2	2				2	2				2	2				2		2		2			2			2		2
Chr04_14038431			2		2		2	2	2	1		2	2		2	2	2							2	2	1		2	2	2	2			2	2		2	2		2		2	2	2	2	2	2	2
Chr04_14062615	2	2		2		2		2	2	2	2		2	2				2	2	1	2	2		2				2	2		2				2		2	2		1			1		1		2		2
Chr04_14076852			2																					2										2		1					1		1						2
Chr04_14117820					1										2										2											1				2
Chr04_14213203_D	2					2								2	2						2		2				2			2	2	2	2							2			2	2	1
Chr04_14284529_D												2			2		2	1							2					2	2	2		2	2	2	2	2	2	2	1	2
Chr04_14308446			2				2				1	1															2										2	2
Chr04_14316283_D			2			2	2	2			2		2	2		2	2				2		2	2	2		2	2	2	2	2	2	2	2	2	2	2	2	2	2	2		2		2		2
Chr04_14348245	2	2		2	1		2		2	2	1	1	1		2	2	1	2	2	2	2			2	2											2			2				1						2
Chr04_14413082						2	2							2		2																		2
Chr04_14515162	2	2			2				2	2	1				2	2	2	2	2	2	2	2	2	2	2	2	2	2	2	2	2		2	2	2	2			2	2	2			2	2	2	2	2	2
Chr04_14544850																					2	2																					1				2
Chr04_14599965	2		2		2		2			1	2	1	2		2			2	2	2	2	2		2	2	2	2	2	2	2		2	2		2	2	2	2	2	2	2	2	2	2	2	2	2	2	2
Chr04_14649884													1										2			1	2				2		2			1					1
Chr04_14763135_D									2															2				2	2													2		2
Chr04_14769596_D																					2								2															2			2
Chr04_14950587			1				2	2									1						2	2		2			2	2				2			2	2							1		2
Chr04_15208939	2	2	2		2	2	2	2	2	2	2	2	2	2	2	2	2	2	2	2	2	2	2	2	2	2		2	2	2	2		2	2	2	2	2	2	2	2	2	2	2	2	2	2	2	2	2
Chr04_15209032				1													1	2	2								2		2	2		2									1		2		1				2
Chr04_15228606	2	2	2	2	2	2	2	2	2	2	1	2	1	2	2	2	2	2	2	2	2	2	2	2	2	1	2	2	2	2	2	2	2	2	2	1			2		2		2	2	2		2		2
Chr04_15234452				1								1																									2	2									2
Chr04_15234551				1								1																									2										2
Chr04_15235791				1								1																									2										2
Chr04_15251463																																									2
Chr04_15254589																																									1
Chr04_15289158							2	2														2				1	2						2	2	2		2	2	2		2						2
Chr04_15289675																							2			1																		2		2		2
Chr04_15386780		2	2	2	2	2	2		2	2	1	2	2	2	2	2	2			2	2	2	2		2	1	2	2	2	2			2	2	2	2			2	2	1		2	2	1	2	2	2	2
Chr04_15386836	2	2	2	1	2	2	2	2	2	2	2	2	1	2	2	2	1	2	2	2	2	2	2	2	2	2		2			2	2			2	2	2	2		2	1	2	2		2	2	2	2	2
Chr04_15397323			2	2	2	2	2	2	2	2	2	2	2	2	2	2	2	2	2	2	2	2	2	2	2	2	2	2	2	2	2	2	2	2	2	2	2	2	2	2	1	2	2	2	1	2	2	2	2
Chr04_15403332		1						1			1	1						1	1											1			2		2		1							1					1
Chr04_15491171			1	1								1												2									1	2		2	2	2							2
Chr04_15592730_D	2					2		2						2		2	2												2		2		2													2		2
Chr04_15592763	1					1		1						1		1	1												1		1		1													1		1
Chr04_15594772		2	2				2		2		1	2	1		2		1			2			2			2		2				2		2		2		1	2		2			2	2				2
Chr04_15605901										2			1										2		2		2			2							2	2			1		2			2		2	2
Chr04_15624867	2			1	2	2		2		2	1		1	2		2	2	2		2	2	2	2	2	2	1	2	2	2			2	1			2	2	2	2	2	2		2		1	2		2	2
Chr04_15625554	2			1	2	2		2		2	1		1	2		2	2			2	2	2	2	2		1	2	1	2			2				2	2	2	2	2	2		2	1	2	2		2
Chr04_15642472		2	2	2	2		2				1										2	2				2					2	2		2		2			2		1	2			1	2	2	2	2
Chr04_15691557		2	1				2					2	1								2	2				1				2						2						2
Chr04_15724197	2	2	2	2		2	2	2	2	1		2	2	2	2	2	1	2	2	2	2	2		2	2	2	2	2	2	2	2	2	2	2	2	2	2	2	2	2	2	2	2	2		2	2	2	2
Chr04_15877575_D		2	2						2									2		2	2	2						2					2	2	2	2	2	2	2	2		2		2		2	2	2
Chr04_15915283	2	2	2	1	2	2	2	2		2	2	2	2	2	2	2	2	2	1		2		2	2	2	2	2		2	2	2	2	2	2	2	2			2	2	2	2	2	2	2	2	2	2	2
Chr04_15921476	2	2	2	1	2	2	2	2	2	2	2	2	2	2	2	2	2	2	2		2	2	2	2	2	2	2			2	2	2	2	2	2	2	2	2	2	2	2	2	2	2	2	2	2	2	2
Chr04_15928645			1	1	2		2										1				2	2				1				2							2	2		2
Chr04_15961862				2	2					2			1				1		2	2	2	2			2	1						2		2					2		1				1
Chr04_16112994_D	2	2													2		1				2	2		2	2	2	2		2	2	2		2	2	2	2	2	2		2			2	2	1				2
Chr04_16174724	2		2	2	2			2	2			2	1					2	2	2				2		2	2	2	2		2		1	2	2				2		1		2	1	2				2
Chr04_16251758	2	2	1	1	2			2	2		2		1			2	1	2	1	2	2	2			2	1		2		2		1	1	2		2			2		2		2	2
Chr04_16293637			1							2		2	1		2	2	1		1		1			2	2	2				2			1	2	2		2	2	2		2		2		1
Chr04_16325234_D	2		2	2	2	2		2	2		2		2	2				2	2	2	2	1			2	2	2	2	2	2							2	2	2	2	2					2		2
Chr04_16330306	2	2	2	2	2	2	2	2	2	2	1	2	2	2	2	2	2	2	2	2	2	2	2	2	2	2	2	2	2		2	2	2	2	2	2	2	2	2	2	2	2	2	2	2	2	2	2	2
Chr04_16338830											2
Chr04_16356168_D						2								2											2			2			2
Chr04_16391582			2	1	2			2	2				1							2					2	1		2					1	2									2
Chr04_16405786_D				2																			2					2				2										2
Chr04_16469693_D							2								2				2				2		2	2	2			2			2		2			2		2	2		2			2		2
Chr04_16500081	2	2	2	2	2	2	2	2	2	2	2			2	2	2	2	2	1	2	2	2		2				2		2	2	2		2								2		2	1				2
Chr04_16580703_D	2	2		2	2	2		2	2	2				2				2	2	2	2	2	2		2	2	2			2	2		2			2	2	2	2		2		2	2	2
Chr04_16627716_D			2																													2
Chr04_16627782_D			2
Chr04_16646367	2		1	2	2			2	2		2					2	1	2	2	2	2	2				1			2			2		2		2	2	2		2		2		1					2
Chr04_16715849	2	2	2	2	2	2	2	2	2	2	2	2	2	2	2	2	2	2	2	2	2	2	2	2	2	2	2	2	2	2	2	2	2	2	2	2	2	2	2	2	2	2	2	2	2	2	2	2	2
Chr04_16767998	2		1	1			2										2		1					2				2	2			2	2		2	2	2	2			1	2		1		2	2	2	2
Chr04_16768038	2		1	1			2										2		1		2							2	2			2	2		2	2	2	2			1	2				2	2	2	2
Chr04_16777595						2							1	2	2										2	1				2									2	2	1		2		1
Chr04_16820936							2								2				1							1	2																	1	1
Chr05_36691												2	1			1			2
Chr05_56172								2	2																		1																	2
Chr05_98211				1									1						2
Chr05_138740			1										1					2							2																	2
Chr05_212416		2	1	1							2					1		2		2																										2		2
Chr05_230221	2		1					2	2			2	1	1		1					1	1			2				2			1							2		2				2
Chr05_246070						2						2	1			1			2				2		2	2	2						2		2	2	1	1	2	2	2		2
Chr05_278144	2	2	2	2	2	2	2	2	2		2	2	1	2	2	2	2	2	2	2	2	2			2			2					2		2		2	2				2		2	2	2	2	2	2
Chr05_306848	2	2	1	1		2		2	2	2	2		2	1	2	1		2	2	2	2	2			2			2	2	2	2	1	2		2	2	2	2	2	2	2			2	2	2	2	2	2
Chr05_308332	2	2	1	1		2		2	2	2	2		2	1	2	1		2	2	2	2	2			2			2		2	2	1	2		2	2	2	2	2	2	2			2	2	2	2	2	2
Chr05_308343			1	1	1		1					1		1		1	1						1	1		1	1		1			1		1								1	1
Chr05_313964	2	2	1	1		2		2	2	2	2		2	1	2	1		2	2	2	2	2			2			2		2	2	1	2		2	2	2	2	2	2	2			2	2	2	2	2	2
Chr05_317652			1	1	2		2					2		1			2						2	2		2	2		2			1		2								2	1
Chr05_366881			1		2	2							1													2	2																	2		2		2
Chr05_448699_D			2		2		2							2			2					2						2																	2
Chr05_587499																											2																2
Chr05_591864																											2																2
Chr05_624409									2																												2	2				1
Chr05_806186	2			2	1	2	2						2			1						2			2	2	2													2				2		2	2	2
Chr05_809912	2				1								1												2	2		2						2						2				2
Chr05_816358	2				1							2	1	1			2							2	2	2					2					2	2	2		2			2		2
Chr05_854958	2	2	2	2	2	2	2		2	2	2	2	2	2	2	2	2	2	2	2	2	2	2	2	2	2	2	2	2		2	1	2	2	2	2	2	2	2	2	2	2	2	2	2	2	2	2
Chr05_915181	2		1		1			2	2										2	2																2							2
Chr05_917199			1						2										2	2																2							2				2
Chr05_1033536		2			1					2				1
Chr05_1044548	2			2		2		2	2		2	2	1	1	2	2								2									2	2	2	2				2	1		2			2		2
Chr05_1076285			1										1			1	2	2	2		2	2																			1
Chr05_1179415																							2				2
Chr05_1205958_D							2	2							2	2		2							2	2		2	2	2	2		2	2	2	2	2	2	2				2		2	2		2	2
Chr05_1205959_D	2	2	2	2		2			2	2	2	2	2	2			2		2	2		2	2	2			2	2												2	1	2		2			2
Chr05_1206019	2	2	2	2	1	2			2	2	2	2	2	2	1		2		2	2	2	2	2	2			2					2								2	1	2		2			2
Chr05_1228525	2	2	2	2	2	2	2	2	2	2	2	2	2	2	2	2	2	2	2	2	2	2	2	2	2	2	2	2	2	2	2	2	1	2	2	2	2	2	2	2	2	2	2	2	2	2	2	2	2
Chr05_1228548_D	2	2	2	2					2			2	2	2		2	2	2			2			2													2	2			2	2				2	2	2
Chr05_1238760					2	2		2				2		1		1																	2		2	2				2	1	2				2		2	2
Chr05_1267168				2								2	1	2					2				2				2																	1
Chr05_1527499	2				1	2	2	2	2			2	1	2	2	1							2			2	2	2	1	2		2	2		2				2	2	2		2				2		2
Chr05_1647905_D																							2					2																			2
Chr05_1716737			1		1								1	1		1		2	1						2	2		2				1							2		1		2	2	1				2
Chr05_1716833			1		1								1	1		1		2	1				2		2	2													1				2						2
Chr05_1725344			1		1									1																									2		1					2		2
Chr05_1806982													2			2					1																									2		2
Chr05_1807447	2	2	1	2		2	2			2				2		1		2	1								1	1			2	1	2	2	2	2	1	2	2		1			1	1		2
Chr05_1813952			1		2			2	2		2	2	1		2		2		2	2	2	2	1		2		2	2	2						2	2		2	2		1	2		1	2
Chr05_1829307	2	2		2				2	2	2	2					1	2	2	2	2	2	2							2					2							1
Chr05_1905050			1		1			2	2				1					2	2	2							2							2			2	2	2
Chr05_1917799	2	2	2	2	2	2	2	2	2	2	2		2	2	2	2	2	2	2	2	2	2					2	2			2			2			2	2	2		1	2	2	2	2
Chr05_1968334		2	2	2	1		2	2	2		2		2		2	2		2	2		2		2		2			2		2	2	2								2	2	2	2		1
Chr05_1986783	2											2													2	2				2	2	2		2						2	2				1
Chr05_2009425	2	2	2	2	2	2	2	2	2	2	2	2	2	2	2	2	2	2	2	2	2	2	2	2	2	2	2	2	2	2	2	2	2		2	2	2	2		2	2	2	2	2	2	2	2	2	2
Chr05_2095477			1		2	2	2	2	2	2	2		1	2		2			1	2	2		2	2		2		2	2	2	2	2		2			2	2	2	2	1	2		2	2	2	2	2	2
Chr05_2096141			1		2	2	2	2	2	2	2		2	2	1	2		2		2	2	2	2	2		2		2	2	2	2	1	2				2	2	2	2		2	2	2	2	2	2	2	2
Chr05_2150896		2	1	2			2		1	2			1		1			2	2			2	2	2		2	2							2			2	2		2	1		2		1	2	2	2
Chr05_2176048		1																							2						2		2		2
Chr05_2201394	1		1		1		2						1		2			2	1		2	2	2	2	1			2	2	2			2		2	2		1		1	2		2	2	2	2		2	2
Chr05_2214395					1	2	2					2		2	2		2	2	2			2		2		2		2	1				2		2		2	2			1		2	2	1	2		2
Chr05_2313315					1		2																							2												2	2
Chr05_2366023	2				1	2	2	2						2	2								2				2					2										2		1
Chr05_2378117							2					2					2		1														2		2				2						1	2	2	2
Chr05_2380740	2	2	2	2	1	2	2	2	2	2	2	2	2	2		2	2	2	2	2	2	2			2	2	2	2		2	2	2	2	2	2	2	2	2	2		1		2	2	2	2	2	2
Chr05_2459039_D	2					2		2			2			2							2		2	2	2		2		2	2	2	2	2	2	2								2			2		2	2
Chr05_2469796	2	2			1	2	2	2	2	2	2	2		2	2	1	2	2	2	2	2	2	2	2	2		2	1	2				2		2						2	2	2	1	2	2		2
Chr05_2521882_D					2			2											2												2			2													2
Chr05_2594910				2		1	2				2		1						1					2							2					2	2	2
Chr05_2698474	2	2	2	2	2	2	2	2	2	2	2	2	2	2	2	1	2	2	2	2	2	2	2	2	2	2	2	2		2	2		2	2	2	2	2	2	2	2	2	2		2	1	2	2	2	2
Chr05_2728607			1			1								2																				2
Chr05_2731810			1			1								2																				2									2
Chr05_2762718_D		2	1			2				2			2	2								2		2	2			2								2	2	2	2		2	2		2	2		2		2
Chr05_2783369					1																									2					2							2
Chr05_2812310	2			2		2	2	2	2	2	2	2	2	2	1	1		2	1	2	2	2	2		2	2	2	2	1	2	2	2	2		2	2	2	2		2	1				1				2
Chr05_2818045	2	2			1	1	2	2					2	2	2		2	2	2		2		2	2	2	2	2			2	2		2	2	2	2	2	2	2		2	2	2	2	2	2	2	2	2
Chr05_2957601																								2										2
Chr05_2969533			2	2	1	1				2						1		2	1			2														2
Chr05_2969647		2			1	1		2	2				1	2		1	2						1		2	2	2	2	2	2	2								2	2	1	2			2	2	2	2
Chr05_3067719	2		2	2	2	1	2	2	2	2	2		1		2			2	2	2	2	2	2	2		2	2		2	2	2	2		2		2	2	2		2	2	2	2	2	2	2	2	2	2
Chr05_3067912									2																																					2		2
Chr05_3107170																													2	2		2															2		2
Chr05_3107239													1							2							2	2								2	2	2	2
Chr05_3119383	2		2	2	1	1				1	2		1			1		2	2		2	2												2			2	2					2	2	2	2		2	2
Chr05_3125273	2			2		1				1	2		1		2						2			2							2		2	2	2								2						2
Chr05_3169923																														2	2								2			2				2		2
Chr05_3280394_D	2		2	2			2			2	2		2			2		2	2		2
Chr05_3280501					1					1		2	1		2	1	2						2	2	2	2		2	2											2		2		2	1		2
Chr05_3327405										1															2				2	2		2		2			2
Chr05_3369959_D															2																							2	2							2		2
Chr05_3376447_D	2																2							2				2									2
Chr05_3383329				2		1	2	2	2				1	2						2						2		2		2			2	2	2						2	2	2	1	2
Chr05_3433603_D	2	2					2					2		2	2						2									2	2	2				2	2				2						2
Chr05_3438294_D															2						2							2	2
Chr05_3478835							2																						2	2
Chr05_3492277									2														2		2																					2	2	2
Chr05_3495086_D	2		2	2	2	2				2	2		2			2	2	2	2	2	2					2												2					2	2	2
Chr05_3538488_D	2		2		2		2	2			2							2	2	2			2	2						2	2		2		2			2	2	2	2	2				2		2
Chr05_3680977		2	1			1		2		2	2					1	1	2	2	2	2	1	2			2				2	2					2		2	2					1	1	2		2
Chr05_3687279	2	2	1	2	2	2	2	2	2			2	2	2	2	1							2	2	2		2	2	2	2	2	2	2	2	2	2	2	2	2	2	2	2	2		2		2		2
Chr05_3688053_D															2					2								2											2
Chr05_3688076										2	2						1	2	2		2					2																		2		2		2
Chr05_3708042_D								2	2	2			2											2	2		2						2	2	2								2				2
Chr05_3722452		2								2			1			1						1		2		2					2		2	2	2	2						2	2
Chr05_3732780			1				2				2						1	2	2	2	2	2
Chr05_3756299		2								2			1				1						2	2						2	2	2		2		2			2	2		2	2						2
Chr05_3785694		2										2					1						2	2	2							2				2									1	2		2
Chr05_3815897															2	1				2	2	1									2						2	2
Chr05_3826561										2			1		2								2	2				2	2					2					2		2			1	1	2		2
Chr05_3857981_D		2			2			2		2		2	2	2							2				2			2			2										2	2			2	2		2
Chr05_3858072		2		1	2	1		2		2		2	1	2							2				2						2										1	2			2	2		2
Chr05_3908162_D							2																	2			2							2			2	2	2	2					2	2		2	2
Chr05_4046365	2			2		1	1			2		2												1	2	2	2									2			2	2			2	2		2		2
Chr05_4058338	2	2	2	2	2	1	1	2	2	2	2	2	2	2	2	2		2	1	2	2	2	2	1		2		2	2	2				2		2	2	2	2		2	2	2	1	2	2	2	2
Chr05_4080934						2	2			2		2		2	2		2												2	2			2		2					2			2	2	2
Chr05_4081408_D							2			2		2			2		2											2	2	2			2		2					2				2	2
Chr05_4144215			1			1		2	2	2	2		1			1								1								2				2
Chr05_4186982													1																		2
Chr05_4216349_D	2			2			2		2			2	2			2																					2		2
Chr05_4232440		2			2												2														2	2								2							2		2
Chr05_4254793	2	2	2	2		1	2	2	2		2		2	2		2	2	2	2	2	2	2			2		2		2							2							2				2
Chr05_4399387_D																		2	2	2						2													2	2							2
Chr05_4476984	2	2	1	2					2	2	2		1											2				2	1	2		2				2							2		2	2		2	2
Chr05_4484112_D	2	2		2	2		2		2		2	2	2		2		2									2			2		2	2	2	2	2				2			2	2	2
Chr05_4496558																																2										1
Chr05_4565693		2							1			2					2						2								2		2		2	2	2	2						1	1
Chr05_4578598	2	2			2	1	2	2				2	1	2	2	1	2						2	2		2	2	2	2	2	2	2	2	2	2	2	2	2		2	2	2		2	2	2		2
Chr05_4581777			2	2					2		2		1					2	2	2	2	2																	2				2
Chr05_4630094	2	2	2	2	2	1	2		2	2	2	2	2		2	2	2	2	2	2	2	2	2	2	2	2	2	2	2	2	2	2	2		2	2	2	2		2	2	2	2	1	1
Chr05_4811144
Chr05_4943017	2			2			2					2			2			2	2	2		2					2						2							2			2
Chr05_4946325	2			2			2					2			2			2	2			2					2						2										2
Chr05_4952734							2					2			2	1								1			2	2					2		2		2	2		2			2				2
Chr05_4986911						1																	2				2	1		2						2	2	2	2		2				1		2		2
Chr05_5145838																																				1				2
Chr05_5150316																																				1				2
Chr05_5172442_D													2												2					2								2
Chr05_5172496	2	2	2	2	2	2	2	2	2	2	2	2	1	2	2	2	2	2	2	2	2	2	2	2		2	2	2	2		2	2	2	2	2	2			2	2	2	2	2	2	2	2	2	2	2
Chr05_5226368			1		2	1							1	2		1					2														2		2	2	2		2	2
Chr05_5286802_D													2				2							2	2	2										2					2					2		2
Chr05_5295578				2											2	1	2							2	2	2					2					2				2	2					2		2	2
Chr05_5296975				2								2			2																2									2									2
Chr05_5300995																	2							1						2		2								2						2		2
Chr05_5330526	2			2		2		2	2				2	2				2	2	2	2	2					2		2		2	2	2			2		2		2	2			2	2	2		2	2
Chr05_5553963				2	2	1		2	2	2	2		2	2			2			2	2	2	2	2	2	2	2		2	2	2	2		1	2		2	2	2	2	1	2		1	1		2
Chr05_5594632	2	2	2	2	2	2	2	2	2	2	2	2	2	2	2	2	2	2	2	2	2	2	2	2	2	2	2	2	2	2	2	2	2	2	2	2	2	2	2	2	2	2	2	2	2	2	2	2	2
Chr05_5625937																1																										2
Chr05_5639475	2	2	2	2		1	2	2	2	2			2	2	2	1		2	2	2	2	1		1	2	2		2		2	2	2	2	1	2	1			2				2	2	1
Chr05_5680323	2	2	2	2			2	2			2	2	1		2	1		2	2	2		1		2			2	2	1		2		2	1		1				2			2	2		2		2	2
Chr05_5719179			2	2				2		2		2	1	2	2	1				2	2	1						2															2
Chr05_5720839																										2	2							1					2
Chr05_5798241							2				2			2	2						2			1	2	2				2					2	1	2	2				2	2	2	2	2		2
Chr05_5821801			1	2		2	2		2	2			1	2	2		2					1	2	2		2	2	2	2		2	2	2	2	2		2	2	2				2						2
Chr05_5829309_D
Chr05_5834128_D	2	2	1		2	2		2	2		2		2			2		2	2	2	2	2	2		2	2	2	2	2		2		2	2		2	2	2	2	2	1	2		2			2
Chr05_5843736	2	2	1		2			2			2		1	2				2	2	2	2	2		1	2						2		2	2					2
Chr05_5875903_D	2	2	2	2	2	2	2	2	2	2	2	2	2	2		2	2	2	1	2	2	2				2			2			2	2				2	2		2					1
Chr05_5906094_D			2					2		2	2	2	2							2	2	2	2																			2	2	2	2	2	2	2
Chr05_5906160_D			2					2		2	2	2	2							2	2		2	2																		2	2			2	2	2
Chr05_5948190			1	2	2	2	2		2		2	2	2	2	2	2	2	2	2		2		2	2	2	2	2	2	2	2	2	2	2	2		1	2	2	2	2	2	2			2	2	2	2	2
Chr05_5983734		2	2			2		2		2	2	2	1		2	2	2	2	2	2		2		1	2	2	2	2	2		2		2			2	2	2	2		2		2	2	1
Chr05_6007138_D																						2	2							2							2	2
Chr05_6015860	2	2	2	2	2	2	2	2	2	2	2	2	2	2	2		2			2	2	2	2	1	2	2	2	2	2		2			2	2	2	2	2		2	2	2	2	1	2	2	1	2
Chr05_6018855																		2	2				1							2																			2
Chr05_6066644	2	2	1	2	2	2	2	2	2		2	2	2	2	2	1				2	2	2	2	2		2		2				2	2	2	2	2			2			2	2	2	1	2	2	2
Chr05_6144606	2							2						2	2	2	2	2	2			1	2		2		2		2					1		1	2	2		2		2			2
Chr05_6171084	2											2	1	2		1	2			2			2	1	2	2	2			2	2	1		1	2	2	2	2	2	1		2		2	1	2	2	2
Chr05_6178718																								1																	2				1
Chr05_6187548			1	2	1	1							1	2	2					2		1		2	2	2	2			2	2	2	1	2	2	2	2	2	2	2	2		2	2	2	2	2	2
Chr05_6187731
Chr05_6216565	2						2						1			2	2							2		2		2	2	2	2			1		2	2	2	2		2		2	2	2	2	2	2	2
Chr05_6221081			1									2		2																			2		2		2	2			2	2
Chr05_6266197		2		2	2			2	2	2	2		1		2						2	2	2	2	2	2	2		2	2			2		2				2					1	1		2		2
Chr05_6269844					1										2	1																														1		1
Chr05_6271753																								1					2				2
QTL01								2								1	2					1	2					2				2		2			2	2							2
Chr05_6346609	2	2	2	2		2	2		2	2	2	2	2	2	2	2	2	2	2	2	2	1	2	2	1	2	2	2	2	2	2	2	2	2	2	1			2	2	2	2			2	2	2	2	2
Chr05_6353841		2	2	2		2	2				2	2	2	2	2	2		2	2	2	2	1	2		1		2	2		2			2	2	2	2				1	2				2	2		2
Chr05_6417026																																2														2		2
Chr05_6426937	2	2	2	2	2	2	2	2		2	2	2	1	2	2	1	2	2	2	2	2	2	2	2	1	2	2	2	2	2	2	2		2	2	1	2	2		2	2	2	2	2	1	2	2	2	2
Chr05_6428699	2	2	2	2	2	2	2	2		2	2	2	1	2	2		2	2	2	2	2	2	2	2	2	2	2	2	2	2	2	2		1	2	1	2	2		2	2	2	2			2	2	2	2
Chr05_6485167		2	1	2			2	2				2					2						2	1		2		2	1			2		1	2				2	2	2				2	2	2	2
Chr05_6503051_D	2	2	1	2	2	2		2	2	2	2		2		2	2		2	2		2	2		1				2	2	2	2	2	2	1		2	2	2	1	2					2	2		2
Chr05_6503122_D	2	2	2	2	2	2		2	2	2	2		2		2	2		2			2	2		2				2	2	2	2	2	2	2		1	2	2	2	2					2	2	2	2
Chr05_6515297		2	1	2	2	2		2	2	2	2		2	2	2	2		2	2	2	2	1	2	1		2	2	2	2	2	2	2		1		2	2	2	2	1		1				2		2	2
Chr05_6522353	1	2	1	2	2	2	2	2	2	2	2	2	2	2	2	2		2	2	2	2	2	2	2	2	2	2	2	2	2	2	2		1	2	2	2	2	2	2		1	2		2	2		2	2
Chr05_6565715	2	2	2			1	2	2	2	2		2	1	2	2					2		1		1		2	2																			2		2
Chr05_6646722_D												2												2						2					2	2			2		2				2				2
Chr05_6646797	2	2	2	2	2	2	2	2	2	2	2		2	2	2	2	2	2	2	2	2	2	2		2	2	2	2			2	2	2	2		2	2	2		1		2	2	2		2	2	2
Chr05_6656744_D	2			2	2											2																														2		2
Chr05_6667804																										2	2	2												2					1	2	2	2
Chr05_6725895				1	2	1						2	1		2	2		2	2			1						2		2		2		2					2			2		2	1
Chr05_6796343						1							1					2	2						2	2	2						2		2							1			1
Chr05_6811365																								2			2				2					1				2						2		2	2
Chr05_6812037										1														2			2				2					1				1					1	2		2	2
Chr05_6828772_D									2					2	2						2		2		2			2		2	2	2			2								2
Chr05_6828792																																		2										2	2
Chr05_6958697							2						1												2																					2		2	1
Chr05_7036140	2					2	2	2	2	1	2		1	2	2	1	2			2	2	2	2	2		2	2	2		2		2		1	2	1			2	1	2	2		2	2	2		2	2
Chr05_7049834				1		1	2		2			2	1	2	2				2						2	2	2	2	2		2		2	1		2	2						2	2	2		2		2
Chr05_7070492													1																2																	2		2
Chr05_7070520													1																2																	2		2
Chr05_7080847												2	1																1	2	2		2	1	2							1	2				2
Chr05_7080945												2	1																1	2	2		2	1	2							1	2				2
Chr05_7157863				1																													2						2	2	1								2
Chr05_7168877	2	2	2	2	2	1	2	2	2	2	2	2	1		2	1		2	2	2	2	2	2	2	2	2	2	2	2	2	2	2			1	1	2	2		1			2	2	2	2	2	2	2
Chr05_7175358_D															2		2				2		2		2			2	2							2	2	2		2
Chr05_7216403			1	1		1	2																					2		2		2		1					2	1	1
Chr05_7289709																																								1
Chr05_7330041_D																	2										2																	2
Chr05_7380307			1		2	2					2	2	1	2	2	2		2			2		2	2	2	2					2	2		2					2	1	1	1			1		2		2
Chr05_7390994	2								2	1			1							2																				2									2
Chr05_7470759		2		1				2															2		2			2								1
Chr05_7487291_D												2			2					2	2		2	2	2	2							2	2	2	2			2	2	2		2				2		2
Chr05_7512678	2	2	2	2	2	2	2	2	2	2	2	2	2	2	2	2	2	2	2	2	2	2	2	2	2	2	2	2	2	2	2	2	2	2	2	1	2	2	2	2	2	1	2	2	1	2	2	2	2
Chr05_7514198			1	1				2		2	2	2	1			1							2	2	2		2	2		2	2			2	2			1		2	1				1	2	2	2
Chr05_7662092																	2				1												2	2	1		2	2	2		1
Chr05_7677007_D						2			2					2		2	2						2			2	2								2	2						2	2			2		2	2
Chr05_7677118	2	2	2	2	2	2	2		2	2	2		2	2	2	2	2		2		2	2	2	2	2	2	2	2	2				2	2	2	2	2	2	2	2	2	2	2	2	2	2		2	2
Chr05_7760173						2		2	1				1	1	2		2					1		2	2	2	2	2	1		2	2	2	1	1	2				1	1	2	2	2	2		2		2
Chr05_7860014													1											2		2		2																2	2				2
Chr05_7928867	2	2	1	2	2		2		1	1		2	1											2	2			2	2		2	2			1	1					2	1	2
Chr05_7929922			1			2		2	1	1	2	1	1	2	2	2		2	2	2		2	2			2	2	2		2			2	2	1		2	2	2	2		1		2	2	2		2	2
Chr05_7941122			1	1		2	2	2	1	1	2	2	1	2	2	1	2	2	2		2	2	2	2	2	2	2	2	2	2	2	2	2	2	2	2	2	2	2	2	2	2	2	2	2	2	2	2	2
Chr05_7941177	2	2	1	1	2				1	1			1			1				2
Chr05_8041101									2		2	2			2		2			2				2	2			2					2	2	2	2						2							2
Chr05_8202052		2				1								2							2	1										2								1		1
Chr05_8273314	2	2	2			2	2	2	2	2		2	2	1		2	2	2	2	2	2	2	2	2	2	2	2	2	2	2	2	2	2	2	2	2			2	1	2	2	2	2	2		2		2
Chr05_8275074		2	2					2		1			1			1		2	2		2	2	2		2						2		2	2	1				2		1	2			1				2
Chr05_8361508										1										2						2	2				2			2					2										2
Chr05_8370764				1	2																									2	2
Chr05_8373832_D
Chr05_8376736			2	1	2	1	2						1	2		1								2		2	2	2	2				2	2	2	2	2	2	2	1		2		2	1	2	2	2	2
Chr05_8387857			1
Chr05_8423849			2	1		1	2			1	2	2		2			2	2	2	2	2	1	2			2			1				2		1	2				1				2	2	2		2
Chr05_8540394		2		2						1											2	1				2	2		2								2	2	2		1	2
Chr05_8586279
Chr05_8655317_D													2									2			2		2			2			2	2	2					2	2								2
Chr05_8763751		2	2		2	1	2			1	2		2		2		2			2	2	2			2	2	2			2		2		2			2	2			2	2					2		2
Chr05_8763785			1							1	2		2				2					2				2
Chr05_8779568_D								2																2					2			2	2		2
Chr05_8779636_D								2																					2			2	2							2
Chr05_8789472						1																		2								2					2
Chr05_8833222				1	2	2		2	1					2		1				2			2	2	2	2	2				2		2	2	1	2	2		2	1		2		2	2	2		2
Chr05_8955193				1		1					2																									2
Chr05_8985783_D																							2						2
Chr05_9017547		2	1				2	2	1								2	2	2	2									2							2			2	2									2
Chr05_9044209												2				1									2							2										2	1
Chr05_9233387			1	1																		1						2	2		2			2						1	2						2
Chr05_9259268_D		2		2	2	2		2			2	2	2	2		1	2	2	2		2	2	2					2						2	2				2		2	2	2			2		2	2
Chr05_9259355	2	2	2	2	2	2	2	2	2	2	2	2	2	2	2	1	2	2	2	2	2	2	2	2	2	2	2	2	2	2	2	2	2	2	2	2	2	2	2	2	2	2	2			2	2	2	2
Chr05_9261521_D						2										2														2		2										2
Chr05_9303912																										2							2			2						2	1
Chr05_9328900_D	2	2		2		2	2	2				2		2	2			2	2							2		2		2		2	2	2					2					2	2				2
Chr05_9334482						1																	2			2		2		1									2	1	1					2		2	2
Chr05_9353739		1	1																															1			1	1	1	1
Chr05_9623654_D																								2	2				1	2					2								2
Chr05_9632872																											2	2													1			1
Chr05_9815349																1							2		2			1		1	2									1									2
Chr05_9849187			1	1					1	2					2			2							2	2				1		2	2	2	2							2	2	2	2
Chr05_9913252_D	2			2	2			2			2			2		2		2			2							2	2				2	2												2		2
Chr05_9913298_D				2	2	2		2	2		2					2		2				2											2	2							2		2			2		2
Chr05_9913329	2	2	2			1	2		1	2		2	2	2	2		2		2	2			2	2	2	2	2	2	2	2	2	2			2	2	2	2	2	2		2	1	2	2		2		2
Chr05_9957119_D			2			2																						2									2	2
Chr05_10448706			2	2	2			1	1						2										2			2			2			2	2					1				2	2		2		2
Chr05_10485362_D				2	2		2	2		2	2	2	2		2	2	2		2	2	2	2	2			2	2			2	2	2	2		2					2	2		2	2	2				2
Chr05_10599107			2								2							2	2	2						2				1	2	2	2	2										2	2
Chr05_10620666			2	2	2	1		2		2	2						2						2	2						1					2						1		1						2
Chr05_10926137																	2						2																	1	1
Chr05_10926141																														1			2	2								2				2	2	2
Chr05_11201387						1				2	2			2			2		2	2		2	2			2									2					1			1
Chr05_11498617																							2
Chr05_11747661				1																																							1
Chr05_11786718						1		2	1				2	1		2		2	2	2		1		2				2	2	2		2	2	2		2			2		1				2
Chr05_11805493																2															2				2					1	1		1			2	2	2
Chr05_11805505_D																2															2				2					2	2		2			2	2	2
Chr05_11905082	2	2	2	1	2		2			2	2	2		1				2	2	2	2	2	2	2																		2					2		2
Chr05_11978988		2		1	2	1				2					2			2	2	2		1					2						2		2								2	2	2		2	1	2
Chr05_12516117	2						2	2	1		2	2			2	2						1			2	2		2		1		2					2	2	2	2	2	2		2	2	2		2
Chr05_12692002	2	2	2	1	2	1	2	2	1	2	2	2		1				2	2	2	2	2						2												1	1	2		2	2	2	2	2	2
Chr05_12740393_D				2		2			2					2		2	2																2	2	2				2		1		2				2
Chr05_13412648																									2	2					2			2															2
Chr05_13883152																									2	2					2			2															2
Chr05_13883223	2	2	2	2	2	2	2	2	2	2	2	2	2	2	2	2	2	2	2	2	2	2	2	2			2	2	2	2		2	2		2	2	2	2	2	2	2	2	2	2	2	2	2	2
Chr05_13963049_D																									2	2					2					2													2
Chr05_13980437															2								2		2	2				1	2					2													2
Chr05_14012644_D		2								2														2		2						2							2		2		2	2
Chr05_14105069_D						2							2			2											2	2	2			2		2	2		2	2				2
Chr05_14858785_D	2	2		2	2				2	2	2				2			2			2	2						2						2				2							2		2
Chr05_15028520	2	2		2	2	1	2	2	2	2	2		2	2	2	2	2	2	2	2	2	2	2	2	2	2	2	2	2	2	2		2	2	2	2	2	2		2	2	2	1	2	2	2	2	2	2
Chr05_15028574			2			1																							2														2
Chr05_15275578	2	2	2	2	2	2	2	2	2	2	2			2	2	2	2	2	2	2	2	2				2	2	2	2		2	2		2		2	2	2				2	2			2	2	2	2
Chr05_15288608		2	2	2	2	2	2	2	2	2	2	2	2	2	2	2	2	2	2	2	2	2	2	2	2	2	2	2		2	2	2	2	2	2	2	2	2	2	2	2	2	2	2	1	2	2	2	2
Chr05_15288667							2		2				2										2	2						2									2		2
Chr05_15345838	2		2		2	1	2		2	2	2	2	2	1	2	2		2			2	1	2	2	2	2	2	2	2	2	2	2	2		2	2	2	2	2	2	2	2	2	1	2				2
Chr05_15767633_D		2	2			2		2	2	2				2	2		2	2			2	2						2			2		2		2	2	2	2	2			2					2		2
Chr05_15824637						1		2				2			2																	1					2	2
Chr05_15834260_D		2								2	2				2	2	2	2			2	2					2	2	2	2		2	2		2	2	2	2		2			1	2	2	2	2	2	2
Chr05_15834292	2	2	1	2	2	1	1		1	2	2		1	2	1	2	2	2	2	2	2	2					2	2	1	2	2	2	2		2	2	2	2	2	1	1		2	2	2	2	2	2	2
Chr05_15905002		2			2	2			2			2		2	2	2	2	2			2	1	2	2	2				2	2	2		2	2	2	2	2	2	2	1	1	2	2	2	2	2	1	2	2
Chr05_15965356																													2							2				1
Chr05_15970298				1																									2							2	2	2
Chr05_15972224		2				1	2		2	2			2	2	2	2	2	2	2	2	2	2			2	2	2				2	1	2	2	2				2	2	2	2	2	2	2	2	2	2	2
Chr05_15972296																													2							2
Chr05_16032555						1	2		1	2		2	1	2		2			2	2		1	2						2										2	2		2			1	2		2
Chr05_16045162													2										2	2			2				2	2					2	2		1					1	2	2	2	2
Chr05_16150359_D				2					2			2	2			2			2	2				2			2							2	2	2								2					2
Chr05_16152678				1										2	2										2	2													2			2	1				2
Chr05_16207737			2					2								1																				2	2	2					1	2			2
Chr05_16259396_D
Chr05_16305888_D	2	2	2	2	2	2	2	2	2	2	2	2		2		2	2	2	2	2	2	2	2	2	2	2		2	2	2		2	2	2		2	2	2	2			2	2		2	2		2	2
Chr05_16420732			2									2	1													2	2	2	2		2				2	2
Chr05_16475099_D			2		2		2	2	2			2		2		2	2				2				2	2	2	2	2		2				2	2	2	2		2		2		2			2		2
Chr05_16475160			2	1	2		2	2		1		2	1	2		2	1				2				2	2	2	2	2		2	1			2	2	2	2		2		2	1	2	1		2		2
Chr05_16682808								2				2	2			1									2	1	2	2	2														1	2		2		2
Chr05_16682824_D	2	2	2	2	2	2	2	2	2	2				2	2			2	2	2	2	2				2										2			2			2			2		2		2
Chr05_16760540_D		2			2	2	2	2	2		2			2				2			2	2
Chr05_16779225	2	2		2	2	2	2	2	2	2	2	2	2	2	2	1	2	2			2	2		2	2	1	2	2				2	2	2	2	2			2	1	1	2	1		2	2	2	2
Chr05_16793900																									2	1	2			2															1
Chr05_16840648				2					1			1	1		2	1			1	2													2									2	1		1				2
Chr05_16899708																									2	1	2			2
Chr05_16909258_D												2	2																			2									2						2
Chr05_16938916							2												2	2								2			2		1		2						2				1	2		2
Chr05_17262989								2																					1				2				2	2				2				2		2
Chr05_17319052			2						1				1			1	2		2	2				2		2		2	2					2						2							2
Chr06_25586									1	1	2	1				2							2							2		2							2
Chr06_223012						1											2						2									1					2	2						2	1
Chr06_295379_D		2	2			2	2	1	2	2		2	2		2	2	2	2	2	2		2				2		2				2				2			2	2	2	2	2	2		2		2
Chr06_389869		2	2	2	2	2	2	2	2	2	2	2	2	2	2	2	2	2	2	2	2	1	2	2	2	2	2	2	2	2		2	2	2	2	2	2	2	2	2	2	2	2	2	2	2	2	2	2
Chr06_409340		1		2	2	2	2	1	1	2	2	2	2	2	2	2		2	2	2	2	2	2	2	2		2		2	2	2	2	2		2	2	2	2	2	2	2	2	2	2		2	2	2	2
Chr06_410429								1																										2											1
Chr06_424803	2	1	2			1			2					2			2			2			2	2	2	2	2	2	2	2	2	2	2		2	2	2	2	2	2	2	2	2		2	2		2	2
Chr06_457611				2																																										2		2
Chr06_469730_D	2	2	2			2		2	2					2						2					2					2	2	2											2	2
Chr06_471363		2	2			1		1	1					2			2			2			2		2					2	2	1					2	2			2		2		1		2		2
Chr06_573767				2	2			1		1	2								2
Chr06_672306						1	2	1	1	1	2	1							2	2		1	2		2				2		2	1	1			2	2	2	2		2	2		2	1				2
Chr06_733052				2		1								2																						2						2			1
Chr06_850331	2	2	2	2	2	2	2	2	2	2	2	2	2	2	2	2	2	2	2		2	2	2	2	2	2	2	2	2	2	2	2	2	2	2	2	2	2	2	2	2	2	2	2	2	2	2	2	2
Chr06_951740										1																								2											2
Chr06_963897_D	2	2		2	2	2			2	2	2	2					2	2	2	2				2	2	2		2	2	2	2	2	2	2	2	2	2	2	2	2				2	2
Chr06_991837
Chr06_1001290						1	2							2												2			2				1		2						2		2		2
Chr06_1094393	2	2	2	2	2	2	2	2	2	2	2	2	2	2	2	2	2	2	2	2	2	2	2	2	2	2	2	2	2	2	2	2	2	2	2	2	2	2	2	2	2	2	2	2	2	2	2	2	2
Chr06_1156042_D						2					2		2	2		2	2		2				2	2			2		2						2				2						2				2
Chr06_1156110		1				2								2									2																2										2
Chr06_1227148_D	2	2			2			2	2		2		2			1	2	2	2		2	2		2	2		2	2		2		2	2	2	2	2	2	2	2	2			2	2	2	2	2	2	2
Chr06_1281539		2	2	2	2	2	2	2	2	2	2	2	2	2	2	2	2	1	2	2	2	2	2	2	2	2	2	2	2	2	2	2	2	2	2	2	2	2	2	2	2	2	2		1	2	2	2
Chr06_1334104	2	1		2	2	1					1		2					2				2	2					2	2	2	2	2	1	2	2	2	1	2	2	2	2	2	2	2		2	2	2	2
Chr06_1379288_D	2		2					2	2		2	2	2				2		2	2	2				2		2			2						2									2
Chr06_1384145_D																									2												2
Chr06_1384899													2												2																				1
Chr06_1386837													2												2																				2
Chr06_1386962		1											2												2																				1
Chr06_1430541	2			2		2	2	2					2	2	1	2							2	2	2	2		2		2		2	1	2		2		2				2		2	2		2
Chr06_1449432_D													2																		2
Chr06_1471984	2	1	2	2	2	1		2	2	2	2	2	2		2	2	2	2	2	2	2	2	2	2		2		2	2	2	2	2	2	2	2	2	2	2	2	2	2	2	2	2	1	2		2	2
Chr06_1526598																							2	2		2	2									2					2
Chr06_1970040																			2																										1	2		2
Chr06_1988451_D				2			2			2	2		2			2					2	2		2	2		2	2	2	2			2	2	2	2	2	2		2		2	2	2		2		2	2
Chr06_1988504	2	2	2		2	1		2	2			2		2	2		2	2	2	2		2	2			2			1		2	2							2		2				1		2
Chr06_1988560	2	2	2	2	2	1		2	2			2		2	2		2	2	2	2		1				2					2	2							2	1	2	2	2		1		2
Chr06_2010102	2	2		2		1	2			2	2					2			2		2		2	2	2		2	2								2			2	1	2	2			1
Chr06_2042813	2	2	2	2	2	2	2	2	2	2	2	2	2	2	2	2	2	2	2	2	2	2	2	2	2	2	2	2	2	1	2	2	2	2	2	2	2	2	2	2	2	2	2	2	2	2	2	2	2
Chr06_2053870	2	2	2	2		2	2		2	2	2		2	2			2		2		2	1	2		2	2		2	2				1	2		2			2	2	2	2		2	1
Chr06_2061797	2	2	2	2	2	2		2	2	1	2	2	2	2	2	2	2	2		2		2	2			2		2			2	2				2	2	2	2		2			2		2	2	2
Chr06_2061809_D	2	2	2	2		2			2					2			2	2			2	2	2			2		2	2		2	2				2	2	2	2		2			2
Chr06_2065303						1	2			1			2			2	2		2					2			2	1		2			1	2	2	2						2	2			2	2	2
Chr06_2069999							2			1																																2
Chr06_2085662	2	2	2	2	2	2	2	2	2	2	2	2	2	2	2	2	2	2	2	2	2	2	2	2	2	2	2			2	2	2	2	2	2	2	2	2	2	2	2	2	2	2	2	2	2	2	2
Chr06_2194789		2	2		2	1			2		2											1					2			2				2		2	2	2	2	2			2	2	1	2		2	2
Chr06_2194875	2			2		1	2	2		2		2	2	2	2	2	2	2	2	2	2	1	2	2	2	2		2	1		2	2	2		2						2	2	2	2	1		2
Chr06_2221350_D		2	2		2		2		2		2					2	2		2	2	2				2						2	2		2	2	2				2	2								2
Chr06_2242061	2	2	2	2	2	2	2	2	2		2	2	2		2	2	2		2	2	2	2		2	2			2	2		2	1	1	2		2			2	2		2	2	2	2		2		2
Chr06_2242091_D			2	2		2			2			2									2	2			2				2		2					2											2
Chr06_2304101		2	2	2	2	2	2	2	2	2	2	2		2	2	2	2	2	2	2	2	2	2	2	2	2	2	2	2	2	2	1	2	2	2		2	2	2	2	2	2	2	2
Chr06_2313983				2						2								2				1		2	2	2					2
Chr06_2335787						1	2												2																		2	2
Chr06_2343120	2		2	2		1	2			2		2	2	2		2	2	2	2	2	2	2	2	2	2	2		2	2	2	2	2	2	2	2	2	2	2	2	2	2	2	2	2	1	2	2	2	2
Chr06_2358247																																		2
Chr06_2359906	2			2		1				1								2											2		2			2										2
Chr06_2386638				2		1	2			1		1	2	2		2			2			2	2			2	2	2		1		2	2	2	2	2			2	2	2		2		1		2
Chr06_2410959					2	1	2		2	1	2		2		2						1			2			2						1			2				2			2		1	2	2	2
Chr06_2414277	2	2	2	2		1		2				1		2		2	2	1		2	2	2	2		2			2	2	1	2	1	1	2			2	2	2	2	2				1	2	2	2	1
Chr06_2419542	2	2	2				2	2				1		2		2	2	1		2	2	1	2		2			2		1		1		2			2	2	2	2		2			1	2	2	2
Chr06_2440521_D	2				2	2			2		2	2														2	2																				2
Chr06_2440577_D	2				2	2			2		2	2														2	2	2																			2
Chr06_2442314		2	2	2		1	2	2		2		1	2	2	2	2	2	2	2	2	2	2	2	2	2				2	2	2	2	1	2	2	2	2	2	2	2	2	2	2	2	2	2		2	2
Chr06_2448952										1																																			2
Chr06_2470992											1																2							2
Chr06_2524469																																	1		2							2		2		2		2
Chr06_2535101_D	2	2	2	2	2	2		2	2	2	2	2	2		2		2		2		2	2	2	2					2				1		2		2	2	2	2	2					2	2	2
Chr06_2535114_D							2							2	2	2		2		2					2	2	2	2	2	2	2	2		2		2						2	2	2	2				2
Chr06_2542780																2										2			2		2		1	2										2	1	2	2	2	2
Chr06_2585614			2				2	2		1	1						2											2								2
Chr06_2593815			2					2					2	2															2	1	2	2													2
Chr06_2660972										2			2		2								2			2			2	1			2			2						2		2	1				2
Chr06_2746570	2	2	2		2	2	2	2	2	2	1	2	2	2	2		2				2	1	2	2	2	2	2	2	2	1	2	2	2	2	2	2	2	2	2	2	2	2		2	2		2		2
Chr06_2800192_D									2	2				2		2											2					2
Chr06_2817482																																										2	2
Chr06_2817598						2	2	2																2		2		2				1	1		2	2				2	2					2	2	2
Chr06_2828238						1		2		1				2	2	2												2	2				1		2		2	2							2	2	2	2	2
Chr06_2828342	2		2
Chr06_2843010																										2																		2		2		2
Chr06_2879268_D		2	2		2						1						2	2	2															2		2				2
Chr06_2880224		2	2		2					1	1								2											2	2		2			1					2
Chr06_2880309		2	2		2					1	1				2		2		2											2	2				2	1					2
Chr06_2941148							2										2											2		1	2					1											1
Chr06_3058699																	2		2											1													2
Chr06_3155210_D										2																					2			2		2				2			2	2			2		2
Chr06_3179590									1																	2
Chr06_3362650_D				2																2
Chr06_3391298	2	2	2			2		2		1					2	2		2	2	2		1				2	2		2		2	2					2	2	2				2				2		2
Chr06_3427443				2	2			2	2	1	2	2	2				2							2		2	2	2			2		2	2	2						2								2
Chr06_3482224											1																													2
Chr06_3512947				2	2				2																			2	2	1			2			1							2
Chr06_3533393							2			1		2			2																			2								2
Chr06_3542042		2	2	2		2		2	2		1		2	2	2	2							2	2		1	2			1		1	2		2	2	2	2		2	2		2	2	2	2	2	2	2
Chr06_3548804_D	2					2			2	2		2																		2											2			2		2		2
Chr06_3602384	2		2	2	2	2					2	2	2		2	2	2	2		2	2	2			2	1	2													2			2		2	2		2	2
Chr06_3699673	2	2	2	2	2	2	2	2	2	2	2	2	2	2	2	2	2	2	2			1	2		2	2	2	2	2	2	2	2	2	2	2	2	2	2	2	2	2	2	2	2	2	2	2	2	2
Chr06_3719584	2	2	2		2	2					1									2										1					2	1								1			2		2
Chr06_3732520							1													2												1						1						2	2	2		2
Chr06_3751043			2	2			1					2	2		2	2						2	2									1	2		2							2							2
Chr06_3793884												2													2		2																2
Chr06_3855956_D	2	2	2	2	2	2	2					2			2	2	2	2	2	2	2	2				2				2	2	1							2	2	2			2	2		1
Chr06_3860218_D	2	2	2	2	2	2	2					2			2	2	2	2	2	2	2	2				2			2		2	2				2			2	2	2			2	2
Chr06_3860255								2	2	2	2		2	2				2					2	2	2	2	2	2	2	1		2	2	2	2	2	2	2				2	2	2		2	2	2	2
Chr06_3876222	1		1	1	1	1		1	1	1	1				1			1			1	1			1	1	1		2				1	1	1				1	1	1	1	1			1		1
Chr06_4011403	2	2	2		2		2	2	2	2	2	2	2	2	2			2	2	2	2	2		2	2	1	2	2	2	2		2	2	2	2	2	2	2	2	2	2	2	2	2	2	2	2	2	2
Chr06_4080841
Chr06_4084630	2		2		2	2	2	2	2	2	1			2	2			2	2	2	2	2	2		2	2	2	2	2	2	2	1		2	2	2			2	2		2	2	2	2	2	2	2	2
Chr06_4126435																																										2
Chr06_4224334	2		2	2			1		2		1	1		2	2	2	2			2	2	2				2				1		2		1			2	2				2	2						2
Chr06_4251149																												2	2			1													1
Chr06_4274782	2				2		1	2	2	2				2		2	2		2	2	2	1																				2
Chr06_4276755		2	2		2	2	1		2	1	2				2	2	2	2			2	2	2	2		1	1	2	2	2	2	2	2	1	2		2	2	2	2	2	2	2	2	2		2
Chr06_4338435	2				2		1	2		1		1																								2						2					2
Chr06_4445458		2	2															2	1	2				2		1							2		2				2
Chr06_4542664_D				2	2		2	2		2	2	2				2	2			2	2	2	2	2	2		2	2	2	2	2		2		2					2				2	2		2
Chr06_4564125																									2						2	1							2
Chr06_4564160		2			2		1				2								2	2				2		1	2						2		2		2	2			1		2	2	2	2		2
Chr06_4589437						2				1		1		2	2				1		2										2	1	2		2					2	1	2				2		2	2
Chr06_4597800_D				2						2				2	2	2	2				2					2		2	2	2		2								2	2	2		2	2	2	2	2	2
Chr06_4773399													1																					1
Chr06_4793933	2	2	2	2	2	2	2	2	2	2	2	2	2			2	2		2	2	2	2	2	2	2	2	2	2	2	2	2	2	2	2	2	2	2	2	2	2	2	2	2	2	2	2	2	2	2
Chr06_4806408																																		2
Chr06_4825318								1					2													2	2		2			1		1		2			2		2		2
Chr06_4835554			2		2	2				1													2		2	2	2					1		1		2				1	1			1		2		2	2
Chr06_4838939							1																					2	2		2	1							2				2	1	2
Chr06_4875571																								2				2	2					1
Chr06_4952555	2	2	2	2	2		1		2	2		2	2	2	2	2	2	2	2	2	2	2	2	2	2	2	2	2	2	2	2	2	2	1	2	2	2	2	2	2		2	2	2	2				2
Chr06_4990932_D			2			2	2			2		2							2					2	2	2	2			2		2				2					2			2	2
Chr06_4995845	2		2									1	2		2											1								1		2	2	2		1	1		2	1
Chr06_4999605			2					2			2	1	2		2	2	2		1	2			2	2	2	2	2						2	1	2	2					1
Chr06_5171201		2			2			2				1	2		2	2	2		2	2	2	2		1					1				2		2							2		1			2
Chr06_5195523																										2	2				2			2		2				1	2			1
Chr06_5195625						2								2										1		2	2			2	2			1		2				2	2
Chr06_5303994	2					2																						2			2	1								1					2
Chr06_5370370		2			1		1					1				2	2	2			2			1	2	2		2	2	2	2	2		2		1				2	2		2	2		2	1	2	2
Chr06_5371344		2	2	1		2	2	2		1	2	1			2	2	2	2			2	2	2		2	1		2	2	2	2	2		2		2	2	2		2	2		2	2		2	2	2	2
Chr06_5436193_D	2		2				2	2		1	2			2	2			2			2	2		2	2	2	2							1			2	2		2				1	2		2
Chr06_5436259_D	2		2				2	2		2	2			2	2			2			2	1		2	2	2	2							2		2	2		2	2				2	2
Chr06_5452763	2		2	2	2		1		2	1		1	2	2		2	2	2	1	2			2	2	2	1	2	2	2		2	2	2	2	2	2	2	2	2	2	2	2	2	2	2	2	2	2	2
Chr06_5541496	2				2		1								2				1	2						1
Chr06_5566788	2	2			2	2	1	2	2	2	1	2	2	2	2	2	2	2	2	2	2	2	2	2		2				2		1	2		2	2	2	2	2	1		2	2	2	2	2	2	2	2
Chr06_5610723				1
Chr06_5658831	2	2	2	2	2	2	2	2	2	1	2	2	2	2	2	2	2	2	2	2	2	2	2	1	2	2	2	2	2	1	2	2	2	2	2	1	2	2	1	2	1	1	2	2	2	2	2	2	2
Chr06_5664722	2	2		2		2	1		2	2	1	1		2	2		2		2	2			2	1		2	2	2	2			1	2	1	2	2	2	2	2	2	2		2	2	2	2		2	2
Chr06_5678925	2			1	2				2	1	2	2	2		2	2	2	2	1	2	2	2		1	2	1	2	1	2											1			2	1		2		2	2
Chr06_5686043				1			1			1	1																															2
Chr06_5737485		2	2														1											2	2		2	2		1			2	2	2		2	2		1	2	2		2
Chr06_5742312		2	2														1											2	2		2	2		1			2	2	2		2	2		1	2	2	1	2
Chr06_5939388							1	2		1			1										2			1		2	2													2				2	2	2
Chr06_5942042_D										2																		2	2													2				2	2	2
Chr06_5954120				1		2													1						2						2					2				2									2
Chr06_5976004		2	2	1		2					1			2			1	2	2	2	2	2	2	2			2	2	2	2	2	1	2	1	2	2				1			2	1		2	2	2
Chr06_6030407_D							2				2																							2											2
Chr06_6046462			2	2	2		2							2	2			2				1		1		2	2				2					2				2			2	2	2
Chr06_6082984																									2	1								1									2			2		2
Chr06_6149592						2					2										2															2
Chr06_6150076						2					2								1		2															2
Chr06_6216091		2				2			2		1	1	2					2			2	1
Chr06_6286266										1																1						1							2	2	2		2
Chr06_6294731	2		2	2	2		1		2	2	1	2	2	2	2	2			2	2		1		2	2	1	2	2	2	2	2	1	2	2	2	2			2	2	2	2	2	2	2	2	2	2	2
Chr06_6301878	2	2	2	2	2		1		2	2	1	2	2		2	2	2	2	2	2		2	2	2	2	2	2	2	2		2	2	2	2	2	2	2	2		2		2	2	2	2		2		2
Chr06_6376191	2	2		1		2	1		2	2	1	2	2	2	2		2	2	1	2	2	2		2	2			2			2	1		2					2	1	2		2	2	2		2		2
Chr06_6458558_D			2																			2														2													2
Chr06_6622219	2		2									1	2										2													2	2	2		1			2
Chr06_6797674														2														1	2	2		1				2	2	2
Chr06_6841526	2			1		2	1	2			2	2	2	2	2	2	2		1	2	2	1	2	1	2	2	2				2	2	2	2	2		2	2	2	2	2	2		1		2	2	2
Chr06_6901648_D				2	2		2		2	2	2				2			2																			2	2
Chr06_6937639_D	2		2		2	2	2	2	2	2	2	2	2	2	2		2	2	2	2	2	2	2	2	2	2	2	2	2		2		2		2	2	2	2	2	2	2		2	2	2	2	2	2	2
Chr06_6944822	2	2	2	2	1	2	2	2	2	2	2	2	2		2	2	2	2	2	1	2	2	2	2	2	2	2	2	2	2	2	2	2	2	2	2	2	2	2	2	2	2	2	2	2	2	2	2	2
Chr06_7164892																																	1									1
Chr06_7181913							1	1			2				2		2				2	1		1								1
Chr06_7288658																			1				2						2													2
Chr06_7347756		2	2				1		2		2																					2								1		2
Chr06_7430482_D									2		2		2				2								2	2	2	2			2					2	2	2				2	2	2			2
Chr06_7461889	2	2	2	2	2	2	2		2	1	2	2		2	2	2		2	2	2	2	2	2	2		1	2	2	2	2	2	2	2	2	2		2	2	2	2	2			1		2	2	2	2
Chr06_7539581	2		2		2			1		1	2	1	2		1
Chr06_7539868	2		2		2			1		1	2	1			1
Chr06_7785799	2				2		2	2		1				1			2		2	2	2	2			2	1		2					2	2	2								2
Chr06_7882067								1																1												2	2	2		2		2
Chr06_7884446		2					2			1	2												2	1	2	1				2	2		2	2	2				2		2		2				2
Chr06_7885028		2					2			1	2				2								2	2		1				2	2			2	2				2		2		2
Chr06_8420771_D	2									2	2		2					2								2																						2
Chr06_8985181	1	1	1	1	1		1	1	1	1		1	1					1	1					1			1	2				1	1	1	1														1
Chr06_9546924											2	1														2	2
Chr06_9562952	2	2	2	2	2	2	2	2	2	2	2	1	2	2	2	2	2	2	2	2	2	2	2	2	2	2	2	2	2	2	2	2	2	2	2	2	2	2	2	2	2	2	2	1	2	2	2	2	2
Chr06_10004844				1				1	2								2	2
Chr06_10560165_D		2	2	2	2			2	2	2	2		2				2	2	2	2						2				2						2						2	2	2					2
Chr06_10590576_D	2										2							2
Chr06_10765271			2	1																							2	2					2	1	2				2		2		2		2
Chr06_10996663_D	2	2				2					2	2		2			1	2			2	2	2	2					2		2		2	2	2	2			2	2	2	2	2		2	2	2	2
Chr06_11075755				1				1				1	2			2			1				2				2	1	2								2	2			1					2		2	2
Chr06_11102533_D
Chr06_11107845_D																2								2				2								2				2					2				2
Chr06_11495758			2															1																			2	2
Chr06_11524657_D			2			2				2				2																							2	2
Chr06_11642784_D
Chr06_11642843_D
Chr06_13853356_D																																												2	2
Chr06_13853405_D																																												2	2
Chr06_13877539															2											1														1		2	2
Chr06_14434379																								2												2						2
Chr06_14571788	2	2	2	1	2	2	2		2	2	2	1	2	2	2				2	2			2	2	1	1	2		1	2	2			2		2	2	2	2		2		2			2	2	2	2
Chr06_14755903																					2	1																		2
Chr06_14762064	2	2	2	2	2	2	2	2	2	2	2	2	2	2	2	2	2				2	2		2	2	2	2	2	2	2		2	2	2	2		2	2					2	2	2	2		2	2
Chr06_14762151																		2	2	2			2								2					2			2	2	2	2					2
Chr06_14802562	2	2	2	2	2	2		2	2	1	2	2	2	2	2	2		2	2	2	2	2	2	2	2	2	2	2		2	2	2	2	2	2	2	2	2	2		2	2	2	2		2	2	2	2
Chr06_14884641
Chr06_14897301																							2	2	2				2
Chr06_14908444	2	2	2	2		2	2	2	2	2	2	2	2	2	2	2	2	2	2	2	2	2	2	2	2		2		2		2	2	2	2	2	2			2	2	2	2			2	2	2	2	2
Chr06_14908499
Chr06_14924040_D
Chr06_14924111_D
Chr06_14951810	2	2	2	2	2	2	2	1		2	2	2	2	2	2	2			1	2			2	2	2				2	2	2	2		1								2				2	2	2
Chr06_14955553_D								2	2								1	2	2		2	2				2	2	2					2	2	2	2	2	2	2	2	2		2	2	2				2
Chr06_14956302_D															2						2	2	2																					2
Chr06_14961101	2	2	2	2	2	2			2	2	2		2	2	2		2		1		1								2	2		2		1					2		2			2	1	2	2	2
Chr06_14988652	2			2		2	2	2	2		2	2		2	2	2			1	2	2	2	2	2	2	1	2	2	2	2	2	2	2		2	2			2	2	2	2	2	2	2	2		2	2
Chr06_15173165			1	1	2			2		1	2	2	2				2				2	1		2	2	2		2	2	2	2	2		2			2	2	2		2	2	2	2			2
Chr06_15173171_D																					2			2	2	2				2	2							2	2				2	2			2
Chr06_15192845		2		1		2	2		2				2	2						2			2	2									2		2		2	2			2					2		2
Chr06_15261854							2																							2	2			1		2	2	2
Chr06_15432567_D	2			2																					2				2											2		2					2
Chr06_15464899_D				2	2		2			2					2	2																		2
Chr06_15498717				1				2		1	2										2	1			2	1								1										2		2		2	2
Chr06_15506974	2	2	2	2	2		2	2	2	2	2	2	2		2	2	2	2	2	2	2	2			2	2	2	2	2	2	2	2	2	2	2	2	2	2	2	2	2	2	2	2	2	2		2	2
Chr06_15514001	2	2	2	2	2			2		1	2	2			2		2	2	2	2	2	2	2		2	2	2	2	2	2	2	1	2	2	2		2	2	2		2	2	2	2	2	2		2	2
Chr06_15514449		2	2	2	2			2		1	2	2			2		2	2	1	2	1	2				1	2	2			2		2	2	2				2			2	2		1
Chr06_15520831_D						2								2									2																	2
Chr06_15587133	2		1	1		2		2			2			2						2			2	2		2	2	2	2	2	2	1		2		2	2	2	2		2	2	2	2	2	2	2	2	2
Chr06_15588725		2	2	1		2				1	2	2	2				2	2	1	2	2	2		2		2		2	2	2				2		2		2	2		2	2	2	2		2	2	2	2
Chr06_15610480			1												2				1			1						2						2		2						2		2	2		2
Chr06_15781628			1			1					2	1		2									2	2						2				1					2	2		2	2			2		2	2
Chr06_15931293			1	1	2			2	2	2					2			2	1	2			2	2	2	1		2	2	2			2	2	2	2			2				2				2
Chr06_15952901_D							2																			2						2			2	2				2	2		2	2					2
Chr06_16033026							2																	1	2	2	2			2							2	2	2
Chr06_16033127																																1												2	2	2		2
Chr06_16367866											1	1	1				2						2						2	2	2	1										2		1
Chr06_16449995		2	2	2	2		2	2	2		2		1		2	2	1	2	2	2	2	2		2	2	2	2					2		2					2	2	1	2	2	2	2
Chr06_16552788				1		2		2	2	2		1		2			1	2			1	1																							2		2
Chr06_16640342			1	1	2	2	2	2		2		2	1	2	2	2	2				2	1	2			2		2	2		2						2	2				2		1		2		2
Chr06_16644295				2	2	2	2	2		2		2	1	2	2	2	1				2	1	2			2		2	1		2						2	2				2				2		2
Chr06_16656884	1	1	1	1	2	2						1		2			2	2	2	2						2					2	2	2		2	2				2				1	2	2	2	2	2
Chr06_16736303						2						1		2					1						2		2														2		2	2	2
Chr06_16796687_D										2													2	2		2	2				2		2							2
Chr06_16829321_D	2				2					2				2	2			2	2	2	2																										2
Chr06_16829340		2		2		2		2	2													2			2	2		2	1			1	2	2	2							2	2			2		2
Chr06_16859366			1				2						1					2	1	2
Chr06_16859403	2	2	1	2	2	2	2	2	2	2	2	2	2	2	2	2	1	2	2	2	2	2	2			2	2		2	2		2	2	2	2				2	2	2	2		2	2	2		2	2
Chr06_16901153		2		1					2		2	1	1			1								2		2			1			1		2										1
Chr06_16947385_D			2	2	2	2	2	2	2	2		2	2	2	2		2	2	2		2	2			2							1	2		2		2	2		2			2	2	2	2	2	2	2
Chr06_16947452_D			2	2	2	2	2	2	2	2		2	2	2		1	2	2	2		2	2			2							1	2		2		2			2			2	2	2	2	2	2	2
Chr06_16990987			1	1					2		2	1						2				1										2		2								2		2	2
Chr06_17162073_D			2				2				2	2			2	2			2												2						2	2
Chr06_17200039_D																																2														2		2	2
Chr06_17207716	2	2	2	2	2	2	2	2	2	2	2	2	2	2	2	2	2	2	2	2	2	2	2	2	2	2	2	2	2	2	2	1	2	2	2	2	2	2	2	2	2	2	2	2	2		2
Chr06_17404339_D		2							2	2		2				2					2							2	2		2	2			2	2			2		2			2	2
Chr06_17404405_D		2							2	2		2				2			2		2	2						2	2		2	2			2	2			2						2
Chr06_17460187_D	2	2	2					2		2	2		2		2	1	2					2			2	2				2	2		2	2		2			2			2	2		2	2		2
Chr06_17460269	2	1	1					2		2	2		2		2	1	1				2	2			2	2				2	2		2	2		2			2		2	2	2	1	1	2		2
Chr06_17474674	2														2							1	2				2							2
Chr06_17522684																																			2						1	2				2	2	2
Chr06_17539046		2	1	2	1			2	1			2	1			1	1	2	2	2		2		2																					1				1
Chr06_17539213		2	1	2	2	2		2	2			2	1	2		1	1	2	2	2		1		2																	1				2
Chr06_17590772	1						1																1	1		1
Chr06_17596314			1												2													2									2	2
Chr06_17621769	2	2	1				2		2	2	2	1	1		2	2	2	2	2	2	2	2			2			2	2	2	2		2	2	2	2	2	2	2	2	2			2	1	2	2	2	2
Chr06_17621873	2		1	2	2			2				1	1													2	2					2										2	2		1
Chr07_84670_D		2			2	2	2									2									2		2			2	2									2		2	2	2	2
Chr07_99313																																														2	2	2
Chr07_99364_D		2					2									2							2		2		2		2		2								2	2	2		2	2	2
Chr07_120971_D																									2			2	2
Chr07_121037_D																									2				2											2
Chr07_140454	2	2	2	2	2	2	2	2	2	2	2	2	2	2	2	2	2	2	2	2	2	2	2	2	2	2	2			2	2	2	2	2	2	2	2	2	2	1	2	2	2	2	2	2	2	2	2
Chr07_217335_D							2																																								2
Chr07_256048			2	1								1				1										2				2	2									1
Chr07_281229				1																				1															2	1	2	2		1
Chr07_332006_D			2	2								2				2		2				2											2
Chr07_341509		2		1		2		2	2	2	2	1		2	2			2	2	2		2		2	2	1		2	2			2		2		2	2	2	2		2	2	2	2	2	2	2	2	2
Chr07_345301																									2															1		2
Chr07_435505				1		1						1		2		1		2	2	2	2	2										2		2	2		2	2		1		2
Chr07_471369																																2													2
Chr07_474892_D				2				2				2				2							2			2		2	2			2					2	2				2			2
Chr07_474959_D				2				2				2				2							2	2				2	2			2					2	2				2			2
Chr07_543395	2	2	2	2	2	1			1			1		2		2		2	2	2		2	2	2	2	1				2		2	2	2	2	2	2	2	2		2	2	2	2
Chr07_624366	2	2	2	2	2	2	2	2	1	2	2	2	2	2	2	2	2	2	2	2	2	2	2	2	2	2	2	2	2	2	2	2	2	2	2	2	2	2	2	2	2	2	2	2	2	2	2	2	2
Chr07_649497	2		2		1	1	2					1	2					2	2	2	2	2		1		1						2
Chr07_650024_D	2		2	2	2	2	2		2	2		2	2	2		2		2	2	2	2	1		2		1						2
Chr07_651117_D															2		2									2			2					2			2					2
Chr07_687548_D												2			2			2				2						2	2														2
Chr07_718591	2		2	1	1	2	2			1	2	2	2	2		1	2	2	2	2	2	2		1	2	1	2			2		2		2	2		2	2	2	2			2
Chr07_722727_D	2		2	2	2	2	2	2	2	2		2	2	2		2	2	2	2	2	1	2		2						2		2	2				2	2								2		2
Chr07_741950		2			1											1								1		2																		2			2
Chr07_742011		2		1	1		2	2	1	1					2	1								2	2	1				2				2	2		2	2		1	2			2
Chr07_758171_D										2			2										2			2		2																2
Chr07_795785																								1		1					2	2	2							1			2
Chr07_809925	2		2	2	1	2		2	1	1	2		2	2		2		2	2	2	2	2	2			1		2	2	2							2	2	2					2	2	2	2	2	2
[truncated: 4,771 more rows]
[truncated: 213 more columns]
