# Supplementary material for: A GWAS study highlights significant associations between a series of indels in a FLOWERING LOCUS T gene promoter and flowering time in white lupin (Lupinus albus L.)
Source: BMC Plant Biol. 2024 Jul 29;24:722. doi: 10.1186/s12870-024-05438-1 (PMC11285409; doi:10.1186/s12870-024-05438-1)
Supplement: Supplementary file 9 — Supplementary Material 9: Supplementary_File_S9.xlsx: Results of population structure analysis in white lupin germplasm diversity panel. [file 12870_2024_5438_MOESM9_ESM.xlsx]

## Sheet: Arkusz1
Sandra Rychel-Bielska, Wojciech Bielski, Anna Surma, Paolo Annicchiarico, Jolanta Belter, Bartosz Kozak, Renata Galek, Nathalie Harzic, Michał Książkiewicz
A GWAS study highlights significant associations between a series of indels in a FLOWERING LOCUS T gene promoter and flowering time in white lupin (Lupinus albus L.)
BMC Plant Biology
Supplementary File S9. Results of population structure analysis in white lupin germplasm diversity panel.
Genotype	K4	K5	K6	K7	K8
LAP082d	1	1	1	1	1
LAP082a	1	1	1	1	1
LAP082b	1	1	1	1	1
LAP081b	1	5	1	1	1
LAP081d	1	5	5	5	1
LAP101c	1	5	1	1	1
LAP101b	1	3	1	1	1
LAP101d	3	3	1	1	1
LAP107d	1	5	1	1	1
LAP058c	1	1	1	5	1
LAP110d	1	1	1	1	1
LAP110a	1	5	1	7	1
LAP110b	1	1	1	1	1
LAP046a	1	1	1	5	1
LAP046b	1	5	1	5	1
LAP044a	1	1	1	1	1
LAP045c	1	5	1	1	1
LAP045b	1	1	1	1	1
LAP041b	1	1	1	1	1
LAP043c	1	5	1	1	1
LAP045d	1	5	1	5	1
LAP042a	1	1	1	1	1
LAP046d	1	1	1	1	1
LAP042d	1	5	1	1	1
LAP044b	1	1	1	1	1
LAP043b	1	1	1	1	1
LAP048c	1	5	1	5	1
LAP043a	1	1	1	1	1
LAP047d	1	5	5	5	1
LAP048b	1	5	1	1	1
LAP039b	1	1	1	1	1
LAP039a	1	1	1	1	1
LAP038a	1	1	1	1	1
LAP038b	1	1	1	1	1
LAP038c	1	1	1	1	1
LAP034d	1	5	1	1	1
LAP033c	1	5	1	1	1
LAP039d	1	1	1	1	1
LAP035d	1	1	1	1	1
LAP032e	1	1	1	1	1
LAP031d	1	1	1	1	1
LAP035c	1	1	1	1	1
LAP033a	1	3	1	1	1
LAP032d	1	1	1	1	1
LAP034b	1	5	1	1	1
LAP037c	1	1	1	1	1
LAP031a	1	5	1	1	1
LAP040d	1	1	1	1	1
LAP031b	1	1	1	1	1
LAP040c	1	1	1	1	1
LAP037d	1	1	1	1	1
LAP036a	1	1	1	1	1
LAP034c	1	1	1	1	1
LAP036c	1	5	1	1	1
LAP071c	2	2	2	2	2
LAP071d	2	2	2	2	2
LAP073d	2	2	2	2	2
LAP073b	2	2	2	2	2
LAP069c	2	2	2	2	2
LAP068b	2	2	2	2	2
LAP070a	2	2	2	2	2
LAP070b	2	2	2	2	2
LAP070c	2	2	2	2	2
LAP068a	2	2	2	2	2
LAP068c	2	2	2	2	2
LAP066d	2	2	2	2	2
LAP066c	2	2	2	2	2
LAP078a	3	3	3	7	3
LAP078d	3	3	3	7	3
LAP078c	3	3	3	7	3
LAP020b	3	3	5	7	3
LAP020a	3	3	1	7	3
LAP016d	3	3	3	1	3
LAP013b	3	3	1	7	3
LAP018c	3	5	5	1	3
LAP012b	3	3	1	1	3
LAP012d	3	3	1	1	3
LAP019b	3	5	1	7	3
LAP011b	3	3	1	7	3
LAP018d	3	3	3	1	3
LAP015a	3	3	1	1	3
LAP011d	3	3	1	1	3
LAP015c	3	3	1	1	3
LAP018b	3	3	3	1	3
LAP019c	3	3	1	7	3
LAP017c	3	3	1	1	3
LAP012a	3	3	1	1	3
LAP015b	3	3	1	7	3
LAP013c	3	3	1	7	3
LAP017d	3	3	1	1	3
LAP014b	3	3	1	1	3
LAP014d	3	5	1	1	3
LAP014c	3	3	1	1	3
LAP021a	3	3	1	1	3
LAP026c	3	3	1	1	3
LAP024c	3	3	1	1	3
LAP021d	3	3	1	1	3
LAP026d	3	3	1	1	3
LAP021b	3	3	1	1	3
LAP024b	3	3	1	1	3
LAP022b	3	3	1	1	3
LAP025a	3	3	1	1	3
LAP022e	3	3	1	1	3
LAP023b	3	3	3	1	3
LAP023d	3	3	1	1	3
LAP023a	3	3	1	1	3
LAP029b	3	3	1	1	3
LAP027a	3	3	1	7	3
LAP027b	3	3	1	7	3
LAP027d	3	3	1	7	3
LAP028d	3	3	1	7	3
LAP074b	3	3	1	1	3
LAP074d	3	3	3	1	3
LAP067c	3	3	1	1	3
LAP067a	3	3	1	1	3
LAP067d	3	3	1	1	3
LAP080b	4	4	4	4	4
LAP080d	4	4	4	4	4
LAP075b	4	4	4	4	4
LAP076b	4	4	4	4	4
LAP076c	4	4	4	4	4
LAP083c	3	3	3	4	4
LAP083a	4	4	4	4	4
LAP096a	4	4	4	4	4
LAP096b	4	4	4	4	4
LAP096d	4	4	4	4	4
LAP113b	4	4	4	4	4
LAP113c	4	4	4	4	4
LAP111d	4	4	4	4	4
LAP111c	4	4	4	4	4
LAP112d	4	4	4	4	4
LAP115b	4	4	4	4	4
LAP056c	4	4	4	4	4
LAP056a	4	4	4	4	4
LAP056b	4	4	4	4	4
LAP055d	4	4	4	4	4
LAP055b	4	4	4	4	4
LAP030a	4	4	4	4	4
LAP072d	4	4	4	4	4
LAP072b	4	4	4	4	4
LAP072c	4	4	4	4	4
LAP065b	4	4	4	4	4
LAP065d	4	4	4	4	4
LAP065a	4	4	4	4	4
LAP008d	1	5	5	7	5
LAP006c	1	5	5	5	5
LAP008c	1	5	5	7	5
LAP006b	1	5	5	7	5
LAP077c	3	5	5	5	5
LAP077a	3	5	5	4	5
LAP088a	3	5	5	5	5
LAP097a	4	5	5	5	5
LAP098c	3	5	5	5	5
LAP097b	1	5	5	5	5
LAP098d	3	5	5	7	5
LAP102c	3	5	5	7	5
LAP105a	3	5	5	7	5
LAP123a	3	5	5	7	5
LAP103a	3	5	5	7	5
LAP104b	3	5	5	7	5
LAP123d	3	5	5	7	5
LAP124b	3	5	5	7	5
LAP100b	3	5	5	7	5
LAP100d	3	5	5	7	5
LAP108d	3	5	5	7	5
LAP049b	1	5	5	5	5
LAP050b	1	5	5	5	5
LAP053b	1	5	5	5	5
LAP052b	1	5	5	5	5
LAP053d	1	5	5	5	5
LAP053c	1	5	5	5	5
LAP050a	1	5	5	5	5
LAP049d	1	5	5	5	5
LAP051b	1	5	5	5	5
LAP051a	1	5	5	5	5
LAP051c	1	5	5	5	5
LAP052a	1	5	5	5	5
LAP054c	3	5	5	5	5
LAP054a	1	5	5	5	5
LAP109d	1	5	5	7	5
LAP047b	1	5	5	5	5
LAP001b	1	1	6	6	6
LAP001d	1	1	6	6	6
LAP008b	1	1	6	7	6
LAP009c	1	1	6	6	6
LAP003d	1	1	6	6	6
LAP003b	1	1	6	7	6
LAP009b	1	1	6	6	6
LAP009a	1	1	6	6	6
LAP002a	1	1	6	6	6
LAP003a	1	1	5	7	6
LAP002d	1	1	6	6	6
LAP007d	1	1	6	7	6
LAP002c	1	1	6	6	6
LAP004b	1	1	6	6	6
LAP004c	1	1	6	6	6
LAP010d	1	1	6	6	6
LAP005d	1	1	6	6	6
LAP010a	1	1	6	6	6
LAP102d	1	1	5	7	6
LAP064b	1	1	6	6	6
LAP064a	1	1	6	6	6
LAP060c	1	1	6	6	6
LAP063b	1	1	6	6	6
LAP061b	1	1	6	6	6
LAP060b	1	1	6	6	6
LAP061d	1	1	6	6	6
LAP061c	1	1	6	6	6
LAP063d	1	1	6	6	6
LAP059b	1	1	6	6	6
LAP059d	1	1	6	6	6
LAP062a	1	1	6	6	6
LAP062d	1	1	6	6	6
LAP057a	1	1	6	6	6
LAP058d	1	1	6	6	6
LAP057d	1	1	6	6	6
LAP126a	4	4	4	4	7
LAP126d	4	4	4	4	7
LAP117b	4	4	4	4	7
LAP119c	4	4	4	4	7
LAP117d	4	4	4	4	7
LAP119d	4	4	1	7	7
LAP118c	3	3	1	7	7
LAP118b	3	3	1	7	7
LAP099b	4	4	4	4	7
LAP099d	4	4	4	4	7
LAP099a	4	5	5	7	7
LAP107c	3	5	5	7	7
LAP106a	3	5	5	7	7
LAP106d	3	5	1	7	7
LAP100c	3	5	5	7	7
LAP079d	3	3	3	7	8
LAP079c	3	3	3	7	8
LAP084d	3	3	3	3	8
LAP084c	3	3	3	3	8
LAP086c	3	3	3	3	8
LAP086a	3	3	3	3	8
LAP087a	3	3	3	3	8
LAP087c	3	3	3	3	8
LAP087d	3	3	3	3	8
LAP091d	3	3	3	3	8
LAP091b	3	3	3	3	8
LAP089d	3	3	3	3	8
LAP091a	3	3	3	3	8
LAP089b	3	3	3	3	8
LAP089c	3	3	3	3	8
LAP085c	3	3	3	3	8
LAP085d	3	3	3	3	8
LAP085a	3	3	3	3	8
LAP095b	3	3	3	3	8
LAP093d	3	3	3	3	8
LAP094d	3	3	3	3	8
LAP093c	3	3	3	3	8
LAP092d	3	3	3	3	8
LAP090c	3	3	3	3	8
LAP090d	3	3	3	3	8
LAP095d	3	3	3	3	8
LAP095a	3	3	3	3	8
LAP094c	3	3	3	3	8
LAP093b	3	3	3	3	8
LAP090b	3	3	3	3	8
LAP098a	3	3	3	3	8
