# Supplementary material for: A GWAS study highlights significant associations between a series of indels in a FLOWERING LOCUS T gene promoter and flowering time in white lupin (Lupinus albus L.)
Source: BMC Plant Biol. 2024 Jul 29;24:722. doi: 10.1186/s12870-024-05438-1 (PMC11285409; doi:10.1186/s12870-024-05438-1)
Supplement: Supplementary file 10 — Supplementary Material 10: Supplementary_File_S10.xlsx: FDR-corrected P-values and phenotypic effects of markers analyzed in genome-wide association study of white lupin germplasm diversity panel for flowering time in controlled environment and field conditions. [file 12870_2024_5438_MOESM10_ESM.xlsx]

## Sheet: Arkusz1
Sandra Rychel-Bielska, Wojciech Bielski, Anna Surma, Paolo Annicchiarico, Jolanta Belter, Bartosz Kozak, Renata Galek, Nathalie Harzic, Michał Książkiewicz
A GWAS study highlights significant associations between a series of indels in a FLOWERING LOCUS T gene promoter and flowering time in white lupin (Lupinus albus L.)
BMC Plant Biology
Supplementary File S10. FDR-corrected P-values and phenotypic effects of markers analyzed in genome-wide association study of white lupin germplasm diversity panel for flowering time in controlled environment and field conditions.
SNP	P.Value	Effect	Trait
PR_58c	3.8e-31	-111.4	Greenhouse.2021.GDDs
PR_36b	2.3e-26	-108	Greenhouse.2021.GDDs
PR_42a	6.7e-08	-106.2	Greenhouse.2020.GDDs
Chr08_3090141_D	3.3e-19	-95	Sanluri.Hours
PR_36b	3.8e-21	-90.2	Greenhouse.2021.Hours
PR_58c	3.8e-21	-90.2	Greenhouse.2021.Hours
PR_58c	4.4e-15	-86.8	Greenhouse.2020.GDDs
Chr25_4002891_D	4.2e-15	-83.6	Greenhouse.2021.Hours
PR_42a	2.6e-09	-79.6	Greenhouse.2020.Hours
PR_36b	1.1e-13	-78.2	Greenhouse.2020.GDDs
Chr14_8238397	0.95913	-76.1	Greenhouse.2020.GDDs
Chr08_6023729_D	6.8e-08	-70.1	Greenhouse.2020.GDDs
Chr25_4002891_D	1.5e-12	-68.9	Greenhouse.2021.GDDs
Chr18_16688732	1.4e-05	-64.7	Greenhouse.2021.GDDs
Chr13_1469866	2.4e-05	-63.9	Greenhouse.2021.GDDs
Chr14_8238651	0.0136	-63.9	Greenhouse.2020.GDDs
Chr02_7858632	4.8e-06	-62.8	Sanluri.Hours
PR_36b	5.8e-15	-62.1	Greenhouse.2020.Hours
PR_58c	1.2e-15	-61.9	Greenhouse.2020.Hours
Chr13_1469866	0.00068	-56.6	Greenhouse.2021.Hours
Chr06_8985181	0.15264	-53.2	Greenhouse.2020.GDDs
Chr08_14711174	0.00137	-49.6	Greenhouse.2021.GDDs
Chr25_4002891_D	7.4e-05	-48.1	Greenhouse.2020.Hours
Chr06_14434379	2.3e-05	-47	Sanluri.Hours
Chr23_297813	0.0445	-46.9	Greenhouse.2020.GDDs
PR_36b	4.6e-26	-43.8	Sanluri.GDDs
PR_58c	4.6e-26	-43.8	Sanluri.GDDs
Chr07_1532146	7.9e-06	-43.3	Greenhouse.2020.GDDs
Chr06_8985181	0.23614	-42.9	Greenhouse.2021.Hours
Chr08_3090075_D	0.54209	-42.8	Sanluri.Hours
PR_58c	1e-10	-42.6	Sanluri.Hours
Chr15_14228195	0.46475	-42.4	Greenhouse.2021.GDDs
Chr25_4002891_D	0.29841	-42.1	Greenhouse.2020.GDDs
Chr08_7419584	0.5366	-42	Greenhouse.2020.GDDs
PR_71c	0.42305	-41.9	Greenhouse.2021.GDDs
PR_42b	0.5799	-41.7	Greenhouse.2021.GDDs
Chr07_4630722	2e-08	-41.7	Greenhouse.2021.GDDs
QTL09	0.79824	-41.4	Greenhouse.2020.GDDs
Chr05_9353739	0.68491	-41.1	Greenhouse.2020.GDDs
Chr08_3090075_D	1.2e-09	-41.1	Saint.Sauvant.Hours
Chr10_15016026	0.12248	-40.6	Sanluri.Hours
Chr21_12088277	0.38289	-40.6	Greenhouse.2020.GDDs
Chr09_1003479	0.5799	-40.4	Greenhouse.2021.GDDs
Chr18_18479009_D	1.1e-08	-40.3	Sanluri.Hours
Chr12_3005503	0.83128	-40.2	Greenhouse.2020.Hours
Chr17_14065551	0.64252	-40.1	Greenhouse.2020.GDDs
Chr06_6944822	0.66351	-39.9	Greenhouse.2020.GDDs
Chr04_11933498_D	0.21428	-39.7	Greenhouse.2021.GDDs
Chr03_2711947	0.55691	-39.6	Greenhouse.2020.GDDs
Chr17_12818352	0.00126	-39.4	Greenhouse.2021.GDDs
PR_36b	2e-09	-39.4	Sanluri.Hours
Chr15_18782877_D	0.23915	-39.2	Greenhouse.2021.Hours
Chr05_15028574	0.54848	-39	Greenhouse.2020.GDDs
Chr11_6055184	0.68836	-38.8	Greenhouse.2020.GDDs
Chr07_624366	0.00256	-38.7	Greenhouse.2020.Hours
Chr12_9564190_D	0.66351	-38.4	Greenhouse.2020.GDDs
Chr25_13287049	0.20652	-38.1	Greenhouse.2021.GDDs
Chr21_3815945	0.54122	-38	Greenhouse.2021.Hours
Chr05_16207737	8.7e-05	-37.6	Greenhouse.2021.Hours
Chr04_11023200_D	3e-08	-37.2	Greenhouse.2021.GDDs
PR_36b	1.1e-12	-37.1	Saint.Sauvant.Hours
Chr10_1701245	0.64581	-37	Greenhouse.2021.Hours
PR_30	3.4e-05	-36.8	Greenhouse.2020.Hours
Chr14_9701020_D	1.3e-09	-36.8	Saint.Sauvant.Hours
Chr18_18691663	0.08606	-36.5	Greenhouse.2021.Hours
Chr06_6944822	0.32083	-36.3	Greenhouse.2020.Hours
Chr08_6023729_D	0.00084	-36	Greenhouse.2020.Hours
Chr17_9952505	0.41435	-36	Greenhouse.2020.GDDs
PR_36a	0.81041	-35.8	Greenhouse.2020.GDDs
Chr16_151583	0.66351	-35.7	Greenhouse.2020.GDDs
Chr19_756410	0.23915	-35.6	Greenhouse.2021.Hours
Chr17_12818352	0.00438	-35.5	Greenhouse.2020.Hours
Chr17_13583807	0.61149	-35.3	Greenhouse.2020.GDDs
Chr08_9768905	0.54122	-35.3	Greenhouse.2021.Hours
Chr14_9538108	0.88043	-35.2	Greenhouse.2020.GDDs
PR_58c	3.5e-15	-35.1	Saint.Sauvant.GDDs
Chr17_14675245	0.63717	-35	Greenhouse.2021.Hours
Chr21_4899607	0.73327	-34.8	Greenhouse.2020.GDDs
Chr06_410429	0.53616	-34.8	Greenhouse.2020.GDDs
PR_36b	1.1e-14	-34.5	Saint.Sauvant.GDDs
Chr16_1774410	1.1e-06	-34.5	Greenhouse.2021.GDDs
Chr04_3112959	0.56879	-34.5	Greenhouse.2021.GDDs
Chr20_5043962	0.64922	-34.2	Greenhouse.2021.GDDs
Chr03_5621277	0.83128	-33.7	Greenhouse.2020.Hours
Chr16_6213889	0.66351	-33.5	Greenhouse.2020.GDDs
Chr10_18024833	0.06769	-33.3	Greenhouse.2020.GDDs
Chr19_756493	0.30267	-33.1	Greenhouse.2021.Hours
Chr22_432690	0.6963	-32.9	Greenhouse.2021.GDDs
PR_58c	4.2e-17	-32.8	Saint.Sauvant.Hours
Chr07_4630722	4.2e-05	-32.8	Greenhouse.2021.Hours
Chr04_11023200_D	0.00016	-32.8	Greenhouse.2020.GDDs
Chr01_17548221	0.3465	-32.8	Greenhouse.2021.Hours
Chr24_3034047	0.59602	-32.8	Greenhouse.2021.Hours
Chr18_18948072	0.74235	-32.7	Greenhouse.2020.GDDs
Chr09_1003479	0.81041	-32.6	Greenhouse.2020.GDDs
Chr03_3677046	0.60011	-32.6	Greenhouse.2021.Hours
Chr19_9828086	0.73955	-32.5	Greenhouse.2020.GDDs
Chr06_17474674	0.53616	-32.4	Greenhouse.2020.GDDs
Chr23_253828	0.59283	-32.3	Greenhouse.2021.Hours
Chr04_3977917	0.64581	-32.3	Greenhouse.2021.Hours
PR_71b	0.98569	-32.3	Greenhouse.2020.Hours
Chr19_12338817	0.08818	-32.1	Sanluri.Hours
Chr08_9786315	0.74166	-32.1	Greenhouse.2020.GDDs
Chr11_5467717	0.73413	-32.1	Greenhouse.2021.GDDs
Chr22_987787_D	0.75625	-32	Greenhouse.2020.GDDs
Chr20_1376200	0.58246	-31.9	Greenhouse.2020.GDDs
Chr22_13481878	0.80158	-31.9	Greenhouse.2020.GDDs
Chr11_6938537	0.53616	-31.9	Greenhouse.2020.GDDs
Chr22_1978273	0.40202	-31.8	Greenhouse.2021.Hours
Chr06_14434379	2.1e-08	-31.7	Lodi.Hours
Chr11_1101406	0.73413	-31.6	Greenhouse.2021.GDDs
Chr05_9353739	0.70847	-31.6	Greenhouse.2021.Hours
Chr12_3941004	0.71782	-31.6	Greenhouse.2020.GDDs
Chr21_3815945	0.73413	-31.6	Greenhouse.2021.GDDs
Chr18_17965610_D	0.00299	-31.4	Greenhouse.2020.GDDs
Chr06_5610723	0.73327	-31.4	Greenhouse.2020.GDDs
Chr04_3977917	0.73413	-31.3	Greenhouse.2021.GDDs
Chr24_5096901_D	0.64581	-31.3	Greenhouse.2021.Hours
Chr06_13877539	0.59557	-31.3	Greenhouse.2021.GDDs
Chr19_13652476	0.56879	-31.2	Greenhouse.2021.GDDs
Chr04_14515162	0.00111	-31.2	Greenhouse.2021.GDDs
Chr04_11933498_D	0.60567	-31.1	Greenhouse.2021.Hours
PR_71b	0.80158	-31.1	Greenhouse.2020.GDDs
Chr18_16688732	0.64581	-30.9	Greenhouse.2021.Hours
Chr08_6508870	0.49021	-30.9	Greenhouse.2021.GDDs
Chr09_1003479	0.38892	-30.8	Sanluri.Hours
Chr19_13529446_D	0.733	-30.8	Greenhouse.2020.GDDs
Chr24_11414322_D	0.453	-30.8	Greenhouse.2021.Hours
Chr16_2363598	0.78698	-30.7	Greenhouse.2020.GDDs
Chr19_1633689	0.79838	-30.6	Greenhouse.2020.GDDs
Chr05_3280394_D	0.54848	-30.6	Greenhouse.2020.GDDs
Chr13_16015798	0.92111	-30.5	Greenhouse.2020.Hours
Chr01_6720043	0.73413	-30.5	Greenhouse.2021.GDDs
Chr08_16660012	0.81901	-30.4	Greenhouse.2021.GDDs
Chr09_1003479	0.74263	-30.4	Greenhouse.2021.Hours
Chr05_8586279	0.733	-30.4	Greenhouse.2020.GDDs
Chr20_2502142	0.70847	-30.3	Greenhouse.2021.Hours
Chr09_362322_D	0.80158	-30.2	Greenhouse.2020.GDDs
Chr21_3912609	0.41084	-30.1	Greenhouse.2021.GDDs
Chr09_1144021	0.80158	-30.1	Greenhouse.2020.GDDs
Chr19_15458087	0.75031	-30.1	Greenhouse.2020.GDDs
Chr04_13675013	0.77687	-30.1	Greenhouse.2020.GDDs
PR_36a	0.8688	-30	Greenhouse.2021.GDDs
Chr04_3112959	0.64581	-30	Greenhouse.2021.Hours
Chr20_3332609	0.77736	-30	Greenhouse.2020.GDDs
Chr09_362322_D	0.24217	-29.9	Sanluri.Hours
Chr13_1469866	0.37472	-29.9	Greenhouse.2020.Hours
Chr24_2516470	0.62887	-29.8	Greenhouse.2020.GDDs
Chr19_13454731	0.73955	-29.8	Greenhouse.2020.GDDs
Chr25_13043063_D	0.48208	-29.8	Greenhouse.2020.GDDs
Chr01_2502346	0.64581	-29.7	Greenhouse.2021.Hours
Chr14_9701020_D	0.15221	-29.7	Sanluri.Hours
Chr12_890253_D	0.80158	-29.7	Greenhouse.2020.GDDs
Chr09_4625623	0.06661	-29.7	Greenhouse.2020.Hours
Chr16_151583	0.73413	-29.7	Greenhouse.2021.GDDs
Chr02_4650828	0.77492	-29.4	Greenhouse.2020.GDDs
Chr19_12338757_D	0.12248	-29.4	Sanluri.Hours
Chr07_16560064_D	0.50913	-29.4	Greenhouse.2020.GDDs
Chr02_1876344	0.55691	-29.3	Greenhouse.2020.GDDs
Chr21_1719247	0.83102	-29.3	Greenhouse.2020.GDDs
Chr08_16578622	0.75625	-29.3	Greenhouse.2020.GDDs
Chr13_11482678	0.23915	-29.2	Greenhouse.2021.Hours
Chr06_6944822	0.82695	-29.2	Greenhouse.2021.GDDs
Chr18_14528934_D	0.41814	-29.1	Greenhouse.2020.GDDs
Chr08_9786315	0.73413	-29	Greenhouse.2021.GDDs
Chr25_4002891_D	1.2e-11	-28.9	Saint.Sauvant.Hours
Chr11_6059139	0.84352	-28.9	Greenhouse.2020.GDDs
Chr16_151532_D	0.80158	-28.9	Greenhouse.2020.GDDs
Chr10_14419184	0.78329	-28.8	Sanluri.Hours
Chr17_11982194	0.72231	-28.8	Greenhouse.2021.Hours
Chr18_16688732	0.80158	-28.8	Greenhouse.2020.GDDs
Chr14_11817503	0.6662	-28.7	Greenhouse.2020.GDDs
Chr12_14129850	0.60484	-28.7	Greenhouse.2020.GDDs
Chr08_149434	0.09687	-28.7	Greenhouse.2021.Hours
Chr06_3155210_D	0.4673	-28.7	Greenhouse.2020.GDDs
Chr07_15825939_D	0.63807	-28.7	Greenhouse.2020.GDDs
Chr18_17918881	0.24454	-28.6	Greenhouse.2021.GDDs
Chr02_6945295	0.45424	-28.5	Greenhouse.2021.Hours
Chr11_5890565_D	0.70572	-28.5	Greenhouse.2020.GDDs
Chr03_18340947_D	0.78012	-28.3	Greenhouse.2021.GDDs
Chr18_14674462	0.72231	-28.3	Greenhouse.2021.Hours
Chr14_9385939	0.78811	-28.3	Greenhouse.2020.GDDs
Chr04_3150460_D	0.53616	-28.3	Greenhouse.2020.GDDs
Chr18_3976714	0.56995	-28.2	Greenhouse.2021.Hours
Chr05_6187731	0.80158	-28.2	Greenhouse.2020.GDDs
Chr08_2215600	0.8033	-28.2	Greenhouse.2020.GDDs
Chr11_1105230	0.6963	-28.1	Greenhouse.2021.GDDs
Chr03_5621234	0.57488	-28.1	Sanluri.Hours
Chr10_18024833	0.00449	-28.1	Greenhouse.2020.Hours
Chr16_217946	0.46634	-28.1	Sanluri.Hours
Chr18_2022633_D	0.67534	-28.1	Greenhouse.2020.GDDs
Chr18_18386656	0.36295	-28	Greenhouse.2020.GDDs
Chr17_14675245	0.83598	-27.9	Greenhouse.2020.GDDs
Chr17_8027275	0.72231	-27.9	Greenhouse.2021.Hours
Chr01_3185328	0.268	-27.9	Greenhouse.2020.GDDs
Chr03_3490833	0.80987	-27.9	Greenhouse.2020.Hours
Chr16_580813	0.41793	-27.8	Greenhouse.2021.GDDs
Chr19_13367075	0.71782	-27.8	Greenhouse.2020.GDDs
Chr03_1872597	0.70847	-27.7	Greenhouse.2021.Hours
Chr21_1373670	0.73413	-27.7	Greenhouse.2021.GDDs
Chr17_12682474	0.8701	-27.7	Greenhouse.2020.GDDs
Chr17_10199042	0.83524	-27.6	Greenhouse.2021.Hours
Chr17_10199042	0.935	-27.6	Greenhouse.2021.GDDs
Chr20_3720524	0.77492	-27.6	Greenhouse.2020.GDDs
Chr08_9768905	0.78012	-27.6	Greenhouse.2021.GDDs
Chr04_7924031	0.54122	-27.6	Greenhouse.2021.Hours
Chr03_5621277	0.64839	-27.5	Sanluri.Hours
Chr02_7858632	0.76318	-27.5	Greenhouse.2021.Hours
Chr13_13830185_D	0.50913	-27.5	Greenhouse.2020.GDDs
Chr15_17433533	0.41435	-27.5	Greenhouse.2020.GDDs
PR_30	0.53616	-27.5	Greenhouse.2020.GDDs
Chr16_6248456	0.64581	-27.5	Greenhouse.2021.Hours
Chr16_217946	0.86555	-27.4	Greenhouse.2020.GDDs
Chr21_2456703	0.54134	-27.4	Sanluri.Hours
Chr07_4050678_D	0.8501	-27.4	Greenhouse.2021.GDDs
Chr20_14042826	0.00074	-27.4	Saint.Sauvant.Hours
Chr13_10464463	0.82941	-27.4	Greenhouse.2020.GDDs
Chr08_3090141_D	0.45529	-27.3	Saint.Sauvant.Hours
Chr16_8495521	0.78822	-27.3	Greenhouse.2020.GDDs
Chr15_713566	0.77035	-27.3	Greenhouse.2021.Hours
Chr20_1024752	0.89827	-27.2	Greenhouse.2020.GDDs
Chr03_3490833	0.82695	-27.2	Greenhouse.2021.GDDs
Chr18_16109565_D	0.71782	-27.1	Greenhouse.2020.GDDs
Chr20_15671042	0.78898	-27	Greenhouse.2020.GDDs
Chr19_13578541	0.65285	-27	Greenhouse.2020.Hours
Chr07_1143434	0.72231	-27	Greenhouse.2021.Hours
Chr12_3943090	0.77492	-27	Greenhouse.2020.GDDs
Chr01_15706995	0.45712	-27	Saint.Sauvant.GDDs
Chr01_6720043	0.72231	-27	Greenhouse.2021.Hours
Chr13_1140246	0.78354	-27	Greenhouse.2021.GDDs
Chr04_7924031	0.67717	-27	Greenhouse.2020.GDDs
Chr01_11060943	0.63717	-27	Greenhouse.2021.Hours
Chr14_10891760	0.61326	-26.9	Greenhouse.2020.Hours
Chr10_16255230_D	0.00272	-26.9	Greenhouse.2021.Hours
Chr03_1792232	0.64581	-26.9	Greenhouse.2021.Hours
Chr22_1978273	0.73955	-26.9	Greenhouse.2020.GDDs
Chr01_17175889	0.24217	-26.9	Sanluri.Hours
Chr07_5930492	0.32623	-26.9	Greenhouse.2021.Hours
Chr15_13032037	0.70847	-26.9	Greenhouse.2021.Hours
PR_42a	4.2e-10	-26.8	Lodi.GDDs
Chr17_12818352	0.59602	-26.8	Greenhouse.2021.Hours
Chr15_19016557	0.60134	-26.8	Greenhouse.2021.Hours
Chr10_468529	0.67027	-26.7	Greenhouse.2020.GDDs
Chr16_151583	0.24217	-26.7	Sanluri.Hours
Chr08_2271948	0.75625	-26.7	Greenhouse.2020.GDDs
Chr04_1828667	0.50913	-26.7	Greenhouse.2020.GDDs
Chr15_16538711	0.36295	-26.6	Greenhouse.2020.GDDs
Chr05_16207737	0.10428	-26.6	Greenhouse.2021.GDDs
Chr19_15636450	0.82941	-26.6	Greenhouse.2020.GDDs
Chr21_1719247	0.84208	-26.6	Greenhouse.2020.Hours
Chr09_3815037	0.00125	-26.6	Greenhouse.2021.Hours
Chr09_5915160	0.56878	-26.6	Greenhouse.2021.Hours
Chr14_8238651	0.83128	-26.5	Greenhouse.2020.Hours
Chr08_6099457	0.73955	-26.4	Greenhouse.2020.GDDs
Chr18_16109565_D	0.63717	-26.4	Greenhouse.2021.Hours
Chr23_15323398	0.53652	-26.4	Greenhouse.2021.Hours
Chr08_9786315	0.72231	-26.4	Greenhouse.2021.Hours
Chr10_19336506	0.76318	-26.4	Greenhouse.2021.Hours
Chr16_13867891	0.80932	-26.4	Greenhouse.2021.GDDs
Chr02_12919957	0.36295	-26.2	Greenhouse.2020.GDDs
Chr01_2502346	0.77863	-26.2	Greenhouse.2021.GDDs
Chr21_12863395	0.80158	-26.1	Greenhouse.2020.GDDs
Chr03_5621234	0.88078	-26.1	Greenhouse.2020.Hours
Chr17_12818352	0.53616	-26	Greenhouse.2020.GDDs
Chr09_6334686	0.59437	-26	Greenhouse.2021.GDDs
Chr23_4112889	0.75625	-26	Greenhouse.2020.GDDs
Chr16_151532_D	0.82972	-26	Greenhouse.2021.GDDs
Chr14_8238397	0.83128	-26	Greenhouse.2020.Hours
Chr01_18350443	0.73794	-25.9	Greenhouse.2021.Hours
Chr04_3977917	0.8516	-25.8	Greenhouse.2020.GDDs
Chr10_14496664_D	0.831	-25.8	Greenhouse.2020.GDDs
Chr08_6099457	0.63948	-25.8	Greenhouse.2021.GDDs
Chr14_6970983	0.53652	-25.7	Greenhouse.2021.Hours
Chr23_15323398	0.51737	-25.7	Greenhouse.2021.GDDs
Chr08_149434	0.53616	-25.7	Greenhouse.2020.GDDs
Chr18_18479009_D	4e-08	-25.7	Saint.Sauvant.GDDs
Chr14_10821120	9.2e-06	-25.7	Sanluri.Hours
Chr14_1390080	0.85376	-25.6	Greenhouse.2021.GDDs
Chr23_297813	0.70847	-25.6	Greenhouse.2021.Hours
Chr05_3107170	0.68774	-25.6	Greenhouse.2021.Hours
Chr24_10512262_D	0.63996	-25.6	Greenhouse.2021.GDDs
Chr22_3577781	0.64581	-25.6	Greenhouse.2021.Hours
Chr08_149434	0.18446	-25.6	Greenhouse.2021.GDDs
Chr20_5810622	0.53616	-25.5	Greenhouse.2020.GDDs
Chr17_14251100	0.73413	-25.5	Greenhouse.2021.GDDs
Chr08_13005314_D	0.80898	-25.5	Greenhouse.2021.GDDs
Chr01_5797010	0.76318	-25.5	Greenhouse.2021.Hours
Chr07_471369	0.82241	-25.4	Greenhouse.2020.GDDs
Chr02_15190506	0.53616	-25.4	Greenhouse.2020.GDDs
Chr16_2363655	0.86121	-25.4	Greenhouse.2020.GDDs
Chr14_8740857_D	0.33711	-25.4	Greenhouse.2020.GDDs
Chr07_4025904	0.88078	-25.4	Greenhouse.2020.Hours
Chr14_6949050	0.61656	-25.4	Sanluri.Hours
Chr12_3005514	0.88078	-25.4	Greenhouse.2020.Hours
Chr06_3058699	0.69846	-25.4	Greenhouse.2021.Hours
Chr19_756410	0.75625	-25.4	Greenhouse.2020.GDDs
Chr01_5786682	0.76318	-25.3	Greenhouse.2021.Hours
Chr24_2662519	0.57414	-25.3	Greenhouse.2021.GDDs
Chr03_883822	0.65497	-25.2	Greenhouse.2021.Hours
Chr12_276714_D	0.49419	-25.2	Greenhouse.2021.GDDs
Chr03_3470232_D	0.84033	-25.2	Greenhouse.2020.GDDs
Chr07_3553629	0.64581	-25.1	Greenhouse.2021.Hours
Chr10_13218139_D	0.4673	-25.1	Greenhouse.2020.GDDs
Chr02_6878233_D	0.68964	-25.1	Greenhouse.2020.Hours
Chr09_3773163	0.81901	-25.1	Greenhouse.2021.GDDs
Chr03_2162681	0.69097	-25.1	Greenhouse.2020.GDDs
Chr09_4625623	0.71649	-25.1	Greenhouse.2020.GDDs
Chr19_11931714_D	0.86372	-25	Greenhouse.2020.Hours
Chr10_16835866	0.74235	-25	Greenhouse.2020.GDDs
Chr01_19124362	0.0319	-25	Greenhouse.2021.GDDs
Chr25_15819868	0.79824	-25	Greenhouse.2020.GDDs
Chr19_9828086	0.83128	-24.9	Greenhouse.2020.Hours
Chr05_3107170	0.82241	-24.9	Greenhouse.2020.GDDs
Chr04_4183323	0.83128	-24.9	Greenhouse.2020.Hours
Chr02_1389887	0.76318	-24.9	Greenhouse.2021.Hours
Chr23_12985664	0.60134	-24.8	Greenhouse.2021.Hours
Chr07_3556081	0.65497	-24.8	Greenhouse.2021.Hours
Chr04_11411862	0.80208	-24.8	Greenhouse.2020.GDDs
Chr11_2487047	0.52403	-24.8	Greenhouse.2020.GDDs
Chr06_1384899	0.82459	-24.7	Greenhouse.2020.GDDs
Chr08_6508870	0.80158	-24.7	Greenhouse.2020.GDDs
Chr03_5621277	0.81817	-24.7	Greenhouse.2021.Hours
Chr01_2011603	0.56273	-24.7	Greenhouse.2020.GDDs
Chr05_15028574	0.83128	-24.7	Greenhouse.2020.Hours
Chr20_1758453_D	0.82941	-24.7	Greenhouse.2020.GDDs
Chr21_4910362	0.68774	-24.6	Greenhouse.2021.Hours
Chr24_2001441	0.53616	-24.6	Greenhouse.2020.GDDs
Chr16_13701898	0.68995	-24.6	Greenhouse.2021.Hours
PR_71b	0.76318	-24.6	Greenhouse.2021.Hours
Chr16_1364162	0.64581	-24.6	Greenhouse.2021.Hours
Chr15_713566	0.91176	-24.6	Greenhouse.2020.GDDs
Chr06_1384899	0.81901	-24.5	Greenhouse.2021.GDDs
Chr05_16207737	0.53616	-24.5	Greenhouse.2020.GDDs
Chr14_13371463_D	0.80158	-24.5	Greenhouse.2020.GDDs
Chr02_12919957	0.19858	-24.5	Greenhouse.2021.Hours
Chr04_1227450	0.85188	-24.5	Greenhouse.2020.GDDs
Chr14_13365709	0.77161	-24.5	Greenhouse.2021.Hours
Chr05_6346609	0.64283	-24.4	Greenhouse.2021.Hours
Chr15_14228195	0.77035	-24.4	Greenhouse.2021.Hours
Chr17_10683721	0.81041	-24.4	Greenhouse.2020.GDDs
Chr09_1109113	0.77108	-24.4	Greenhouse.2021.Hours
Chr02_1062428_D	0.94557	-24.3	Greenhouse.2020.GDDs
Chr05_7216403	0.81041	-24.3	Greenhouse.2020.GDDs
Chr21_2275373	0.59356	-24.2	Sanluri.Hours
Chr19_16894352	0.59602	-24.2	Greenhouse.2021.Hours
Chr12_2998544	0.12981	-24.2	Greenhouse.2021.Hours
Chr20_3332609	0.39511	-24.2	Sanluri.Hours
Chr06_4875571	0.83689	-24.2	Greenhouse.2020.GDDs
Chr03_6390701_D	0.35734	-24.2	Greenhouse.2020.GDDs
Chr17_9952505	0.69841	-24.2	Greenhouse.2021.GDDs
Chr25_15819868	0.78012	-24.2	Greenhouse.2021.GDDs
Chr20_5043962	0.78075	-24.1	Greenhouse.2021.Hours
Chr13_12325473_D	0.85376	-24.1	Greenhouse.2021.GDDs
Chr13_12474841_D	0.24217	-24.1	Sanluri.Hours
Chr08_3092706_D	0.88512	-24.1	Sanluri.Hours
Chr19_11301929	0.80672	-24.1	Greenhouse.2021.GDDs
PR_30	0.50944	-24	Greenhouse.2021.GDDs
Chr03_3470232_D	0.83128	-24	Greenhouse.2020.Hours
Chr02_1013604	0.82459	-24	Greenhouse.2020.GDDs
Chr01_16094792_D	0.80158	-24	Greenhouse.2020.GDDs
Chr13_1231989	0.53652	-24	Greenhouse.2021.Hours
Chr25_81682	0.60629	-23.9	Greenhouse.2020.GDDs
Chr06_3512947	0.84234	-23.9	Greenhouse.2021.GDDs
Chr02_1017617	0.74766	-23.9	Greenhouse.2021.Hours
Chr01_15706995	0.46346	-23.8	Saint.Sauvant.Hours
Chr05_7216403	0.70969	-23.8	Greenhouse.2021.Hours
Chr25_9905765	0.65497	-23.8	Greenhouse.2021.Hours
Chr07_4025904	0.91176	-23.8	Greenhouse.2020.GDDs
Chr22_1978273	0.68663	-23.7	Greenhouse.2020.Hours
Chr25_4002891_D	0.01599	-23.7	Sanluri.Hours
Chr16_1525591	0.72231	-23.7	Greenhouse.2021.Hours
Chr17_14675245	0.8688	-23.6	Greenhouse.2021.GDDs
Chr10_852187	0.81901	-23.6	Greenhouse.2021.GDDs
Chr20_3332609	0.83128	-23.6	Greenhouse.2020.Hours
Chr06_3058699	0.83051	-23.6	Greenhouse.2021.GDDs
Chr16_12376791	0.53674	-23.6	Sanluri.Hours
Chr13_10378594	0.89578	-23.5	Greenhouse.2020.GDDs
Chr03_3397983_D	0.09516	-23.5	Greenhouse.2021.Hours
Chr02_6878233_D	0.84289	-23.5	Greenhouse.2021.GDDs
Chr01_6720043	0.566	-23.5	Sanluri.Hours
Chr01_19297595	0.59602	-23.5	Greenhouse.2021.Hours
Chr02_17557641	0.72231	-23.4	Greenhouse.2021.Hours
Chr03_19030779_D	0.377	-23.4	Sanluri.Hours
Chr15_13074691_D	0.66351	-23.4	Greenhouse.2020.GDDs
Chr05_4399387_D	0.67027	-23.4	Greenhouse.2020.GDDs
Chr08_16578622	0.83128	-23.4	Greenhouse.2020.Hours
Chr25_10115448	0.89811	-23.4	Greenhouse.2020.GDDs
Chr21_4112034	0.64581	-23.4	Greenhouse.2021.Hours
Chr17_14863475	0.19157	-23.4	Sanluri.Hours
Chr14_12355232	0.61418	-23.3	Greenhouse.2021.GDDs
Chr21_4706771	0.91236	-23.3	Greenhouse.2020.GDDs
Chr02_9931068	0.85376	-23.3	Greenhouse.2021.GDDs
Chr10_13218263	0.54848	-23.3	Greenhouse.2020.GDDs
Chr14_11029125_D	0.89443	-23.3	Greenhouse.2020.GDDs
Chr18_18691663	0.83793	-23.3	Greenhouse.2020.GDDs
Chr08_493944	0.73413	-23.3	Greenhouse.2021.GDDs
Chr20_2152013	0.89384	-23.3	Greenhouse.2020.GDDs
Chr11_3849081_D	0.78822	-23.3	Greenhouse.2020.GDDs
Chr24_10680216	0.77035	-23.2	Greenhouse.2021.Hours
Chr11_73851	0.53616	-23.2	Greenhouse.2020.GDDs
Chr03_3490833	0.89578	-23.2	Greenhouse.2020.GDDs
Chr14_9385939	0.76318	-23.1	Greenhouse.2021.Hours
Chr15_14514856_D	0.89827	-23.1	Greenhouse.2020.GDDs
Chr03_3397948_D	0.37711	-23.1	Greenhouse.2020.GDDs
Chr12_2408923	0.68774	-23.1	Greenhouse.2021.Hours
Chr15_454545	0.73747	-23	Greenhouse.2021.Hours
Chr04_11411862	0.78322	-23	Greenhouse.2020.Hours
Chr23_4415871	0.59437	-23	Greenhouse.2021.GDDs
Chr19_16803993	0.75819	-23	Greenhouse.2020.Hours
Chr24_11957050	0.53674	-23	Sanluri.Hours
Chr03_8152330_D	0.89578	-23	Greenhouse.2020.GDDs
Chr04_14515162	0.11736	-23	Greenhouse.2021.Hours
Chr19_16804099	0.75819	-22.9	Greenhouse.2020.Hours
Chr06_15610480	0.68245	-22.9	Greenhouse.2020.GDDs
Chr05_6216565	0.36295	-22.9	Greenhouse.2020.GDDs
Chr17_12586482	0.89443	-22.9	Greenhouse.2020.GDDs
Chr10_16859024	0.53616	-22.9	Greenhouse.2020.GDDs
Chr10_9767320_D	0.62088	-22.9	Greenhouse.2020.GDDs
PR_35b	0.73413	-22.9	Greenhouse.2021.GDDs
Chr23_253828	0.14378	-22.9	Sanluri.Hours
Chr18_18479009_D	0.71782	-22.8	Greenhouse.2020.GDDs
Chr05_9353739	0.69743	-22.8	Sanluri.Hours
PR_58a	0.69841	-22.8	Greenhouse.2021.GDDs
Chr07_2818143	0.64581	-22.8	Greenhouse.2021.Hours
Chr23_253828	0.8501	-22.8	Greenhouse.2021.GDDs
Chr08_514924	0.8688	-22.8	Greenhouse.2021.GDDs
Chr25_10751028	0.71111	-22.8	Greenhouse.2021.GDDs
Chr20_735741	0.87465	-22.7	Greenhouse.2020.GDDs
PR_42a	0.01262	-22.7	Lodi.Hours
Chr18_847721	0.85376	-22.7	Greenhouse.2021.GDDs
Chr08_6023729_D	0.64581	-22.7	Greenhouse.2021.Hours
Chr01_13802157_D	0.65057	-22.7	Greenhouse.2020.GDDs
Chr14_12250011	0.64922	-22.7	Greenhouse.2021.GDDs
Chr21_1603063	0.64581	-22.7	Greenhouse.2021.Hours
Chr15_18226904	0.53616	-22.7	Greenhouse.2020.GDDs
Chr10_756930	0.8688	-22.7	Greenhouse.2021.GDDs
Chr20_14042826	0.31258	-22.7	Saint.Sauvant.GDDs
Chr12_2911521	0.53987	-22.7	Greenhouse.2020.GDDs
Chr08_5956911	0.80614	-22.6	Greenhouse.2021.Hours
Chr17_13101351	0.82241	-22.6	Greenhouse.2020.GDDs
Chr01_17548221	0.82241	-22.6	Greenhouse.2020.GDDs
Chr16_580813	0.64581	-22.6	Greenhouse.2021.Hours
Chr05_15965356	0.79824	-22.6	Greenhouse.2020.GDDs
PR_42a	0.77468	-22.6	Greenhouse.2021.Hours
Chr16_151583	0.77035	-22.6	Greenhouse.2021.Hours
Chr10_13897623	0.49419	-22.5	Greenhouse.2021.GDDs
Chr06_16859366	0.83689	-22.5	Greenhouse.2020.GDDs
Chr05_11498617	0.78075	-22.5	Greenhouse.2021.Hours
Chr21_4706771	0.8232	-22.5	Greenhouse.2021.Hours
Chr25_4002891_D	1.1e-06	-22.4	Sanluri.GDDs
Chr12_1435108	0.89923	-22.4	Greenhouse.2020.GDDs
Chr03_2099098	0.74168	-22.4	Greenhouse.2020.GDDs
Chr03_8047705_D	0.8688	-22.4	Greenhouse.2021.GDDs
Chr24_10112846	0.53616	-22.4	Greenhouse.2020.GDDs
Chr12_890253_D	0.02954	-22.4	Saint.Sauvant.Hours
Chr21_6472057	0.71782	-22.4	Greenhouse.2020.GDDs
Chr17_14191435	0.74766	-22.3	Greenhouse.2021.Hours
Chr21_6480119	0.74242	-22.3	Greenhouse.2020.GDDs
Chr16_11294740_D	0.66596	-22.3	Greenhouse.2020.GDDs
Chr06_2343120	0.80158	-22.3	Greenhouse.2020.GDDs
Chr17_13873626	0.24454	-22.3	Greenhouse.2021.GDDs
Chr05_3107170	0.85376	-22.2	Greenhouse.2021.GDDs
Chr24_5265217	0.27842	-22.2	Greenhouse.2021.Hours
Chr03_6390635_D	0.4673	-22.2	Greenhouse.2020.GDDs
Chr01_805997	0.70847	-22.2	Greenhouse.2021.Hours
Chr17_8027275	0.88078	-22.2	Greenhouse.2020.Hours
Chr10_13897623	0.54122	-22.1	Greenhouse.2021.Hours
Chr03_1575685	0.70847	-22.1	Greenhouse.2021.Hours
Chr20_679043_D	0.64581	-22.1	Greenhouse.2021.Hours
Chr19_13652476	0.76318	-22.1	Greenhouse.2021.Hours
PR_58a	0.64581	-22.1	Greenhouse.2021.Hours
Chr14_13084341	0.74263	-22.1	Greenhouse.2021.Hours
Chr03_1753381	0.02474	-22.1	Sanluri.Hours
Chr02_2288950	0.44325	-22	Greenhouse.2021.GDDs
Chr02_16651172	0.81901	-22	Greenhouse.2021.GDDs
Chr25_4002891_D	3.6e-05	-22	Saint.Sauvant.GDDs
Chr16_151532_D	0.54134	-22	Sanluri.Hours
Chr14_9701020_D	0.88754	-22	Greenhouse.2020.GDDs
Chr20_7483922_D	0.73955	-22	Greenhouse.2020.GDDs
Chr16_14025082	0.75819	-22	Greenhouse.2020.Hours
Chr02_15330157	0.87024	-21.9	Greenhouse.2021.GDDs
Chr09_4655160	0.8688	-21.9	Greenhouse.2021.GDDs
Chr13_15296784_D	0.58246	-21.9	Greenhouse.2020.GDDs
Chr06_469730_D	0.42692	-21.9	Greenhouse.2021.GDDs
Chr19_11301929	0.73794	-21.9	Greenhouse.2021.Hours
Chr15_1700205	0.77492	-21.9	Greenhouse.2020.GDDs
Chr16_153634_D	0.78698	-21.9	Greenhouse.2020.GDDs
Chr09_5654834	0.83128	-21.9	Greenhouse.2020.Hours
Chr17_13583807	0.85376	-21.9	Greenhouse.2021.GDDs
Chr19_16804632	0.80936	-21.9	Greenhouse.2020.Hours
Chr21_6480131	0.73955	-21.9	Greenhouse.2020.GDDs
Chr02_2393540	0.89578	-21.9	Greenhouse.2020.GDDs
Chr04_13694321	0.91156	-21.9	Greenhouse.2020.GDDs
Chr05_8955193	2.1e-05	-21.8	Sanluri.GDDs
Chr04_15592763	0.91236	-21.8	Greenhouse.2020.GDDs
Chr02_606783	0.94754	-21.8	Greenhouse.2020.Hours
Chr06_17200039_D	0.733	-21.8	Greenhouse.2020.GDDs
Chr08_9768905	0.89827	-21.8	Greenhouse.2020.GDDs
Chr16_14025841	0.78322	-21.8	Greenhouse.2020.Hours
Chr03_3397948_D	0.21886	-21.8	Greenhouse.2021.Hours
Chr07_870320	0.53616	-21.8	Greenhouse.2020.GDDs
Chr22_672334	0.77161	-21.7	Greenhouse.2021.Hours
Chr11_53940_D	0.86372	-21.7	Greenhouse.2020.Hours
Chr12_995444	0.74211	-21.7	Greenhouse.2021.Hours
Chr07_471369	0.85376	-21.7	Greenhouse.2021.GDDs
Chr18_13959309	0.73955	-21.7	Greenhouse.2020.GDDs
Chr06_14434379	8.4e-08	-21.7	Lodi.GDDs
Chr14_9919840	0.69841	-21.7	Greenhouse.2021.GDDs
Chr21_12845919	0.72231	-21.7	Greenhouse.2021.Hours
Chr09_5827611	0.5799	-21.7	Greenhouse.2021.GDDs
Chr06_11107845_D	0.62088	-21.7	Greenhouse.2020.GDDs
Chr13_6855527_D	0.66596	-21.7	Greenhouse.2020.GDDs
Chr21_11648177	0.83128	-21.7	Greenhouse.2020.Hours
Chr18_14674462	0.88806	-21.6	Greenhouse.2021.GDDs
Chr12_2998544	0.53987	-21.6	Greenhouse.2020.GDDs
Chr03_8047705_D	0.78108	-21.6	Greenhouse.2021.Hours
Chr13_9127289	0.02	-21.6	Greenhouse.2020.Hours
Chr08_16605441_D	0.88586	-21.6	Greenhouse.2021.GDDs
Chr17_2452222	0.73955	-21.6	Greenhouse.2020.GDDs
Chr01_21569330_D	0.85132	-21.6	Greenhouse.2021.GDDs
Chr05_6353841	0.0949	-21.6	Greenhouse.2021.GDDs
Chr08_16605441_D	0.78546	-21.6	Greenhouse.2021.Hours
Chr09_1225612_D	0.78898	-21.6	Greenhouse.2020.GDDs
Chr20_15823664	0.8688	-21.6	Greenhouse.2021.GDDs
Chr13_15788626	0.55764	-21.6	Greenhouse.2021.GDDs
Chr23_4415905	0.69841	-21.5	Greenhouse.2021.GDDs
Chr11_19951756	0.22779	-21.5	Sanluri.Hours
Chr20_1658760	0.91236	-21.5	Greenhouse.2020.GDDs
Chr03_3397983_D	0.50913	-21.5	Greenhouse.2020.GDDs
Chr09_4909919	0.67843	-21.5	Greenhouse.2020.GDDs
Chr07_14866549_D	0.72448	-21.5	Greenhouse.2020.GDDs
Chr19_13578541	0.89578	-21.5	Greenhouse.2020.GDDs
Chr02_1060896	0.5366	-21.4	Greenhouse.2020.GDDs
Chr07_5160906	0.5613	-21.4	Greenhouse.2020.GDDs
Chr23_5613465	0.88043	-21.4	Greenhouse.2020.GDDs
Chr20_14919016	0.86499	-21.4	Greenhouse.2020.Hours
Chr13_9127289	0.58246	-21.4	Greenhouse.2020.GDDs
Chr16_151532_D	0.78085	-21.4	Greenhouse.2021.Hours
Chr12_14129850	0.68774	-21.4	Greenhouse.2021.Hours
Chr01_805997	0.83728	-21.4	Greenhouse.2021.GDDs
Chr25_14835804	0.64971	-21.4	Greenhouse.2021.Hours
Chr06_2817482	0.89759	-21.3	Greenhouse.2020.GDDs
Chr20_12077762	0.78329	-21.3	Sanluri.Hours
Chr11_6055184	0.91065	-21.3	Greenhouse.2021.GDDs
Chr04_15235791	0.831	-21.3	Greenhouse.2020.GDDs
Chr11_2874002	0.70572	-21.3	Greenhouse.2020.GDDs
Chr19_16804099	0.83538	-21.3	Greenhouse.2020.GDDs
Chr13_147660	0.733	-21.3	Greenhouse.2020.GDDs
Chr16_10028836	0.89811	-21.3	Greenhouse.2020.GDDs
Chr01_1342744	0.75335	-21.3	Greenhouse.2020.GDDs
Chr18_14674462	0.91791	-21.3	Greenhouse.2020.Hours
Chr11_5368952	0.66351	-21.3	Greenhouse.2020.GDDs
Chr21_7083602	0.81901	-21.2	Greenhouse.2021.GDDs
Chr06_17200039_D	0.64283	-21.2	Greenhouse.2021.Hours
Chr24_10525280	0.8688	-21.2	Greenhouse.2021.GDDs
Chr16_1353951	0.71782	-21.2	Greenhouse.2020.GDDs
Chr04_1225315	0.89811	-21.2	Greenhouse.2020.GDDs
Chr17_522945	0.72231	-21.2	Greenhouse.2021.Hours
Chr09_1946908	8e-09	-21.1	Sanluri.GDDs
Chr08_10897438	0.78495	-21.1	Greenhouse.2021.Hours
Chr08_10897537	0.78495	-21.1	Greenhouse.2021.Hours
Chr01_2002627	0.71782	-21.1	Greenhouse.2020.GDDs
Chr15_16217397	0.64581	-21.1	Greenhouse.2021.Hours
Chr18_19334114	0.67027	-21.1	Greenhouse.2020.GDDs
Chr19_15509627	0.53616	-21.1	Greenhouse.2020.GDDs
Chr19_16169244	0.77492	-21.1	Greenhouse.2020.GDDs
Chr22_4957906_D	0.77035	-21	Greenhouse.2021.Hours
Chr06_1384899	0.76318	-21	Greenhouse.2021.Hours
Chr04_14649884	0.61656	-21	Sanluri.Hours
Chr06_2414277	0.54848	-21	Greenhouse.2020.GDDs
Chr21_14748449	0.75116	-21	Greenhouse.2021.Hours
Chr24_993001	0.7318	-21	Greenhouse.2021.GDDs
Chr15_19866043	0.59602	-21	Greenhouse.2021.Hours
Chr25_16021775	0.8688	-21	Greenhouse.2021.GDDs
Chr05_11498617	0.88806	-21	Greenhouse.2021.GDDs
Chr15_454545	0.85376	-21	Greenhouse.2021.GDDs
Chr17_14251100	0.76318	-21	Greenhouse.2021.Hours
Chr16_13867891	0.78075	-21	Greenhouse.2021.Hours
Chr09_1300770_D	0.89578	-21	Greenhouse.2020.GDDs
Chr17_14809240_D	0.60629	-21	Greenhouse.2020.GDDs
Chr02_1291236	0.76825	-21	Greenhouse.2021.Hours
Chr05_9233387	0.49021	-20.9	Greenhouse.2021.GDDs
Chr11_5424126	0.71782	-20.9	Greenhouse.2020.GDDs
Chr06_4126435	0.91236	-20.9	Greenhouse.2020.GDDs
Chr21_4910362	0.89443	-20.9	Greenhouse.2020.GDDs
Chr21_9946944	0.76318	-20.9	Greenhouse.2021.Hours
Chr18_14821473	0.82241	-20.9	Greenhouse.2020.GDDs
Chr23_1794296	0.85123	-20.9	Greenhouse.2020.GDDs
Chr02_6361835_D	0.24274	-20.9	Sanluri.Hours
Chr14_1390141	0.86354	-20.9	Greenhouse.2020.GDDs
QTL09	0.94754	-20.9	Greenhouse.2020.Hours
Chr02_4023537	0.84234	-20.8	Greenhouse.2021.GDDs
Chr21_1777440	0.80898	-20.8	Greenhouse.2021.GDDs
Chr19_16804632	0.84352	-20.8	Greenhouse.2020.GDDs
Chr08_2271948	0.73794	-20.8	Greenhouse.2021.Hours
Chr01_18807146_D	3.3e-05	-20.8	Sanluri.GDDs
Chr01_1342744	0.64922	-20.8	Greenhouse.2021.GDDs
Chr07_6724332	0.733	-20.8	Greenhouse.2020.GDDs
Chr01_21280004	0.89759	-20.7	Greenhouse.2020.GDDs
Chr11_53885_D	0.86372	-20.7	Greenhouse.2020.Hours
Chr21_470532_D	0.89811	-20.7	Greenhouse.2020.GDDs
Chr06_3699673	0.85123	-20.7	Greenhouse.2020.GDDs
Chr21_1719247	0.81921	-20.7	Greenhouse.2021.Hours
Chr08_4198528_D	0.18446	-20.7	Greenhouse.2021.GDDs
Chr01_4271011	0.51824	-20.6	Greenhouse.2020.GDDs
Chr21_508254	0.80349	-20.6	Greenhouse.2021.Hours
Chr15_19400249	0.89578	-20.6	Greenhouse.2020.GDDs
Chr07_870210_D	0.53616	-20.6	Greenhouse.2020.GDDs
Chr06_11642843_D	0.81234	-20.6	Sanluri.Hours
Chr24_2662519	0.82828	-20.6	Greenhouse.2020.GDDs
Chr05_2594910	0.80158	-20.6	Greenhouse.2020.GDDs
Chr20_4254030	0.79838	-20.6	Greenhouse.2020.GDDs
Chr05_1228525	0.79922	-20.6	Greenhouse.2021.Hours
Chr22_14402661	0.8501	-20.6	Greenhouse.2021.GDDs
Chr09_330002	0.92058	-20.6	Greenhouse.2020.GDDs
Chr10_468529	0.75819	-20.5	Greenhouse.2020.Hours
Chr03_1597666	0.53795	-20.5	Greenhouse.2020.GDDs
Chr09_2102493	0.44597	-20.5	Greenhouse.2021.GDDs
Chr14_12250011	0.66308	-20.5	Greenhouse.2020.Hours
Chr02_3339054	0.757	-20.5	Greenhouse.2020.GDDs
Chr14_10623316	0.64283	-20.5	Greenhouse.2021.Hours
Chr16_3922087_D	0.89923	-20.5	Greenhouse.2020.GDDs
Chr19_12063843	0.93865	-20.5	Greenhouse.2020.GDDs
Chr12_1393541	0.67717	-20.5	Greenhouse.2020.GDDs
Chr03_18355574	0.68774	-20.5	Greenhouse.2021.Hours
Chr20_5810622	0.5799	-20.4	Greenhouse.2021.GDDs
Chr18_1413639	0.68774	-20.4	Greenhouse.2021.Hours
Chr18_3976714	0.85376	-20.4	Greenhouse.2021.GDDs
Chr03_5621234	0.86656	-20.4	Greenhouse.2021.Hours
Chr04_6088596	0.00352	-20.3	Sanluri.Hours
Chr08_1498599	0.80158	-20.3	Greenhouse.2020.GDDs
Chr25_3151568	0.64581	-20.3	Greenhouse.2021.Hours
Chr24_5096901_D	0.64977	-20.3	Sanluri.Hours
Chr01_17377271	0.89827	-20.3	Greenhouse.2020.GDDs
Chr11_3239974	0.62088	-20.3	Greenhouse.2020.GDDs
Chr01_14441033_D	0.83128	-20.3	Greenhouse.2020.Hours
Chr08_15713752	0.80158	-20.3	Greenhouse.2020.GDDs
Chr05_11786718	0.54512	-20.3	Greenhouse.2020.GDDs
Chr01_14835860	0.60629	-20.3	Greenhouse.2020.GDDs
Chr09_3815037	0.5366	-20.3	Greenhouse.2020.GDDs
Chr06_16990987	0.45424	-20.3	Greenhouse.2021.Hours
Chr06_2343120	0.83128	-20.3	Greenhouse.2020.Hours
Chr16_14025841	0.73794	-20.3	Greenhouse.2021.Hours
Chr10_17860604	0.76825	-20.2	Greenhouse.2021.Hours
Chr25_14835804	0.81851	-20.2	Greenhouse.2021.GDDs
Chr17_6960795	0.83128	-20.2	Greenhouse.2020.Hours
Chr08_3090075_D	0.31258	-20.2	Saint.Sauvant.GDDs
Chr04_15209032	0.56878	-20.2	Greenhouse.2021.Hours
Chr25_12945989	0.77492	-20.2	Greenhouse.2020.GDDs
Chr18_4209125_D	0.86499	-20.2	Greenhouse.2020.Hours
Chr14_10985193	0.87858	-20.2	Greenhouse.2021.GDDs
Chr11_6938537	0.82695	-20.2	Greenhouse.2021.GDDs
Chr12_14906559	0.75625	-20.2	Greenhouse.2020.GDDs
Chr17_1403550	0.77108	-20.2	Greenhouse.2021.Hours
Chr01_1425699	0.87462	-20.2	Greenhouse.2020.GDDs
Chr09_1109113	0.92058	-20.2	Greenhouse.2020.GDDs
Chr16_2363598	0.81101	-20.2	Greenhouse.2021.Hours
Chr05_1179415	0.89759	-20.2	Greenhouse.2020.GDDs
Chr11_15969171	0.83793	-20.1	Greenhouse.2020.GDDs
Chr10_16033657	0.42305	-20.1	Greenhouse.2021.GDDs
Chr08_2591283	0.58177	-20.1	Greenhouse.2021.Hours
Chr03_6195347	0.65057	-20.1	Greenhouse.2020.GDDs
Chr07_9689409	0.8688	-20.1	Greenhouse.2021.GDDs
Chr14_13552625	0.92552	-20.1	Greenhouse.2020.GDDs
Chr19_13699968_D	0.76625	-20.1	Greenhouse.2021.GDDs
Chr19_16803993	0.8661	-20.1	Greenhouse.2020.GDDs
Chr17_1403550	0.89443	-20.1	Greenhouse.2020.GDDs
Chr10_16835866	0.72231	-20	Greenhouse.2021.Hours
Chr11_6161399	0.56533	-20	Greenhouse.2021.GDDs
Chr06_8985181	0.89845	-20	Greenhouse.2021.GDDs
Chr17_12818352	4.3e-05	-20	Sanluri.GDDs
Chr20_679043_D	0.78012	-20	Greenhouse.2021.GDDs
Chr22_4216761	0.53987	-20	Greenhouse.2020.GDDs
Chr01_21379816	0.82695	-20	Greenhouse.2021.GDDs
Chr20_14404494	0.8232	-20	Greenhouse.2021.Hours
Chr04_11023200_D	0.15218	-20	Greenhouse.2021.Hours
Chr09_5931827	0.89443	-20	Greenhouse.2020.GDDs
Chr16_14025082	0.73794	-20	Greenhouse.2021.Hours
Chr03_3898978_D	0.89443	-20	Greenhouse.2020.GDDs
Chr20_3760405	0.24217	-19.9	Sanluri.Hours
Chr13_12325473_D	0.91176	-19.9	Greenhouse.2020.GDDs
Chr08_14473346	0.49419	-19.9	Greenhouse.2021.GDDs
Chr17_515902	0.69776	-19.9	Sanluri.Hours
Chr04_14025035	0.79922	-19.9	Greenhouse.2021.Hours
Chr24_2477805	0.80158	-19.9	Greenhouse.2020.GDDs
Chr13_9129783	0.78075	-19.9	Greenhouse.2021.Hours
Chr15_516816	0.63678	-19.9	Sanluri.Hours
Chr07_4630722	0.55691	-19.8	Greenhouse.2020.GDDs
Chr02_2289046	0.56978	-19.8	Greenhouse.2021.GDDs
Chr06_2358247	0.91528	-19.8	Greenhouse.2020.GDDs
Chr15_15473497	0.53652	-19.8	Greenhouse.2021.Hours
Chr19_13857356	0.67814	-19.8	Sanluri.Hours
Chr05_5594632	0.85796	-19.8	Greenhouse.2021.Hours
Chr03_1792214	0.77035	-19.8	Greenhouse.2021.Hours
Chr22_4957906_D	0.89901	-19.8	Greenhouse.2020.GDDs
Chr17_515077_D	0.68774	-19.8	Greenhouse.2021.Hours
Chr21_1777440	0.72231	-19.8	Greenhouse.2021.Hours
Chr13_9743431	0.83549	-19.8	Greenhouse.2021.Hours
Chr21_844340	0.91741	-19.8	Greenhouse.2021.GDDs
Chr11_3849081_D	0.84234	-19.7	Greenhouse.2021.GDDs
Chr17_14783350_D	0.88078	-19.7	Greenhouse.2020.Hours
Chr07_2657419	0.94303	-19.7	Greenhouse.2020.GDDs
Chr15_713566	0.93794	-19.7	Greenhouse.2021.GDDs
Chr10_15302046_D	0.71649	-19.7	Greenhouse.2020.GDDs
Chr24_3270942	0.82459	-19.7	Greenhouse.2020.GDDs
Chr07_2650735	0.59602	-19.7	Greenhouse.2021.Hours
Chr02_1894848	0.85123	-19.7	Greenhouse.2020.GDDs
Chr11_6059139	0.92603	-19.7	Greenhouse.2021.GDDs
Chr01_3178117	0.78664	-19.7	Greenhouse.2021.Hours
Chr02_13317489_D	0.90675	-19.7	Greenhouse.2020.GDDs
Chr16_1774410	0.32655	-19.7	Greenhouse.2021.Hours
Chr01_1738871	0.56273	-19.7	Greenhouse.2020.GDDs
Chr02_6121598	0.79838	-19.7	Greenhouse.2020.GDDs
Chr19_17711433_D	0.78698	-19.6	Greenhouse.2020.GDDs
Chr18_3976714	0.86499	-19.6	Greenhouse.2020.Hours
Chr04_15289675	0.78329	-19.6	Sanluri.Hours
Chr11_4693819	0.86499	-19.6	Greenhouse.2020.Hours
Chr20_2502142	0.94754	-19.6	Greenhouse.2020.Hours
Chr04_6478367_D	0.53616	-19.6	Greenhouse.2020.GDDs
Chr02_6948091_D	0.8661	-19.6	Greenhouse.2020.GDDs
Chr01_6720064	0.8688	-19.6	Greenhouse.2021.GDDs
Chr06_14884641	0.93125	-19.6	Greenhouse.2020.GDDs
Chr24_11003090	0.80227	-19.5	Greenhouse.2020.Hours
Chr20_14420653	0.66351	-19.5	Greenhouse.2020.GDDs
Chr17_13297608	0.66351	-19.5	Greenhouse.2020.GDDs
Chr21_34220_D	0.87858	-19.5	Greenhouse.2021.GDDs
Chr07_7360284	0.59602	-19.5	Greenhouse.2021.Hours
Chr02_6558414	0.52897	-19.5	Sanluri.Hours
Chr17_12493310	0.89429	-19.5	Greenhouse.2020.GDDs
Chr14_9701020_D	0.19994	-19.5	Saint.Sauvant.GDDs
Chr21_13715504	0.81101	-19.5	Greenhouse.2021.Hours
Chr08_2591283	0.71782	-19.5	Greenhouse.2020.GDDs
Chr06_17539046	0.82241	-19.5	Greenhouse.2020.GDDs
Chr21_1703856	0.66614	-19.5	Greenhouse.2020.GDDs
Chr16_10937420	0.85102	-19.5	Greenhouse.2021.GDDs
Chr21_7521567	0.66351	-19.4	Greenhouse.2020.GDDs
Chr20_4419616_D	0.83223	-19.4	Greenhouse.2020.Hours
Chr11_3174003_D	0.89636	-19.4	Greenhouse.2020.GDDs
Chr02_13103851	0.42975	-19.4	Greenhouse.2021.Hours
PR_58a	0.82941	-19.4	Greenhouse.2020.GDDs
Chr01_2502346	0.92111	-19.4	Greenhouse.2020.Hours
Chr24_11414322_D	0.8688	-19.4	Greenhouse.2021.GDDs
Chr03_3470232_D	0.9029	-19.4	Greenhouse.2021.GDDs
Chr21_8607872	0.88706	-19.4	Greenhouse.2021.GDDs
Chr24_10822027_D	0.88586	-19.4	Greenhouse.2021.GDDs
Chr05_8373832_D	0.78822	-19.4	Greenhouse.2020.GDDs
Chr12_680261	0.93755	-19.4	Greenhouse.2020.GDDs
Chr17_6960795	0.84847	-19.4	Greenhouse.2020.GDDs
Chr17_14191435	0.89901	-19.4	Greenhouse.2020.GDDs
Chr10_16145043_D	0.8661	-19.4	Greenhouse.2020.GDDs
Chr20_2755454	0.91176	-19.4	Greenhouse.2020.GDDs
Chr22_4398105_D	0.53795	-19.4	Greenhouse.2020.GDDs
Chr25_12120441	0.53674	-19.4	Sanluri.Hours
Chr14_10821120	0.66351	-19.4	Greenhouse.2020.GDDs
Chr09_6155952	0.73955	-19.3	Greenhouse.2020.GDDs
Chr17_11721869	0.66351	-19.3	Greenhouse.2020.GDDs
Chr04_15289675	0.94754	-19.3	Greenhouse.2020.Hours
Chr23_1128036	0.80158	-19.3	Greenhouse.2020.GDDs
Chr01_15615136	6.4e-08	-19.3	Saint.Sauvant.Hours
Chr20_13579906_D	0.84847	-19.3	Greenhouse.2020.GDDs
Chr21_13521840	0.82241	-19.3	Greenhouse.2020.GDDs
Chr05_15970298	0.73955	-19.3	Greenhouse.2020.GDDs
Chr25_15220129	0.58246	-19.3	Greenhouse.2020.GDDs
Chr18_2022570_D	0.85109	-19.3	Greenhouse.2020.GDDs
Chr15_12899540_D	0.89578	-19.3	Greenhouse.2020.GDDs
Chr11_15969171	0.83128	-19.3	Greenhouse.2020.Hours
Chr02_10538901	0.5974	-19.3	Sanluri.Hours
Chr21_11648177	0.87858	-19.3	Greenhouse.2021.GDDs
Chr02_8549412_D	0.85376	-19.3	Greenhouse.2021.GDDs
Chr21_2456703	0.93794	-19.3	Greenhouse.2021.GDDs
Chr22_1978273	0.00017	-19.2	Sanluri.GDDs
Chr24_10525464	0.8688	-19.2	Greenhouse.2021.GDDs
Chr24_6179007_D	0.8688	-19.2	Greenhouse.2021.GDDs
Chr17_9952505	0.45003	-19.2	Sanluri.Hours
Chr05_11498617	0.91236	-19.2	Greenhouse.2020.GDDs
Chr21_2774695	0.88078	-19.2	Greenhouse.2020.Hours
Chr12_5303	0.88078	-19.2	Greenhouse.2020.Hours
Chr01_1863193_D	0.81041	-19.2	Greenhouse.2020.GDDs
Chr03_3470232_D	0.81101	-19.2	Greenhouse.2021.Hours
Chr23_16441179	0.62088	-19.2	Greenhouse.2020.GDDs
Chr12_3941004	0.7951	-19.2	Greenhouse.2021.Hours
Chr23_2826575	0.53652	-19.2	Greenhouse.2021.Hours
Chr08_13005403	0.91065	-19.2	Greenhouse.2021.GDDs
Chr21_14748449	0.89759	-19.1	Greenhouse.2020.GDDs
Chr05_14105069_D	0.60629	-19.1	Greenhouse.2020.GDDs
Chr01_13513447	0.64283	-19.1	Greenhouse.2021.Hours
Chr01_48361	0.32083	-19.1	Greenhouse.2020.Hours
Chr01_5298284	0.93891	-19.1	Greenhouse.2020.Hours
Chr18_16109565_D	0.85764	-19.1	Greenhouse.2021.GDDs
Chr04_7642596	0.8688	-19.1	Greenhouse.2021.GDDs
Chr21_5885279	0.831	-19.1	Greenhouse.2020.GDDs
Chr14_12355232	0.83102	-19.1	Greenhouse.2020.GDDs
Chr22_1138507	0.89578	-19.1	Greenhouse.2020.GDDs
Chr15_816098	0.81101	-19.1	Greenhouse.2021.Hours
Chr22_14612541	0.54685	-19.1	Greenhouse.2021.Hours
Chr21_12088277	0.88078	-19	Greenhouse.2020.Hours
Chr12_3943090	0.78075	-19	Greenhouse.2021.Hours
Chr10_14419184	0.90139	-19	Greenhouse.2021.Hours
Chr18_18386656	0.68663	-19	Greenhouse.2020.Hours
Chr10_12307118_D	0.72231	-19	Greenhouse.2021.Hours
Chr23_5501249	0.78898	-19	Greenhouse.2020.GDDs
Chr12_4857049	0.71782	-19	Greenhouse.2020.GDDs
Chr02_14622758	0.69274	-19	Greenhouse.2020.GDDs
Chr02_8549412_D	0.89425	-19	Greenhouse.2020.GDDs
Chr05_15288667	0.72231	-19	Greenhouse.2021.Hours
Chr18_3954894	0.54122	-19	Greenhouse.2021.Hours
Chr10_14777247	0.93891	-19	Greenhouse.2020.Hours
Chr10_12523044	0.80158	-19	Greenhouse.2020.GDDs
Chr13_1469866	0.14585	-19	Saint.Sauvant.GDDs
Chr20_14919016	0.91176	-19	Greenhouse.2020.GDDs
Chr23_231584	0.71547	-19	Greenhouse.2020.GDDs
Chr10_12523044	0.63764	-19	Greenhouse.2020.Hours
Chr21_11680864	0.85376	-18.9	Greenhouse.2021.GDDs
Chr13_13299975	0.80948	-18.9	Greenhouse.2021.Hours
Chr15_713566	0.78329	-18.9	Sanluri.Hours
Chr01_21662488	0.91065	-18.9	Greenhouse.2021.GDDs
Chr11_1395199	0.80349	-18.9	Greenhouse.2021.Hours
Chr17_522945	0.86707	-18.9	Greenhouse.2021.GDDs
Chr12_2585185	0.76094	-18.9	Greenhouse.2021.Hours
Chr08_3441378	0.60134	-18.9	Greenhouse.2021.Hours
Chr22_4957906_D	0.88078	-18.9	Greenhouse.2020.Hours
Chr01_15615136	5.7e-05	-18.9	Saint.Sauvant.GDDs
Chr05_6187731	0.93543	-18.9	Greenhouse.2020.Hours
Chr02_10515066_D	0.36981	-18.9	Sanluri.Hours
Chr25_13287049	0.79141	-18.9	Greenhouse.2021.Hours
Chr21_34220_D	0.88078	-18.9	Greenhouse.2020.Hours
Chr21_11622720	0.67315	-18.9	Sanluri.Hours
Chr09_5827611	0.65497	-18.9	Greenhouse.2021.Hours
Chr10_17860604	0.87431	-18.9	Greenhouse.2021.GDDs
Chr20_1376200	0.86372	-18.9	Greenhouse.2020.Hours
Chr02_6945295	0.85376	-18.8	Greenhouse.2021.GDDs
Chr09_13128691	0.74211	-18.8	Greenhouse.2021.Hours
Chr14_6949050	0.45712	-18.8	Saint.Sauvant.GDDs
Chr20_1376200	0.76636	-18.8	Greenhouse.2021.Hours
Chr12_3005514	0.93794	-18.8	Greenhouse.2021.GDDs
Chr01_17504766	0.66351	-18.8	Greenhouse.2020.GDDs
Chr15_454545	0.89827	-18.8	Greenhouse.2020.GDDs
Chr01_18903436	0.91236	-18.8	Greenhouse.2020.GDDs
Chr16_1023276	0.73794	-18.8	Greenhouse.2021.Hours
Chr14_13139073	0.86372	-18.8	Greenhouse.2020.Hours
Chr19_11677675	0.8955	-18.8	Greenhouse.2021.GDDs
Chr02_1017617	0.92346	-18.8	Greenhouse.2020.Hours
Chr18_18479009_D	1.8e-07	-18.8	Sanluri.GDDs
Chr23_2519734	0.89578	-18.8	Greenhouse.2020.GDDs
Chr10_2630805	0.54122	-18.8	Greenhouse.2021.Hours
Chr19_13454731	0.88806	-18.8	Greenhouse.2021.GDDs
Chr11_65440	0.84428	-18.7	Greenhouse.2020.GDDs
Chr05_15028574	0.89412	-18.7	Greenhouse.2021.GDDs
Chr20_17171758	0.89578	-18.7	Greenhouse.2020.GDDs
Chr11_2487047	0.1653	-18.7	Sanluri.Hours
Chr16_7828754	0.19173	-18.7	Saint.Sauvant.Hours
Chr05_6346609	0.85123	-18.7	Greenhouse.2020.GDDs
Chr11_6056851	0.80158	-18.7	Greenhouse.2020.GDDs
Chr20_5108804	0.60629	-18.7	Greenhouse.2020.GDDs
Chr04_6088532	0.81901	-18.7	Greenhouse.2021.GDDs
Chr17_11847732	0.44325	-18.7	Greenhouse.2021.GDDs
Chr09_14008711	0.82695	-18.7	Greenhouse.2021.GDDs
Chr06_14908499	0.69378	-18.7	Sanluri.Hours
Chr20_15432407	0.86203	-18.7	Greenhouse.2021.Hours
Chr23_2519734	0.01376	-18.7	Saint.Sauvant.GDDs
Chr16_3161831_D	0.54848	-18.7	Greenhouse.2020.GDDs
Chr12_42110	0.93891	-18.7	Greenhouse.2020.Hours
Chr21_14748449	0.87024	-18.7	Greenhouse.2021.GDDs
Chr18_3976714	0.89611	-18.7	Greenhouse.2020.GDDs
Chr08_3090075_D	0.94754	-18.6	Greenhouse.2020.Hours
Chr19_12615369	0.66351	-18.6	Greenhouse.2020.GDDs
Chr21_11648182_D	0.42692	-18.6	Greenhouse.2021.GDDs
Chr16_1733475	0.56878	-18.6	Greenhouse.2021.Hours
Chr13_15357904	0.81101	-18.6	Greenhouse.2021.Hours
Chr21_11648177	0.78963	-18.6	Greenhouse.2021.Hours
Chr12_3058294	0.68774	-18.6	Greenhouse.2021.Hours
Chr01_15615136	0.64283	-18.6	Greenhouse.2021.Hours
Chr04_15251463	0.92058	-18.6	Greenhouse.2020.GDDs
Chr17_14319266	0.79824	-18.6	Greenhouse.2020.GDDs
Chr04_2206968_D	0.83128	-18.6	Greenhouse.2020.Hours
Chr07_6055954_D	0.82241	-18.6	Greenhouse.2020.GDDs
Chr03_2973631	0.73955	-18.6	Greenhouse.2020.GDDs
Chr05_6178718	0.79824	-18.6	Greenhouse.2020.GDDs
Chr17_6960712	0.66351	-18.6	Greenhouse.2020.GDDs
Chr18_18348140	0.8688	-18.6	Greenhouse.2021.GDDs
Chr03_2711947	0.71824	-18.6	Sanluri.Hours
Chr10_13897623	0.78698	-18.6	Greenhouse.2020.GDDs
Chr13_11435415	0.83689	-18.5	Greenhouse.2020.GDDs
Chr07_8628422_D	0.85376	-18.5	Greenhouse.2021.GDDs
Chr01_23714	0.34593	-18.5	Greenhouse.2020.Hours
Chr18_18478943_D	0.82241	-18.5	Greenhouse.2020.GDDs
Chr07_1498129	0.53652	-18.5	Greenhouse.2021.Hours
Chr01_14441033_D	0.91176	-18.5	Greenhouse.2020.GDDs
Chr25_13134287	0.84983	-18.5	Greenhouse.2021.Hours
Chr16_153634_D	0.85376	-18.5	Greenhouse.2021.GDDs
Chr06_13877539	0.92111	-18.5	Greenhouse.2020.Hours
Chr04_16251758	0.13498	-18.5	Greenhouse.2020.Hours
Chr15_18630683	0.88046	-18.5	Greenhouse.2021.GDDs
Chr02_542702_D	0.88806	-18.5	Greenhouse.2021.GDDs
Chr01_17504827	0.67027	-18.5	Greenhouse.2020.GDDs
Chr07_4008507	0.93794	-18.5	Greenhouse.2021.GDDs
Chr18_18479009_D	8.8e-06	-18.5	Saint.Sauvant.Hours
Chr04_16627782_D	0.73413	-18.5	Greenhouse.2021.GDDs
Chr10_13669692	0.80158	-18.4	Greenhouse.2020.GDDs
Chr07_5391208_D	0.08818	-18.4	Sanluri.Hours
Chr12_4087186	0.86121	-18.4	Greenhouse.2020.GDDs
Chr21_1633572	0.93389	-18.4	Greenhouse.2020.GDDs
Chr06_14956302_D	0.83128	-18.4	Greenhouse.2020.Hours
Chr18_3683393	0.92268	-18.4	Greenhouse.2021.GDDs
Chr13_11611088	0.9029	-18.4	Greenhouse.2021.GDDs
Chr01_1128576	0.58246	-18.4	Greenhouse.2020.GDDs
Chr06_3860218_D	0.6354	-18.4	Greenhouse.2020.GDDs
Chr16_2363655	0.93891	-18.4	Greenhouse.2020.Hours
Chr10_11850680	0.70755	-18.4	Greenhouse.2021.Hours
Chr15_14917566	0.77753	-18.4	Greenhouse.2021.GDDs
Chr13_11435415	0.85102	-18.4	Greenhouse.2021.GDDs
Chr18_19992408	0.87441	-18.4	Greenhouse.2020.GDDs
Chr01_2861732	0.89636	-18.3	Greenhouse.2020.GDDs
Chr03_2711947	0.9472	-18.3	Greenhouse.2020.Hours
Chr22_14699928_D	0.66979	-18.3	Greenhouse.2020.GDDs
PR_71b	0.91725	-18.3	Greenhouse.2021.GDDs
Chr13_10155710	0.75625	-18.3	Greenhouse.2020.GDDs
Chr20_2755450	0.73955	-18.3	Greenhouse.2020.GDDs
PR_30	0.68774	-18.3	Greenhouse.2021.Hours
Chr21_2482511	0.85109	-18.3	Greenhouse.2020.GDDs
PR_71d	2.4e-08	-18.3	Lodi.Hours
Chr10_15302113_D	0.75625	-18.3	Greenhouse.2020.GDDs
Chr15_19141069	0.59283	-18.3	Greenhouse.2021.Hours
Chr23_14625352	0.92058	-18.3	Greenhouse.2020.GDDs
Chr22_987787_D	0.92018	-18.3	Greenhouse.2021.GDDs
Chr24_2541191	0.93794	-18.3	Greenhouse.2021.GDDs
Chr09_914400	0.77035	-18.3	Greenhouse.2021.Hours
Chr23_1611649	0.91176	-18.3	Greenhouse.2020.GDDs
Chr07_6723931	0.78856	-18.3	Greenhouse.2020.GDDs
Chr02_6666525	0.90251	-18.3	Greenhouse.2020.GDDs
Chr16_153634_D	0.83128	-18.2	Greenhouse.2020.Hours
Chr05_16150359_D	0.59602	-18.2	Greenhouse.2021.Hours
Chr22_3577781	0.87286	-18.2	Greenhouse.2021.GDDs
Chr08_11037422	0.64922	-18.2	Greenhouse.2021.GDDs
Chr10_17310688	2.1e-09	-18.2	Lodi.GDDs
PR_36a	0.95438	-18.2	Greenhouse.2020.Hours
Chr02_637095_D	0.68245	-18.2	Greenhouse.2020.GDDs
Chr16_13701898	0.88586	-18.2	Greenhouse.2021.GDDs
Chr02_3724432	0.73794	-18.2	Greenhouse.2021.Hours
Chr23_5346160	0.79838	-18.2	Greenhouse.2020.GDDs
Chr14_12355232	0.83128	-18.2	Greenhouse.2020.Hours
Chr23_15041697_D	0.70572	-18.2	Greenhouse.2020.GDDs
Chr01_66050	0.34593	-18.2	Greenhouse.2020.Hours
Chr12_2693389	0.8688	-18.2	Greenhouse.2021.GDDs
Chr23_13302873	0.73413	-18.1	Greenhouse.2021.GDDs
Chr12_276760_D	0.72231	-18.1	Greenhouse.2021.Hours
Chr07_3738659	0.77492	-18.1	Greenhouse.2020.GDDs
Chr11_20022106_D	0.81101	-18.1	Greenhouse.2021.Hours
Chr01_21259072_D	0.92346	-18.1	Greenhouse.2020.Hours
Chr11_1789926	0.86155	-18.1	Greenhouse.2020.GDDs
Chr13_13299975	0.91236	-18.1	Greenhouse.2020.GDDs
PR_71d	0.73413	-18.1	Greenhouse.2021.GDDs
Chr24_2640164	0.89182	-18.1	Greenhouse.2020.Hours
Chr20_18213145_D	0.733	-18	Greenhouse.2020.GDDs
Chr02_13103851	0.49419	-18	Greenhouse.2021.GDDs
Chr12_276714_D	0.72231	-18	Greenhouse.2021.Hours
Chr04_5973766	0.5812	-18	Greenhouse.2021.GDDs
Chr07_14744335_D	0.74436	-18	Greenhouse.2021.Hours
Chr07_9689409	0.66601	-18	Sanluri.Hours
Chr18_19161586	0.85123	-18	Greenhouse.2020.GDDs
Chr24_3020116_D	0.45424	-18	Greenhouse.2021.Hours
Chr21_4328071	0.56878	-18	Greenhouse.2021.Hours
Chr13_6981734_D	0.74542	-18	Greenhouse.2020.GDDs
Chr09_8239762_D	0.74046	-18	Greenhouse.2021.Hours
Chr12_3005514	0.54931	-18	Saint.Sauvant.GDDs
Chr12_2693389	0.78075	-18	Greenhouse.2021.Hours
Chr08_13402551	0.76318	-18	Greenhouse.2021.Hours
Chr01_2838994	0.92638	-18	Greenhouse.2020.GDDs
Chr12_15684684	0.84234	-18	Greenhouse.2021.GDDs
Chr19_10908186	0.83128	-17.9	Greenhouse.2020.Hours
Chr18_18313260	0.89578	-17.9	Greenhouse.2020.GDDs
Chr24_3748712	0.93794	-17.9	Greenhouse.2021.GDDs
Chr02_3629791	0.71782	-17.9	Greenhouse.2020.GDDs
Chr04_15289675	0.93794	-17.9	Greenhouse.2021.GDDs
Chr09_8239807_D	0.85109	-17.9	Greenhouse.2020.GDDs
Chr04_3174640	0.73794	-17.9	Greenhouse.2021.Hours
Chr18_18691663	0.91065	-17.9	Greenhouse.2021.GDDs
Chr12_2156564	0.86155	-17.9	Greenhouse.2020.GDDs
Chr06_457611	0.84234	-17.9	Greenhouse.2021.GDDs
Chr10_16145110_D	0.89811	-17.8	Greenhouse.2020.GDDs
Chr09_1003479	0.94754	-17.8	Greenhouse.2020.Hours
Chr04_12702669	0.92552	-17.8	Greenhouse.2020.GDDs
Chr08_3090141_D	0.45712	-17.8	Saint.Sauvant.GDDs
Chr04_15254589	0.93389	-17.8	Greenhouse.2020.GDDs
Chr24_5096901_D	0.93891	-17.8	Greenhouse.2020.Hours
Chr19_2440788	0.78075	-17.8	Greenhouse.2021.Hours
Chr08_7419584	0.92579	-17.8	Greenhouse.2021.GDDs
Chr12_2911521	0.34593	-17.8	Greenhouse.2020.Hours
Chr07_15657706	0.70847	-17.8	Greenhouse.2021.Hours
Chr03_5083791_D	0.46888	-17.8	Greenhouse.2021.Hours
Chr13_11611088	0.81101	-17.8	Greenhouse.2021.Hours
Chr07_15604365_D	0.75625	-17.8	Greenhouse.2020.GDDs
Chr17_9952505	0.78075	-17.8	Greenhouse.2021.Hours
Chr20_3894937_D	0.71782	-17.7	Greenhouse.2020.GDDs
Chr13_6981734_D	0.60401	-17.7	Greenhouse.2021.GDDs
Chr25_1088926	0.87171	-17.7	Greenhouse.2021.Hours
Chr02_1389887	0.77726	-17.7	Sanluri.Hours
Chr10_756930	0.9256	-17.7	Greenhouse.2020.GDDs
Chr24_5265217	0.74242	-17.7	Greenhouse.2020.GDDs
Chr05_11747661	0.54931	-17.7	Saint.Sauvant.GDDs
Chr21_14874140	0.64141	-17.7	Greenhouse.2021.GDDs
Chr25_10449507	0.76293	-17.7	Greenhouse.2021.Hours
Chr14_1081645	0.73327	-17.7	Greenhouse.2020.GDDs
Chr20_1024752	0.94754	-17.7	Greenhouse.2020.Hours
Chr23_297813	0.91065	-17.7	Greenhouse.2021.GDDs
Chr21_7083602	0.77035	-17.7	Greenhouse.2021.Hours
Chr19_17708255	0.97213	-17.7	Greenhouse.2021.GDDs
Chr04_2813866	0.94754	-17.7	Greenhouse.2020.Hours
Chr02_7858632	0.94336	-17.7	Greenhouse.2020.GDDs
Chr21_11648177	0.91236	-17.7	Greenhouse.2020.GDDs
Chr09_4547622	0.91743	-17.7	Greenhouse.2020.Hours
Chr16_1364162	0.8688	-17.7	Greenhouse.2021.GDDs
Chr21_1047870	0.73955	-17.7	Greenhouse.2020.GDDs
Chr12_8144530	0.60134	-17.7	Greenhouse.2021.Hours
Chr01_4846602	0.89578	-17.7	Greenhouse.2020.GDDs
Chr03_425886	0.56978	-17.7	Greenhouse.2021.GDDs
Chr09_4432968	0.94754	-17.6	Greenhouse.2020.Hours
Chr17_11825183	0.78546	-17.6	Greenhouse.2021.Hours
Chr10_1701245	0.94754	-17.6	Greenhouse.2020.Hours
Chr14_12598424	0.63678	-17.6	Sanluri.Hours
Chr16_3795280	0.80158	-17.6	Greenhouse.2020.GDDs
Chr03_8036647	0.70847	-17.6	Greenhouse.2021.Hours
Chr01_71534	0.66308	-17.6	Greenhouse.2020.Hours
Chr09_1109113	0.94754	-17.6	Greenhouse.2020.Hours
Chr11_16324277	0.59437	-17.6	Greenhouse.2021.GDDs
Chr05_2969533	0.68774	-17.6	Greenhouse.2021.Hours
Chr07_14902803	0.83102	-17.6	Greenhouse.2020.GDDs
Chr18_3133718_D	0.89759	-17.6	Greenhouse.2020.GDDs
Chr12_14134772	0.77108	-17.6	Greenhouse.2021.Hours
Chr02_7816303	0.85376	-17.6	Greenhouse.2021.GDDs
PR_42a	0.92182	-17.6	Greenhouse.2021.GDDs
Chr19_16169244	0.84234	-17.6	Greenhouse.2021.GDDs
Chr19_15123589	0.79838	-17.6	Greenhouse.2020.GDDs
Chr05_591864	0.93363	-17.6	Greenhouse.2021.GDDs
Chr19_13654254	0.85561	-17.6	Greenhouse.2021.Hours
Chr03_20267932_D	0.73955	-17.6	Greenhouse.2020.GDDs
Chr11_1546107	0.77492	-17.5	Greenhouse.2020.GDDs
Chr04_415444	0.93125	-17.5	Greenhouse.2020.GDDs
Chr18_2814437	0.89901	-17.5	Greenhouse.2020.GDDs
PR_70	0.85376	-17.5	Greenhouse.2021.GDDs
Chr09_13128704	0.66608	-17.5	Greenhouse.2020.GDDs
Chr08_9786315	0.94754	-17.5	Greenhouse.2020.Hours
Chr18_858530	0.68774	-17.5	Greenhouse.2021.Hours
Chr21_1373670	0.81701	-17.5	Greenhouse.2021.Hours
Chr25_1804296	0.73166	-17.5	Sanluri.Hours
Chr11_49168	0.76318	-17.5	Greenhouse.2021.Hours
Chr17_6960795	0.57488	-17.5	Sanluri.Hours
Chr17_14140827_D	0.73955	-17.5	Greenhouse.2020.GDDs
Chr23_14625352	0.93687	-17.5	Greenhouse.2020.Hours
Chr02_6232332	0.77035	-17.5	Greenhouse.2021.Hours
Chr09_7893287	0.93794	-17.5	Greenhouse.2021.GDDs
Chr11_73843_D	0.71782	-17.5	Greenhouse.2020.GDDs
Chr21_1803297	0.80503	-17.5	Greenhouse.2020.GDDs
Chr12_14906559	0.75819	-17.5	Greenhouse.2020.Hours
Chr16_7529388	0.90628	-17.5	Greenhouse.2020.GDDs
Chr14_8526714	0.75625	-17.5	Greenhouse.2020.GDDs
Chr22_3318740_D	0.74211	-17.5	Greenhouse.2021.Hours
Chr03_19641764	0.78329	-17.5	Sanluri.Hours
Chr07_4879230	0.64581	-17.5	Greenhouse.2021.Hours
Chr25_760782	0.56693	-17.5	Greenhouse.2021.GDDs
Chr10_12523044	0.81373	-17.5	Greenhouse.2021.GDDs
Chr09_4189963	0.69274	-17.5	Greenhouse.2020.GDDs
Chr05_4986911	0.00877	-17.5	Sanluri.Hours
Chr02_3724432	0.8661	-17.4	Greenhouse.2020.GDDs
Chr14_13559358	0.70656	-17.4	Sanluri.GDDs
Chr11_6251632	0.85123	-17.4	Greenhouse.2020.GDDs
Chr18_14675750	0.91065	-17.4	Greenhouse.2021.GDDs
Chr08_14745099_D	0.92268	-17.4	Greenhouse.2021.GDDs
Chr07_4879230	0.69841	-17.4	Greenhouse.2021.GDDs
Chr14_6134286_D	0.56878	-17.4	Greenhouse.2021.Hours
Chr07_17611803	0.91394	-17.4	Greenhouse.2021.GDDs
Chr03_2162681	0.83493	-17.4	Greenhouse.2020.Hours
Chr06_3533393	0.83128	-17.4	Greenhouse.2020.Hours
Chr01_16754128	0.91236	-17.4	Greenhouse.2020.GDDs
Chr17_12493310	0.88078	-17.4	Greenhouse.2020.Hours
Chr14_9385939	0.92043	-17.4	Greenhouse.2021.GDDs
Chr23_4418071_D	0.59437	-17.4	Greenhouse.2021.GDDs
Chr13_11435415	0.76825	-17.4	Greenhouse.2021.Hours
Chr13_14815228	0.72231	-17.4	Greenhouse.2021.Hours
Chr09_8772983	0.93865	-17.4	Greenhouse.2020.GDDs
Chr02_1060896	0.83128	-17.4	Greenhouse.2020.Hours
Chr06_16947452_D	0.81589	-17.4	Sanluri.Hours
Chr18_13247062	0.9256	-17.3	Greenhouse.2020.GDDs
Chr06_471363	0.64581	-17.3	Greenhouse.2021.Hours
Chr15_19353205	0.79824	-17.3	Greenhouse.2020.GDDs
Chr02_2289046	0.64672	-17.3	Greenhouse.2021.Hours
Chr21_3556212	0.50944	-17.3	Greenhouse.2021.GDDs
Chr07_6055994_D	0.83102	-17.3	Greenhouse.2020.GDDs
Chr01_256069	0.84186	-17.3	Saint.Sauvant.Hours
Chr19_11931714_D	0.93755	-17.3	Greenhouse.2020.GDDs
Chr15_14228195	0.94754	-17.3	Greenhouse.2020.Hours
Chr06_1379288_D	0.75478	-17.3	Greenhouse.2021.GDDs
Chr07_99313	0.69403	-17.2	Sanluri.Hours
Chr02_7858632	0.54931	-17.2	Saint.Sauvant.GDDs
Chr18_14817702	0.94754	-17.2	Greenhouse.2020.Hours
Chr05_1647905_D	0.18113	-17.2	Sanluri.GDDs
Chr03_9441358	0.76293	-17.2	Greenhouse.2021.Hours
Chr14_9538108	0.87404	-17.2	Sanluri.Hours
Chr14_12334788	0.25251	-17.2	Sanluri.GDDs
Chr13_14610380_D	0.92058	-17.2	Greenhouse.2020.GDDs
Chr03_20095327	0.73955	-17.2	Greenhouse.2020.GDDs
Chr04_1382323	0.8688	-17.2	Greenhouse.2021.GDDs
Chr25_81682	0.64581	-17.2	Greenhouse.2021.Hours
Chr10_13102022	0.89811	-17.2	Greenhouse.2020.GDDs
Chr23_12552724_D	0.935	-17.2	Greenhouse.2021.GDDs
Chr10_14112935	0.68429	-17.2	Saint.Sauvant.Hours
Chr17_12702400	0.88683	-17.2	Greenhouse.2021.Hours
Chr09_2685714	0.92058	-17.2	Greenhouse.2020.GDDs
Chr20_17649148_D	0.88078	-17.2	Greenhouse.2020.Hours
Chr20_3028133	0.85376	-17.2	Greenhouse.2021.GDDs
Chr16_1731654	0.63717	-17.2	Greenhouse.2021.Hours
Chr01_21044357	0.72231	-17.1	Greenhouse.2021.Hours
Chr18_14674462	0.78329	-17.1	Sanluri.Hours
Chr24_3034047	0.92552	-17.1	Greenhouse.2020.GDDs
Chr20_15671042	0.93687	-17.1	Greenhouse.2020.Hours
Chr11_3342728	0.87462	-17.1	Greenhouse.2020.GDDs
Chr09_4625623	0.53674	-17.1	Sanluri.Hours
Chr23_780761_D	0.92058	-17.1	Greenhouse.2020.GDDs
Chr21_8607872	0.9256	-17.1	Greenhouse.2020.GDDs
Chr08_3090075_D	0.9372	-17.1	Greenhouse.2020.GDDs
Chr14_7648916	0.38519	-17.1	Greenhouse.2020.Hours
Chr17_13863198	0.68663	-17.1	Greenhouse.2020.Hours
Chr18_2022633_D	0.78212	-17.1	Greenhouse.2021.Hours
Chr15_13108584	0.78075	-17.1	Greenhouse.2021.Hours
Chr24_3034047	0.72537	-17.1	Sanluri.Hours
Chr08_10223899	0.9256	-17.1	Greenhouse.2020.GDDs
Chr04_12202654	0.87858	-17	Greenhouse.2021.GDDs
Chr02_4650828	0.92693	-17	Greenhouse.2020.Hours
Chr10_11043660_D	0.85376	-17	Greenhouse.2021.GDDs
Chr19_2495447	0.64581	-17	Greenhouse.2021.Hours
Chr02_6419166	0.92111	-17	Greenhouse.2020.Hours
Chr09_12964309	0.78698	-17	Greenhouse.2020.GDDs
Chr20_1024752	0.9122	-17	Greenhouse.2021.Hours
Chr23_15414326	0.87171	-17	Greenhouse.2021.Hours
Chr04_3977917	0.45712	-17	Saint.Sauvant.GDDs
Chr14_10623316	0.75819	-17	Greenhouse.2020.Hours
Chr18_15170324	0.88046	-17	Greenhouse.2021.GDDs
Chr20_5046263	0.88078	-17	Greenhouse.2020.Hours
Chr07_4575941	0.94336	-17	Greenhouse.2020.GDDs
Chr20_5043962	0.94336	-17	Greenhouse.2020.GDDs
Chr13_147660	0.74436	-17	Greenhouse.2021.Hours
Chr06_469730_D	0.64581	-17	Greenhouse.2021.Hours
Chr09_4909849	0.94754	-17	Greenhouse.2020.Hours
Chr04_15209032	0.7985	-17	Greenhouse.2020.GDDs
Chr02_6948091_D	0.88586	-16.9	Greenhouse.2021.GDDs
Chr08_4198528_D	0.56995	-16.9	Greenhouse.2021.Hours
Chr01_22429498	0.94754	-16.9	Greenhouse.2020.Hours
Chr04_15403332	0.8974	-16.9	Greenhouse.2021.GDDs
Chr09_524727	0.76094	-16.9	Greenhouse.2021.Hours
Chr17_14863356	0.53674	-16.9	Sanluri.Hours
Chr08_365134	0.83102	-16.9	Greenhouse.2020.GDDs
Chr13_11695739	0.78329	-16.9	Sanluri.Hours
Chr24_6179007_D	0.81101	-16.9	Greenhouse.2021.Hours
Chr09_7433117	0.86372	-16.9	Greenhouse.2020.Hours
Chr07_16559998_D	0.87462	-16.9	Greenhouse.2020.GDDs
Chr10_19346489_D	0.89443	-16.9	Greenhouse.2020.GDDs
Chr08_15848469	0.88046	-16.9	Greenhouse.2021.GDDs
Chr02_16136908	0.64922	-16.9	Greenhouse.2021.GDDs
Chr03_19030795	0.69274	-16.9	Greenhouse.2020.GDDs
Chr12_2998544	0.61055	-16.9	Greenhouse.2021.GDDs
Chr09_1478964	0.93891	-16.9	Greenhouse.2020.Hours
Chr02_2631181	0.64581	-16.8	Greenhouse.2021.Hours
Chr01_20954257	0.81101	-16.8	Greenhouse.2021.Hours
Chr21_508812	0.93389	-16.8	Greenhouse.2020.GDDs
Chr23_297813	0.92693	-16.8	Greenhouse.2020.Hours
Chr18_15092541	0.64581	-16.8	Greenhouse.2021.Hours
Chr07_651117_D	0.81901	-16.8	Greenhouse.2021.GDDs
Chr15_15860525	0.69097	-16.8	Greenhouse.2020.GDDs
Chr19_13302124	0.5454	-16.8	Sanluri.Hours
Chr01_18350443	0.93794	-16.8	Greenhouse.2021.GDDs
Chr23_1611649	0.91741	-16.8	Greenhouse.2021.GDDs
Chr11_15969171	0.79141	-16.8	Greenhouse.2021.Hours
Chr11_15158082	0.86869	-16.8	Sanluri.Hours
Chr25_81682	0.73413	-16.8	Greenhouse.2021.GDDs
Chr25_13397000	0.94336	-16.8	Greenhouse.2020.GDDs
Chr17_13926539	0.72231	-16.8	Greenhouse.2021.Hours
Chr24_992493	0.8688	-16.7	Greenhouse.2021.GDDs
Chr07_1260599	0.54134	-16.7	Sanluri.Hours
Chr21_12088277	0.91065	-16.7	Greenhouse.2021.GDDs
Chr15_17911479	0.91176	-16.7	Greenhouse.2020.GDDs
Chr13_15357904	0.75542	-16.7	Sanluri.Hours
Chr24_6179068_D	0.81101	-16.7	Greenhouse.2021.Hours
Chr08_313668	0.81101	-16.7	Greenhouse.2021.Hours
Chr18_8283342	0.93125	-16.7	Greenhouse.2020.GDDs
Chr05_15028574	0.85022	-16.7	Greenhouse.2021.Hours
Chr08_16578622	0.71984	-16.7	Sanluri.Hours
Chr03_6774617	0.56533	-16.7	Greenhouse.2021.GDDs
Chr03_9441358	0.89184	-16.7	Greenhouse.2020.GDDs
Chr22_1978273	0.66601	-16.7	Sanluri.Hours
Chr03_3322290	0.73805	-16.7	Sanluri.Hours
Chr11_18660805	0.77255	-16.7	Greenhouse.2020.Hours
Chr07_1671369	0.64581	-16.7	Greenhouse.2021.Hours
Chr07_870320	0.08126	-16.6	Sanluri.Hours
Chr09_1925186	0.84293	-16.6	Greenhouse.2020.GDDs
Chr10_13074354	0.70011	-16.6	Greenhouse.2020.GDDs
Chr08_13402551	0.88586	-16.6	Greenhouse.2021.GDDs
Chr02_2632836	0.68774	-16.6	Greenhouse.2021.Hours
Chr07_5969292	0.77825	-16.6	Sanluri.Hours
Chr06_4825318	0.88046	-16.6	Greenhouse.2021.GDDs
Chr12_14001381	0.78012	-16.6	Greenhouse.2021.GDDs
Chr03_14424032_D	0.91741	-16.6	Greenhouse.2021.GDDs
Chr07_1671369	0.6963	-16.6	Greenhouse.2021.GDDs
Chr08_3092706_D	0.48199	-16.6	Saint.Sauvant.GDDs
Chr04_1164507	0.64839	-16.6	Sanluri.Hours
Chr06_1449432_D	0.85796	-16.6	Greenhouse.2021.Hours
Chr04_1382323	0.89759	-16.6	Greenhouse.2020.GDDs
Chr11_65482	0.89578	-16.6	Greenhouse.2020.GDDs
Chr06_25586	0.91236	-16.6	Greenhouse.2020.GDDs
Chr12_2911618	0.80158	-16.6	Greenhouse.2020.GDDs
Chr18_16474724_D	0.78012	-16.6	Greenhouse.2021.GDDs
Chr23_7096724	0.72231	-16.6	Greenhouse.2021.Hours
Chr20_5810622	0.71831	-16.6	Greenhouse.2021.Hours
Chr11_5368952	0.68774	-16.5	Greenhouse.2021.Hours
Chr14_9919840	0.76825	-16.5	Greenhouse.2021.Hours
Chr20_14620933	0.87909	-16.5	Greenhouse.2021.GDDs
Chr21_4731739	0.8974	-16.5	Greenhouse.2021.GDDs
Chr14_10623316	0.8501	-16.5	Greenhouse.2021.GDDs
Chr18_18948117	0.86555	-16.5	Greenhouse.2020.GDDs
Chr11_2573251	0.89811	-16.5	Greenhouse.2020.GDDs
Chr25_13500831_D	0.74511	-16.5	Greenhouse.2020.GDDs
Chr03_5389367_D	0.78354	-16.5	Greenhouse.2021.GDDs
Chr01_1231589	0.93794	-16.5	Greenhouse.2021.GDDs
Chr03_8152330_D	0.93794	-16.5	Greenhouse.2021.GDDs
Chr03_18429592	0.91725	-16.5	Greenhouse.2021.GDDs
Chr18_2602369_D	0.85376	-16.5	Greenhouse.2021.GDDs
Chr01_3828068	0.64581	-16.5	Greenhouse.2021.Hours
Chr05_6485167	0.73955	-16.5	Greenhouse.2020.GDDs
Chr04_1801510	0.79141	-16.5	Greenhouse.2021.Hours
Chr06_1449432_D	0.93794	-16.5	Greenhouse.2021.GDDs
Chr25_13286409	0.75439	-16.5	Sanluri.Hours
Chr21_4341920_D	0.91236	-16.5	Greenhouse.2020.GDDs
Chr19_13654209	0.93794	-16.5	Greenhouse.2021.GDDs
Chr22_432690	0.88878	-16.5	Greenhouse.2021.Hours
Chr08_12501887	0.87024	-16.5	Greenhouse.2021.GDDs
Chr04_1227450	0.94754	-16.5	Greenhouse.2020.Hours
Chr17_14809247_D	0.78898	-16.5	Greenhouse.2020.GDDs
Chr01_2822525	0.78811	-16.5	Greenhouse.2020.GDDs
Chr19_14840606	0.87279	-16.5	Greenhouse.2021.Hours
Chr23_4697518	0.9238	-16.5	Greenhouse.2021.GDDs
Chr09_496694	0.85132	-16.5	Greenhouse.2021.GDDs
Chr12_2911618	0.66308	-16.4	Greenhouse.2020.Hours
Chr11_53885_D	0.91741	-16.4	Greenhouse.2021.GDDs
Chr01_21569330_D	0.81921	-16.4	Greenhouse.2021.Hours
Chr11_5192166_D	0.93794	-16.4	Greenhouse.2021.GDDs
Chr21_4377786_D	0.68484	-16.4	Greenhouse.2021.Hours
Chr14_13111787	0.76293	-16.4	Greenhouse.2021.Hours
Chr17_12493310	0.80747	-16.4	Greenhouse.2021.Hours
Chr10_16145110_D	0.90592	-16.4	Greenhouse.2021.GDDs
Chr11_6552460_D	0.94754	-16.4	Greenhouse.2020.Hours
Chr04_1828667	0.68774	-16.4	Greenhouse.2021.Hours
Chr13_11477057_D	0.64283	-16.4	Greenhouse.2021.Hours
Chr12_890253_D	0.94754	-16.4	Greenhouse.2020.Hours
Chr01_1725029	0.81901	-16.4	Greenhouse.2021.GDDs
Chr20_15663576	0.64581	-16.4	Greenhouse.2021.Hours
Chr11_77806	0.93794	-16.4	Greenhouse.2021.GDDs
Chr11_19760870	0.7805	-16.4	Greenhouse.2020.GDDs
Chr05_11786718	0.64283	-16.4	Greenhouse.2021.Hours
Chr12_2460226	0.59602	-16.4	Greenhouse.2021.Hours
Chr23_2860419	0.72231	-16.4	Greenhouse.2021.Hours
Chr10_16548870	0.91065	-16.4	Greenhouse.2021.GDDs
Chr19_13654209	0.8697	-16.4	Greenhouse.2021.Hours
Chr03_1382591	0.88078	-16.4	Greenhouse.2020.Hours
Chr19_14427274	0.69846	-16.4	Greenhouse.2021.Hours
Chr21_4374878	0.89817	-16.3	Greenhouse.2021.GDDs
Chr02_3556932	0.64581	-16.3	Greenhouse.2021.Hours
Chr16_7363360	0.86372	-16.3	Greenhouse.2020.Hours
Chr04_7642596	0.91236	-16.3	Greenhouse.2020.GDDs
Chr20_1028282	0.89578	-16.3	Greenhouse.2020.GDDs
Chr18_14674462	0.94336	-16.3	Greenhouse.2020.GDDs
Chr02_10538901	0.91156	-16.3	Greenhouse.2020.Hours
Chr09_1799174	0.92058	-16.3	Greenhouse.2020.GDDs
Chr16_1731728	0.77035	-16.3	Greenhouse.2021.Hours
Chr01_6631003_D	0.64581	-16.3	Greenhouse.2021.Hours
Chr23_4856184_D	0.83995	-16.3	Sanluri.GDDs
Chr08_745011	0.93125	-16.3	Greenhouse.2020.GDDs
Chr04_15209032	0.80898	-16.3	Greenhouse.2021.GDDs
Chr07_4905541	0.63678	-16.3	Sanluri.Hours
Chr07_758171_D	0.83128	-16.3	Greenhouse.2020.Hours
Chr02_12595559	0.8688	-16.3	Greenhouse.2021.GDDs
Chr09_2624473_D	0.88078	-16.3	Greenhouse.2020.Hours
Chr02_4336801	0.71782	-16.3	Greenhouse.2020.GDDs
Chr04_12784070	0.94336	-16.3	Greenhouse.2020.GDDs
Chr15_4522914	0.77035	-16.3	Greenhouse.2021.Hours
Chr14_11299051_D	0.56878	-16.3	Greenhouse.2021.Hours
Chr14_12628572	0.94754	-16.3	Greenhouse.2020.Hours
Chr23_3038492	0.5799	-16.2	Greenhouse.2021.GDDs
Chr10_7168573_D	0.73801	-16.2	Greenhouse.2021.GDDs
Chr25_9905765	0.89314	-16.2	Greenhouse.2021.GDDs
Chr10_12051238	0.75625	-16.2	Greenhouse.2020.GDDs
Chr10_7168507_D	0.73413	-16.2	Greenhouse.2021.GDDs
Chr16_13308591	0.87706	-16.2	Greenhouse.2021.Hours
Chr09_1664646_D	0.86499	-16.2	Greenhouse.2020.Hours
Chr13_10445555_D	0.8661	-16.2	Greenhouse.2020.GDDs
Chr02_6948091_D	0.90657	-16.2	Greenhouse.2020.Hours
Chr10_16809954	0.68663	-16.2	Greenhouse.2020.Hours
Chr15_17018336	0.94754	-16.2	Greenhouse.2020.Hours
Chr07_651117_D	0.7403	-16.2	Greenhouse.2021.Hours
Chr19_12063843	0.9522	-16.2	Greenhouse.2021.GDDs
Chr18_18313202_D	0.91176	-16.2	Greenhouse.2020.GDDs
Chr02_1138391_D	0.61447	-16.2	Greenhouse.2021.Hours
Chr20_4324071	0.79841	-16.2	Greenhouse.2021.Hours
Chr13_15296728_D	0.79824	-16.2	Greenhouse.2020.GDDs
Chr01_2002627	0.73794	-16.2	Greenhouse.2021.Hours
Chr19_9828086	0.88878	-16.2	Greenhouse.2021.Hours
Chr18_17965610_D	0.88078	-16.2	Greenhouse.2020.Hours
Chr25_13043063_D	0.85376	-16.1	Greenhouse.2021.GDDs
Chr23_3038457_D	0.56879	-16.1	Greenhouse.2021.GDDs
Chr07_1086434	0.9719	-16.1	Greenhouse.2020.Hours
Chr01_6333763	0.93891	-16.1	Greenhouse.2020.Hours
Chr13_10014526	0.94895	-16.1	Greenhouse.2021.GDDs
Chr06_3732520	0.88078	-16.1	Greenhouse.2020.Hours
Chr05_15972296	0.89999	-16.1	Greenhouse.2020.GDDs
Chr02_6900912	0.00045	-16.1	Sanluri.GDDs
PR_71d	3.2e-13	-16.1	Lodi.GDDs
Chr04_3150460_D	0.85376	-16.1	Greenhouse.2021.GDDs
Chr06_17590772	0.85561	-16.1	Greenhouse.2021.Hours
Chr03_5083862_D	0.59283	-16.1	Greenhouse.2021.Hours
Chr12_9050969	0.93794	-16.1	Greenhouse.2021.GDDs
Chr20_17649148_D	0.91236	-16.1	Greenhouse.2020.GDDs
Chr11_4693819	0.69743	-16.1	Sanluri.Hours
Chr01_2086730	0.86121	-16.1	Greenhouse.2020.GDDs
Chr03_161455	0.59437	-16.1	Greenhouse.2021.GDDs
Chr21_5508558	0.64283	-16.1	Greenhouse.2021.Hours
Chr17_10862321_D	0.73327	-16.1	Greenhouse.2020.GDDs
Chr21_4629394	0.94303	-16.1	Greenhouse.2020.GDDs
Chr20_2755454	0.93794	-16.1	Greenhouse.2021.GDDs
Chr06_17590772	0.94754	-16.1	Greenhouse.2020.Hours
Chr02_16392266	0.9256	-16.1	Greenhouse.2020.GDDs
Chr07_15825939_D	0.88078	-16.1	Greenhouse.2020.Hours
Chr15_10652524	0.8688	-16.1	Greenhouse.2021.GDDs
Chr07_140454	0.72231	-16.1	Greenhouse.2021.Hours
Chr19_17711433_D	0.83128	-16.1	Greenhouse.2020.Hours
Chr21_7105138_D	0.87202	-16.1	Greenhouse.2020.GDDs
Chr10_14419184	0.6476	-16.1	Saint.Sauvant.GDDs
Chr07_5391274_D	0.18974	-16.1	Sanluri.Hours
Chr01_11811252	0.87909	-16.1	Greenhouse.2021.GDDs
Chr04_3150460_D	0.83128	-16.1	Greenhouse.2020.Hours
Chr09_2650412	0.64283	-16	Greenhouse.2021.Hours
Chr09_330002	0.85128	-16	Sanluri.Hours
Chr08_11626416	0.70847	-16	Greenhouse.2021.Hours
Chr05_5300995	0.73413	-16	Greenhouse.2021.GDDs
Chr16_1525591	0.92043	-16	Greenhouse.2021.GDDs
Chr16_1022017	0.78452	-16	Sanluri.Hours
Chr07_2650735	0.80672	-16	Greenhouse.2021.GDDs
Chr23_15323398	0.89811	-16	Greenhouse.2020.GDDs
Chr02_2625564_D	0.6325	-16	Saint.Sauvant.GDDs
Chr18_14675750	0.93891	-16	Greenhouse.2020.Hours
Chr14_8238726	0.94754	-16	Greenhouse.2020.Hours
Chr01_17377271	0.93794	-16	Greenhouse.2021.GDDs
Chr21_1067738	0.84402	-16	Greenhouse.2020.Hours
Chr19_14105893	0.91362	-16	Greenhouse.2020.GDDs
Chr18_16474724_D	0.68774	-16	Greenhouse.2021.Hours
Chr01_22584847_D	0.91236	-16	Greenhouse.2020.GDDs
Chr18_9833565	0.88706	-15.9	Greenhouse.2021.GDDs
Chr25_2033069	0.91741	-15.9	Greenhouse.2021.GDDs
Chr14_13371463_D	0.81101	-15.9	Greenhouse.2021.Hours
Chr01_17175889	0.94754	-15.9	Greenhouse.2020.Hours
Chr24_12228951	0.59602	-15.9	Greenhouse.2021.Hours
Chr08_11836954	0.73764	-15.9	Greenhouse.2021.GDDs
Chr08_11837016	0.73926	-15.9	Greenhouse.2021.GDDs
Chr14_11273929	0.94754	-15.9	Greenhouse.2020.Hours
Chr14_8238651	0.90857	-15.9	Greenhouse.2021.Hours
Chr13_11468038	0.7403	-15.9	Greenhouse.2021.Hours
Chr06_17539046	0.88586	-15.9	Greenhouse.2021.GDDs
Chr19_11464001	0.48199	-15.9	Saint.Sauvant.GDDs
Chr21_4377720_D	0.68774	-15.9	Greenhouse.2021.Hours
Chr13_3613543	0.89923	-15.9	Greenhouse.2020.GDDs
Chr04_16174724	0.73955	-15.9	Greenhouse.2020.GDDs
Chr21_297542_D	0.89443	-15.9	Greenhouse.2020.GDDs
Chr03_5615732_D	0.88078	-15.9	Greenhouse.2020.Hours
Chr02_15330157	0.81731	-15.9	Sanluri.Hours
Chr13_9743431	0.86869	-15.9	Sanluri.Hours
Chr03_5191448	0.94672	-15.9	Greenhouse.2021.Hours
Chr08_10013957_D	0.89578	-15.9	Greenhouse.2020.GDDs
Chr16_2403023	0.64581	-15.9	Greenhouse.2021.Hours
Chr11_5947933	0.85109	-15.9	Greenhouse.2020.GDDs
Chr06_1094393	0.88806	-15.9	Greenhouse.2021.GDDs
Chr02_6900912	0.76318	-15.9	Greenhouse.2021.Hours
Chr21_11680864	0.91236	-15.8	Greenhouse.2020.GDDs
Chr16_8495521	0.85636	-15.8	Greenhouse.2021.Hours
Chr02_12595559	0.89923	-15.8	Greenhouse.2020.GDDs
Chr07_3293125	0.94754	-15.8	Greenhouse.2020.Hours
Chr02_9782752	0.64839	-15.8	Sanluri.Hours
Chr14_13139073	0.9124	-15.8	Greenhouse.2020.GDDs
Chr18_13959309	0.86372	-15.8	Greenhouse.2020.Hours
Chr17_1095616	0.79824	-15.8	Greenhouse.2020.GDDs
Chr20_1290716	0.93891	-15.8	Greenhouse.2020.Hours
Chr09_14798922_D	0.73794	-15.8	Greenhouse.2021.Hours
Chr18_2818726	0.89636	-15.8	Greenhouse.2020.GDDs
Chr25_12797439	0.60011	-15.8	Greenhouse.2021.Hours
Chr17_13763614_D	0.81041	-15.8	Greenhouse.2020.GDDs
Chr06_471363	0.76625	-15.8	Greenhouse.2021.GDDs
Chr09_5931034	0.89443	-15.8	Greenhouse.2020.GDDs
Chr10_14313151	0.85551	-15.8	Greenhouse.2021.Hours
Chr16_779689	0.86372	-15.8	Greenhouse.2020.Hours
Chr20_5043962	0.84302	-15.8	Sanluri.Hours
Chr23_780761_D	0.94754	-15.8	Greenhouse.2020.Hours
Chr12_8842697_D	0.64283	-15.8	Greenhouse.2021.Hours
Chr11_18827744	0.75625	-15.8	Greenhouse.2020.GDDs
Chr23_16079939	0.92111	-15.8	Greenhouse.2020.Hours
Chr25_14052253_D	0.59437	-15.8	Greenhouse.2021.GDDs
Chr02_7836578	0.64581	-15.8	Greenhouse.2021.Hours
Chr24_70277	0.8688	-15.8	Greenhouse.2021.GDDs
Chr04_11408755	0.78898	-15.8	Greenhouse.2020.GDDs
Chr13_10041173	0.88078	-15.8	Greenhouse.2020.Hours
Chr22_14612541	0.80158	-15.8	Greenhouse.2020.GDDs
Chr20_6383054_D	0.91741	-15.7	Greenhouse.2021.GDDs
Chr16_13224515_D	0.77693	-15.7	Greenhouse.2020.GDDs
Chr13_15980094_D	0.88586	-15.7	Greenhouse.2021.GDDs
Chr08_14798736_D	0.60134	-15.7	Greenhouse.2021.Hours
Chr24_3270942	0.78546	-15.7	Greenhouse.2021.Hours
Chr20_12712276	0.64141	-15.7	Greenhouse.2021.GDDs
Chr02_4336801	0.70454	-15.7	Greenhouse.2021.GDDs
Chr05_1905050	0.29033	-15.7	Sanluri.Hours
Chr19_9910859_D	0.61656	-15.7	Sanluri.Hours
Chr20_1865852	0.70963	-15.7	Greenhouse.2021.GDDs
Chr04_12850130	0.85376	-15.7	Greenhouse.2021.GDDs
Chr22_1424880	0.77492	-15.7	Greenhouse.2020.GDDs
Chr07_879658	0.74542	-15.7	Greenhouse.2020.GDDs
Chr21_2690392	0.84179	-15.7	Greenhouse.2021.Hours
Chr02_2288950	0.73794	-15.7	Greenhouse.2021.Hours
Chr01_18588973	0.91176	-15.7	Greenhouse.2020.GDDs
Chr17_14863356	0.89578	-15.7	Greenhouse.2020.GDDs
Chr09_4547622	0.93794	-15.7	Greenhouse.2021.GDDs
PR_35a	0.94782	-15.7	Greenhouse.2021.GDDs
Chr02_10538901	0.92058	-15.7	Greenhouse.2020.GDDs
Chr18_18948072	0.94754	-15.6	Greenhouse.2020.Hours
Chr24_3963495	0.82695	-15.6	Greenhouse.2021.GDDs
Chr12_33026	0.83128	-15.6	Greenhouse.2020.Hours
Chr05_6426937	0.88078	-15.6	Greenhouse.2020.Hours
Chr03_17289480	0.78875	-15.6	Greenhouse.2020.GDDs
Chr11_440636	0.68663	-15.6	Greenhouse.2020.Hours
Chr02_16136908	0.67816	-15.6	Greenhouse.2021.Hours
Chr05_1076285	0.83116	-15.6	Greenhouse.2020.GDDs
Chr01_3178117	0.54931	-15.6	Saint.Sauvant.GDDs
Chr17_663314	0.69959	-15.6	Greenhouse.2021.GDDs
Chr01_11811252	0.78963	-15.6	Greenhouse.2021.Hours
Chr24_10400151_D	0.831	-15.6	Greenhouse.2020.GDDs
Chr10_15827260_D	0.86155	-15.6	Greenhouse.2020.GDDs
Chr15_12675645	0.6963	-15.6	Greenhouse.2021.GDDs
Chr01_3589337	0.85109	-15.6	Greenhouse.2020.GDDs
Chr05_9233387	0.72231	-15.6	Greenhouse.2021.Hours
Chr20_17085139	0.91236	-15.6	Greenhouse.2020.GDDs
Chr02_12595559	0.88078	-15.6	Greenhouse.2020.Hours
Chr20_5046263	0.69743	-15.6	Sanluri.Hours
Chr06_6622219	0.82066	-15.6	Greenhouse.2021.Hours
Chr02_4650828	0.93794	-15.6	Greenhouse.2021.GDDs
Chr10_3171894	0.91065	-15.6	Greenhouse.2021.GDDs
Chr08_3090075_D	0.94594	-15.6	Greenhouse.2021.GDDs
Chr01_3185328	0.80898	-15.6	Greenhouse.2021.GDDs
Chr08_3090141_D	0.94336	-15.6	Greenhouse.2020.GDDs
Chr19_1633689	0.94754	-15.5	Greenhouse.2020.Hours
Chr15_19016557	0.91065	-15.5	Greenhouse.2021.GDDs
Chr15_14962949	0.78329	-15.5	Sanluri.Hours
Chr14_1942440	0.78075	-15.5	Greenhouse.2021.Hours
Chr12_42110	0.93755	-15.5	Greenhouse.2020.GDDs
Chr05_7760173	0.77736	-15.5	Greenhouse.2020.GDDs
Chr13_13870756	0.92111	-15.5	Greenhouse.2020.Hours
Chr04_14076852	0.91176	-15.5	Greenhouse.2020.GDDs
Chr16_7363360	0.89759	-15.5	Greenhouse.2020.GDDs
Chr11_470687	0.86372	-15.5	Greenhouse.2020.Hours
Chr07_217335_D	0.82318	-15.5	Greenhouse.2021.Hours
Chr02_5105467	0.77492	-15.5	Greenhouse.2020.GDDs
Chr16_12376791	0.56239	-15.5	Sanluri.GDDs
Chr09_8239762_D	0.89759	-15.5	Greenhouse.2020.GDDs
Chr09_3540057	0.94	-15.5	Greenhouse.2020.GDDs
Chr13_9743431	0.94336	-15.5	Greenhouse.2020.GDDs
Chr06_4990932_D	0.78698	-15.5	Greenhouse.2020.GDDs
Chr03_1535656	0.77091	-15.5	Greenhouse.2020.GDDs
Chr02_1073448	0.86274	-15.5	Sanluri.Hours
Chr07_2256976_D	0.78546	-15.5	Greenhouse.2021.Hours
Chr20_17576175	0.83689	-15.5	Greenhouse.2020.GDDs
Chr01_2124940	0.64581	-15.5	Greenhouse.2021.Hours
Chr05_587499	0.93794	-15.5	Greenhouse.2021.GDDs
Chr21_13389805	0.60086	-15.5	Saint.Sauvant.GDDs
Chr02_1924954	0.73794	-15.5	Greenhouse.2021.Hours
Chr22_2574187	0.89578	-15.5	Greenhouse.2020.GDDs
Chr01_20235238	0.81101	-15.4	Greenhouse.2021.Hours
Chr11_3455943_D	0.93389	-15.4	Greenhouse.2020.GDDs
Chr10_2495825_D	0.16711	-15.4	Sanluri.Hours
Chr11_6552460_D	0.494	-15.4	Saint.Sauvant.GDDs
Chr10_11222507	0.77951	-15.4	Greenhouse.2021.Hours
Chr08_3092706_D	0.94303	-15.4	Greenhouse.2020.GDDs
Chr07_543395	0.78698	-15.4	Greenhouse.2020.GDDs
Chr01_6631003_D	0.80898	-15.4	Greenhouse.2021.GDDs
Chr22_1118632_D	0.85636	-15.4	Greenhouse.2021.Hours
Chr25_599752	0.78012	-15.4	Greenhouse.2021.GDDs
Chr19_15458087	0.94754	-15.4	Greenhouse.2020.Hours
Chr10_19346489_D	0.87858	-15.4	Greenhouse.2021.GDDs
Chr04_12930527	0.69776	-15.4	Sanluri.Hours
Chr13_11482678	0.8688	-15.4	Greenhouse.2021.GDDs
Chr10_17841591	0.81101	-15.4	Greenhouse.2021.Hours
Chr12_15884773	0.72231	-15.4	Greenhouse.2021.Hours
Chr15_14376502	0.82241	-15.4	Greenhouse.2020.GDDs
Chr01_2043047	0.86801	-15.4	Greenhouse.2021.Hours
Chr16_13867891	0.94303	-15.4	Greenhouse.2020.GDDs
Chr07_6473590	0.73413	-15.4	Greenhouse.2021.GDDs
Chr02_2631228	0.68602	-15.4	Greenhouse.2021.Hours
Chr03_7488424	0.75625	-15.4	Greenhouse.2020.GDDs
Chr07_8535294	0.87286	-15.4	Greenhouse.2021.GDDs
Chr01_2928678_D	0.9256	-15.4	Greenhouse.2020.GDDs
Chr06_3155210_D	0.85376	-15.4	Greenhouse.2021.GDDs
Chr20_1865852	0.77492	-15.4	Greenhouse.2020.GDDs
Chr14_11273929	0.83479	-15.4	Sanluri.Hours
Chr01_18807145_D	0.85376	-15.4	Greenhouse.2021.GDDs
Chr24_3909631	0.84847	-15.4	Greenhouse.2020.GDDs
Chr12_890253_D	0.59105	-15.4	Saint.Sauvant.GDDs
Chr16_5982344	0.84234	-15.4	Greenhouse.2021.GDDs
Chr10_19126309	0.78075	-15.3	Greenhouse.2021.Hours
Chr10_756930	0.90219	-15.3	Greenhouse.2021.Hours
Chr21_4910362	0.73166	-15.3	Sanluri.Hours
Chr19_14943454_D	0.89578	-15.3	Greenhouse.2020.GDDs
Chr10_15223263_D	0.64283	-15.3	Greenhouse.2021.Hours
Chr22_1978273	0.92552	-15.3	Greenhouse.2021.GDDs
Chr20_4243247	0.84428	-15.3	Greenhouse.2020.GDDs
Chr10_1957887	0.49009	-15.3	Sanluri.Hours
Chr13_1231989	0.8688	-15.3	Greenhouse.2021.GDDs
Chr05_14012644_D	0.86499	-15.3	Greenhouse.2020.Hours
Chr16_12945021	0.73794	-15.3	Greenhouse.2021.Hours
Chr14_12628572	0.54931	-15.3	Saint.Sauvant.GDDs
Chr19_13340073	0.83102	-15.3	Greenhouse.2020.GDDs
Chr14_10039177	0.91236	-15.3	Greenhouse.2020.GDDs
Chr18_887460	0.85796	-15.3	Greenhouse.2021.Hours
Chr19_1550727_D	0.77863	-15.3	Greenhouse.2021.GDDs
Chr01_6720043	0.94754	-15.3	Greenhouse.2020.Hours
Chr03_19641764	0.94754	-15.3	Greenhouse.2020.Hours
Chr04_11640071	0.88046	-15.3	Greenhouse.2021.GDDs
Chr22_1422895	0.56379	-15.2	Saint.Sauvant.GDDs
Chr21_983015	0.76625	-15.2	Greenhouse.2021.GDDs
Chr15_15676512	0.72231	-15.2	Greenhouse.2021.Hours
Chr19_17711468	0.89443	-15.2	Greenhouse.2020.GDDs
Chr07_4008470	0.91949	-15.2	Greenhouse.2021.Hours
Chr05_8985783_D	0.61448	-15.2	Saint.Sauvant.Hours
Chr21_8961083	0.93794	-15.2	Greenhouse.2021.GDDs
Chr24_10400151_D	0.83128	-15.2	Greenhouse.2020.Hours
Chr15_579185	0.83411	-15.2	Greenhouse.2020.GDDs
Chr10_15302656_D	0.89578	-15.2	Greenhouse.2020.GDDs
Chr09_7433117	0.79141	-15.2	Greenhouse.2021.Hours
Chr10_13897623	0.83128	-15.2	Greenhouse.2020.Hours
Chr13_14878425	0.80158	-15.2	Greenhouse.2020.GDDs
PR_41	0.85102	-15.2	Greenhouse.2021.GDDs
Chr20_4858656	0.92058	-15.2	Greenhouse.2020.GDDs
Chr03_6195347	0.24217	-15.2	Sanluri.Hours
Chr05_7514198	0.78698	-15.2	Greenhouse.2020.GDDs
Chr09_13136587	0.73413	-15.2	Greenhouse.2021.GDDs
Chr21_2025666	0.78698	-15.2	Greenhouse.2020.GDDs
Chr07_10181287	0.9267	-15.2	Greenhouse.2020.GDDs
Chr06_3719584	0.86155	-15.2	Greenhouse.2020.GDDs
Chr15_13032037	0.93794	-15.2	Greenhouse.2021.GDDs
Chr08_3441378	0.82695	-15.1	Greenhouse.2021.GDDs
Chr14_9099254_D	0.78898	-15.1	Greenhouse.2020.GDDs
Chr13_147660	0.61656	-15.1	Sanluri.Hours
Chr04_7924031	0.90592	-15.1	Greenhouse.2021.GDDs
Chr02_16388166_D	0.93794	-15.1	Greenhouse.2021.GDDs
Chr15_713566	0.95438	-15.1	Greenhouse.2020.Hours
Chr07_5930492	0.86499	-15.1	Greenhouse.2020.Hours
Chr14_9673533	0.76318	-15.1	Greenhouse.2021.Hours
Chr21_844340	0.94336	-15.1	Greenhouse.2020.GDDs
Chr13_483444_D	0.80158	-15.1	Greenhouse.2020.GDDs
Chr16_2363598	0.94754	-15.1	Greenhouse.2020.Hours
Chr14_6970983	0.88046	-15.1	Greenhouse.2021.GDDs
Chr10_756930	0.94754	-15.1	Greenhouse.2020.Hours
Chr16_2363655	0.90857	-15.1	Greenhouse.2021.Hours
Chr07_5211242	0.86499	-15.1	Greenhouse.2020.Hours
Chr16_3579258	0.90592	-15.1	Greenhouse.2021.GDDs
Chr25_117483	0.61656	-15.1	Sanluri.Hours
Chr01_20629869	0.88078	-15.1	Greenhouse.2020.Hours
Chr07_17611803	0.86801	-15.1	Greenhouse.2021.Hours
Chr07_1108516_D	0.87171	-15.1	Greenhouse.2021.Hours
Chr25_13121685_D	0.94303	-15.1	Greenhouse.2020.GDDs
Chr16_3533185	0.86121	-15.1	Greenhouse.2020.GDDs
Chr12_16934062	0.90497	-15	Greenhouse.2021.Hours
Chr04_244097	0.94594	-15	Greenhouse.2021.GDDs
Chr16_10237597_D	0.81101	-15	Greenhouse.2021.Hours
Chr12_1579576	0.64581	-15	Greenhouse.2021.Hours
Chr12_9564190_D	0.83454	-15	Sanluri.Hours
Chr17_13583807	0.86295	-15	Greenhouse.2021.Hours
Chr02_6232332	0.91065	-15	Greenhouse.2021.GDDs
Chr02_3997502	0.89851	-15	Greenhouse.2021.Hours
Chr24_2541191	0.94754	-15	Greenhouse.2020.Hours
Chr10_11368481	0.79553	-15	Greenhouse.2020.GDDs
Chr04_6088532	0.78075	-15	Greenhouse.2021.Hours
Chr02_9931068	0.81234	-15	Sanluri.Hours
Chr22_1750026	0.63863	-15	Sanluri.GDDs
Chr18_15806320	0.81901	-15	Greenhouse.2021.GDDs
Chr22_1176421	0.76318	-15	Greenhouse.2021.Hours
Chr17_11383228	0.89584	-15	Greenhouse.2020.GDDs
Chr08_14070292_D	0.93794	-15	Greenhouse.2021.GDDs
Chr09_3544065	0.94754	-15	Greenhouse.2020.Hours
Chr14_13365709	0.94754	-15	Greenhouse.2020.Hours
Chr18_20112196	0.82742	-15	Sanluri.Hours
Chr02_3236704	0.8688	-15	Greenhouse.2021.GDDs
Chr19_1656594	0.73794	-15	Greenhouse.2021.Hours
Chr21_4629394	0.8966	-15	Greenhouse.2021.Hours
Chr25_3729088	0.88586	-15	Greenhouse.2021.GDDs
Chr05_308332	0.87462	-15	Greenhouse.2020.GDDs
Chr21_608234	0.8688	-15	Greenhouse.2021.GDDs
Chr06_16656884	0.68774	-15	Greenhouse.2021.Hours
Chr01_1775023	0.89611	-15	Greenhouse.2020.GDDs
Chr14_9701020_D	0.94754	-15	Greenhouse.2020.Hours
Chr15_14865700	0.94754	-15	Greenhouse.2020.Hours
Chr16_580813	0.65985	-15	Sanluri.Hours
Chr12_42110	0.87171	-15	Greenhouse.2021.Hours
Chr13_1469866	0.5735	-15	Sanluri.GDDs
Chr10_19336506	0.95257	-15	Greenhouse.2020.Hours
Chr11_18656104	0.81901	-15	Greenhouse.2021.GDDs
Chr21_6176149_D	0.90592	-15	Greenhouse.2021.GDDs
Chr01_48361	0.72231	-14.9	Greenhouse.2021.Hours
Chr07_15658638	0.77035	-14.9	Greenhouse.2021.Hours
Chr17_14140827_D	0.64581	-14.9	Greenhouse.2021.Hours
Chr10_16069143	0.82695	-14.9	Greenhouse.2021.GDDs
Chr14_1084482	0.80158	-14.9	Greenhouse.2020.GDDs
Chr02_344015	0.9719	-14.9	Greenhouse.2020.Hours
Chr02_1073448	0.34694	-14.9	Lodi.Hours
Chr12_2998544	1.2e-05	-14.9	Sanluri.GDDs
Chr15_17451135	0.80158	-14.9	Greenhouse.2020.GDDs
Chr17_9853568	0.91236	-14.9	Greenhouse.2020.GDDs
Chr14_2710429	0.14078	-14.9	Saint.Sauvant.Hours
Chr20_5810622	0.83128	-14.9	Greenhouse.2020.Hours
Chr05_15275578	0.68774	-14.9	Greenhouse.2021.Hours
Chr15_16217397	0.88046	-14.9	Greenhouse.2021.GDDs
Chr20_16026723_D	0.76318	-14.9	Greenhouse.2021.Hours
Chr04_3114974	0.9105	-14.9	Greenhouse.2021.Hours
Chr07_345301	0.77461	-14.9	Greenhouse.2021.Hours
Chr21_4382186	0.67546	-14.9	Greenhouse.2021.Hours
Chr08_16716945_D	2.4e-05	-14.9	Saint.Sauvant.Hours
Chr05_2201394	0.66258	-14.9	Greenhouse.2020.Hours
Chr23_13659047	0.74263	-14.9	Greenhouse.2021.Hours
Chr04_14213203_D	0.6963	-14.9	Greenhouse.2021.GDDs
Chr19_13529446_D	0.93794	-14.9	Greenhouse.2021.GDDs
Chr18_12357535	0.64581	-14.8	Greenhouse.2021.Hours
Chr07_2140461	0.79838	-14.8	Greenhouse.2020.GDDs
Chr19_13390807	0.69516	-14.8	Greenhouse.2021.Hours
Chr24_4133372	0.78546	-14.8	Greenhouse.2021.Hours
Chr17_14369153	0.80158	-14.8	Greenhouse.2020.GDDs
Chr21_4731739	0.94471	-14.8	Greenhouse.2020.Hours
Chr01_20629789	0.77461	-14.8	Greenhouse.2021.Hours
Chr08_514924	0.87171	-14.8	Greenhouse.2021.Hours
Chr20_17085139	0.93794	-14.8	Greenhouse.2021.GDDs
Chr01_3245578	0.64581	-14.8	Greenhouse.2021.Hours
Chr14_9842736_D	0.85102	-14.8	Greenhouse.2021.GDDs
Chr10_19336506	0.62957	-14.8	Saint.Sauvant.Hours
Chr22_254889	0.89578	-14.8	Greenhouse.2020.GDDs
Chr01_557990	0.00382	-14.8	Sanluri.GDDs
Chr01_16610937_D	0.79553	-14.8	Greenhouse.2020.GDDs
Chr21_4325190	0.73413	-14.8	Greenhouse.2021.GDDs
Chr03_20267866_D	0.82241	-14.8	Greenhouse.2020.GDDs
Chr18_14716603_D	0.80158	-14.8	Greenhouse.2020.GDDs
Chr06_16859366	0.93794	-14.8	Greenhouse.2021.GDDs
Chr24_2898131	0.83102	-14.8	Greenhouse.2020.GDDs
Chr02_542702_D	0.94226	-14.8	Greenhouse.2020.GDDs
Chr24_10112846	0.75819	-14.8	Greenhouse.2020.Hours
Chr03_1185583	0.91287	-14.8	Greenhouse.2021.Hours
Chr12_42110	0.93794	-14.8	Greenhouse.2021.GDDs
Chr11_186162	0.90122	-14.8	Greenhouse.2021.Hours
Chr06_5658831	0.94672	-14.8	Greenhouse.2021.Hours
Chr05_4496558	0.92141	-14.8	Greenhouse.2021.Hours
Chr22_987787_D	0.49127	-14.8	Saint.Sauvant.Hours
Chr08_9768905	0.94754	-14.8	Greenhouse.2020.Hours
Chr14_8585399_D	0.75647	-14.8	Greenhouse.2020.GDDs
Chr16_8495521	0.78329	-14.8	Sanluri.Hours
Chr04_1444930	0.94754	-14.8	Greenhouse.2020.Hours
Chr10_15943405	0.91176	-14.7	Greenhouse.2020.GDDs
Chr17_14675245	0.95335	-14.7	Greenhouse.2020.Hours
Chr08_4573388	0.45712	-14.7	Saint.Sauvant.GDDs
Chr09_1003479	0.71816	-14.7	Sanluri.GDDs
Chr06_14755903	0.9267	-14.7	Greenhouse.2020.GDDs
Chr24_6609852	0.81981	-14.7	Greenhouse.2020.GDDs
Chr22_8548619_D	0.75625	-14.7	Greenhouse.2020.GDDs
Chr12_276760_D	0.88046	-14.7	Greenhouse.2021.GDDs
Chr02_12638927	0.64581	-14.7	Greenhouse.2021.Hours
Chr18_16887727	0.66308	-14.7	Greenhouse.2020.Hours
Chr20_18213145_D	0.72231	-14.7	Greenhouse.2021.Hours
Chr01_5104633	0.67816	-14.7	Greenhouse.2021.Hours
Chr14_9440508	0.92058	-14.7	Greenhouse.2020.GDDs
Chr24_11542317	0.68774	-14.7	Greenhouse.2021.Hours
Chr08_5956911	0.95335	-14.7	Greenhouse.2020.Hours
Chr17_7605460	0.83886	-14.7	Greenhouse.2021.Hours
Chr22_8866509	0.72231	-14.7	Greenhouse.2021.Hours
Chr01_1342744	0.88078	-14.7	Greenhouse.2020.Hours
Chr07_3553629	0.92268	-14.7	Greenhouse.2021.GDDs
Chr18_18062159_D	0.73794	-14.7	Greenhouse.2021.Hours
Chr19_16511210	0.91065	-14.7	Greenhouse.2021.GDDs
Chr16_217946	0.9719	-14.7	Greenhouse.2020.Hours
Chr17_14731154_D	0.83886	-14.7	Greenhouse.2021.Hours
Chr08_12853864	0.85376	-14.7	Greenhouse.2021.GDDs
Chr09_7801313_D	0.90497	-14.7	Greenhouse.2021.Hours
Chr16_11294740_D	0.54134	-14.7	Sanluri.Hours
Chr02_6226321	0.68484	-14.7	Greenhouse.2021.Hours
Chr10_16859024	0.82695	-14.7	Greenhouse.2021.GDDs
Chr21_5254937	0.63678	-14.7	Sanluri.Hours
Chr05_3067912	0.78664	-14.7	Greenhouse.2021.Hours
Chr05_1179415	0.94754	-14.7	Greenhouse.2020.Hours
Chr24_2541191	0.94336	-14.7	Greenhouse.2020.GDDs
Chr22_1750026	0.85128	-14.7	Sanluri.Hours
Chr10_17878518	0.94796	-14.7	Greenhouse.2020.GDDs
Chr14_13147319	0.78698	-14.7	Greenhouse.2020.GDDs
Chr01_20425404	0.75231	-14.7	Greenhouse.2021.Hours
Chr20_16309415_D	0.76318	-14.7	Greenhouse.2021.Hours
Chr17_12818352	0.05081	-14.6	Saint.Sauvant.Hours
Chr23_16079939	0.85561	-14.6	Greenhouse.2021.Hours
Chr08_13402761	0.64581	-14.6	Greenhouse.2021.Hours
Chr19_17711468	0.8688	-14.6	Greenhouse.2021.GDDs
Chr13_14610380_D	0.94754	-14.6	Greenhouse.2020.Hours
Chr20_4720255	0.74385	-14.6	Greenhouse.2021.Hours
Chr21_13374667	0.94754	-14.6	Greenhouse.2020.Hours
Chr20_6383054_D	0.9267	-14.6	Greenhouse.2020.GDDs
Chr01_14145098	0.94754	-14.6	Greenhouse.2020.Hours
Chr07_795785	0.78329	-14.6	Sanluri.Hours
Chr03_17983494	0.92032	-14.6	Greenhouse.2020.GDDs
Chr13_13871487	0.69846	-14.6	Greenhouse.2021.Hours
Chr09_1392661_D	0.66458	-14.6	Greenhouse.2021.Hours
Chr16_14025841	0.92268	-14.6	Greenhouse.2021.GDDs
Chr16_3922087_D	0.54931	-14.6	Saint.Sauvant.GDDs
Chr10_15016026	0.95603	-14.6	Greenhouse.2020.GDDs
Chr11_16899965_D	0.74946	-14.6	Sanluri.Hours
Chr10_13823443	0.88078	-14.6	Greenhouse.2020.Hours
Chr05_1228525	0.58569	-14.6	Saint.Sauvant.GDDs
Chr22_12281844_D	0.85109	-14.6	Greenhouse.2020.GDDs
Chr17_11061838	0.83102	-14.6	Greenhouse.2020.GDDs
Chr14_8238397	0.92612	-14.6	Greenhouse.2021.Hours
Chr20_13824626	0.4901	-14.6	Sanluri.Hours
Chr01_664926	0.95438	-14.6	Greenhouse.2020.Hours
Chr04_6088532	0.19994	-14.6	Saint.Sauvant.GDDs
Chr10_11834657_D	0.81041	-14.6	Greenhouse.2020.GDDs
Chr21_3738746	0.94754	-14.6	Greenhouse.2020.Hours
Chr08_15713752	0.64323	-14.6	Sanluri.Hours
Chr03_3677046	0.94336	-14.6	Greenhouse.2020.GDDs
Chr24_1186430	0.80948	-14.6	Greenhouse.2021.Hours
Chr23_1998202	0.92058	-14.6	Greenhouse.2020.GDDs
Chr02_10538901	0.85022	-14.6	Greenhouse.2021.Hours
Chr07_1715631	0.94754	-14.6	Greenhouse.2020.Hours
Chr18_11208121	0.89872	-14.6	Greenhouse.2021.Hours
Chr14_11907446	0.81101	-14.6	Greenhouse.2021.Hours
Chr01_21453003	0.93794	-14.6	Greenhouse.2021.GDDs
Chr10_16602249	0.89827	-14.6	Greenhouse.2020.GDDs
Chr09_1300770_D	0.93794	-14.6	Greenhouse.2021.GDDs
Chr06_3719584	0.76825	-14.6	Greenhouse.2021.Hours
Chr17_6960795	0.91065	-14.6	Greenhouse.2021.GDDs
Chr16_13570547	0.68364	-14.6	Greenhouse.2021.Hours
Chr12_5472707	0.94852	-14.5	Greenhouse.2020.Hours
Chr21_4519710	0.94336	-14.5	Greenhouse.2020.GDDs
Chr17_12782730	0.93389	-14.5	Greenhouse.2020.GDDs
Chr02_1924954	0.89604	-14.5	Greenhouse.2020.GDDs
Chr07_4025934	0.61656	-14.5	Sanluri.Hours
Chr08_2365110	0.8688	-14.5	Greenhouse.2021.GDDs
Chr04_1692547	0.77825	-14.5	Sanluri.Hours
Chr10_17209145	0.8419	-14.5	Greenhouse.2021.Hours
Chr23_2000687	0.73926	-14.5	Greenhouse.2021.GDDs
Chr06_295379_D	0.64581	-14.5	Greenhouse.2021.Hours
Chr03_7290001	0.89443	-14.5	Greenhouse.2020.GDDs
Chr08_13949800	0.95148	-14.5	Greenhouse.2021.GDDs
Chr13_10041173	0.91176	-14.5	Greenhouse.2020.GDDs
Chr12_5472707	0.94895	-14.5	Greenhouse.2021.GDDs
Chr16_11294740_D	0.76825	-14.5	Greenhouse.2021.Hours
Chr04_13996777_D	0.87462	-14.5	Greenhouse.2020.GDDs
Chr03_18132816_D	0.64581	-14.5	Greenhouse.2021.Hours
Chr17_13763905	0.84847	-14.5	Greenhouse.2020.GDDs
Chr21_1971351	0.89611	-14.5	Greenhouse.2020.GDDs
Chr03_3677046	0.94754	-14.5	Greenhouse.2020.Hours
Chr06_11107845_D	0.83128	-14.5	Greenhouse.2020.Hours
Chr17_1470657	0.59844	-14.5	Saint.Sauvant.GDDs
Chr07_2888412_D	0.85123	-14.5	Greenhouse.2020.GDDs
Chr24_3270942	0.91065	-14.5	Greenhouse.2021.GDDs
Chr06_14924040_D	0.94877	-14.5	Greenhouse.2021.GDDs
Chr16_606439	0.89611	-14.5	Greenhouse.2020.GDDs
Chr01_19297595	0.88586	-14.5	Greenhouse.2021.GDDs
Chr07_345301	0.8688	-14.5	Greenhouse.2021.GDDs
Chr22_14402661	0.83254	-14.5	Greenhouse.2021.Hours
Chr01_20629789	0.87495	-14.5	Greenhouse.2021.GDDs
Chr17_12793043	0.87507	-14.5	Greenhouse.2020.GDDs
Chr19_16870630	0.83102	-14.5	Greenhouse.2020.GDDs
Chr21_13521840	0.88706	-14.5	Greenhouse.2021.GDDs
Chr25_4002891_D	7.2e-07	-14.5	Lodi.GDDs
Chr24_6606631	0.82828	-14.5	Greenhouse.2020.GDDs
Chr01_21662488	0.5735	-14.5	Sanluri.GDDs
Chr01_2124940	0.73413	-14.4	Greenhouse.2021.GDDs
Chr14_291064	0.88078	-14.4	Greenhouse.2020.Hours
Chr06_2359906	0.89578	-14.4	Greenhouse.2020.GDDs
Chr01_2011603	0.76825	-14.4	Greenhouse.2021.Hours
Chr18_18691663	0.94754	-14.4	Greenhouse.2020.Hours
Chr22_4300780	0.80158	-14.4	Greenhouse.2020.GDDs
Chr14_11226087	0.93125	-14.4	Greenhouse.2020.GDDs
Chr03_18455208_D	0.64581	-14.4	Greenhouse.2021.Hours
Chr19_15458087	0.79547	-14.4	Sanluri.Hours
Chr05_3495086_D	0.72231	-14.4	Greenhouse.2021.Hours
Chr02_4023537	0.85022	-14.4	Greenhouse.2021.Hours
Chr07_981082	0.81101	-14.4	Greenhouse.2021.Hours
Chr25_15220129	0.73413	-14.4	Greenhouse.2021.GDDs
Chr21_11680864	0.84229	-14.4	Greenhouse.2021.Hours
Chr07_543395	0.73413	-14.4	Greenhouse.2021.GDDs
Chr12_4575136	0.81901	-14.4	Greenhouse.2021.GDDs
Chr09_8632259	0.93794	-14.4	Greenhouse.2021.GDDs
Chr19_14943520	0.91176	-14.4	Greenhouse.2020.GDDs
Chr05_6428699	0.88078	-14.4	Greenhouse.2020.Hours
Chr01_21280004	0.94268	-14.4	Greenhouse.2021.GDDs
Chr10_16145110_D	0.85636	-14.4	Greenhouse.2021.Hours
Chr18_3683393	0.56379	-14.4	Saint.Sauvant.GDDs
Chr21_12088277	0.87105	-14.4	Greenhouse.2021.Hours
Chr11_65440	0.90592	-14.4	Greenhouse.2021.GDDs
Chr10_15302113_D	0.83128	-14.4	Greenhouse.2020.Hours
Chr15_17433533	0.76318	-14.4	Greenhouse.2021.Hours
Chr06_4011403	0.92043	-14.4	Greenhouse.2021.GDDs
Chr13_14946163_D	0.79553	-14.4	Greenhouse.2020.GDDs
Chr02_173016_D	0.83549	-14.4	Greenhouse.2021.Hours
Chr19_17708255	0.66121	-14.4	Lodi.Hours
Chr07_3028264	0.88586	-14.4	Greenhouse.2021.GDDs
Chr01_18903436	0.93926	-14.4	Greenhouse.2021.GDDs
Chr23_1874910	0.89473	-14.4	Greenhouse.2021.GDDs
Chr04_1801510	0.92693	-14.4	Greenhouse.2020.Hours
Chr04_14950587	0.78075	-14.4	Greenhouse.2021.Hours
Chr23_16004903	0.64581	-14.4	Greenhouse.2021.Hours
Chr18_12357535	0.24217	-14.3	Sanluri.Hours
Chr09_1144021	0.62957	-14.3	Saint.Sauvant.Hours
Chr04_2813866	0.95603	-14.3	Greenhouse.2020.GDDs
Chr14_13926810	0.80747	-14.3	Greenhouse.2021.Hours
Chr22_3364539	0.64672	-14.3	Greenhouse.2021.Hours
Chr18_2276987	0.92058	-14.3	Greenhouse.2020.GDDs
Chr02_4023537	0.9267	-14.3	Greenhouse.2020.GDDs
Chr06_14951810	0.73413	-14.3	Greenhouse.2021.GDDs
Chr11_16490800_D	0.91236	-14.3	Greenhouse.2020.GDDs
Chr17_10912216_D	0.83128	-14.3	Greenhouse.2020.Hours
Chr21_11519690_D	0.00015	-14.3	Sanluri.GDDs
Chr20_15795686_D	0.91236	-14.3	Greenhouse.2020.GDDs
Chr21_2482511	0.82474	-14.3	Greenhouse.2021.Hours
Chr01_6521293	0.91236	-14.3	Greenhouse.2020.GDDs
Chr10_14483051	0.91176	-14.3	Greenhouse.2020.GDDs
Chr09_362322_D	0.95875	-14.3	Greenhouse.2020.Hours
Chr20_14013653_D	0.19912	-14.3	Sanluri.Hours
Chr17_14809240_D	0.83128	-14.3	Greenhouse.2020.Hours
Chr01_5786682	0.94899	-14.3	Greenhouse.2021.GDDs
Chr02_10678154	0.43317	-14.3	Saint.Sauvant.GDDs
Chr14_13658175	0.88706	-14.3	Greenhouse.2021.GDDs
Chr11_1608043	0.91741	-14.3	Greenhouse.2021.GDDs
Chr13_12459533	0.92058	-14.3	Greenhouse.2020.GDDs
Chr12_7901334	0.78546	-14.3	Greenhouse.2021.Hours
Chr11_49168	0.90592	-14.3	Greenhouse.2021.GDDs
Chr20_1112161	0.81101	-14.3	Greenhouse.2021.Hours
Chr02_3733958	0.67816	-14.2	Greenhouse.2021.Hours
Chr09_1003479	0.68131	-14.2	Saint.Sauvant.GDDs
Chr06_14897301	0.81234	-14.2	Sanluri.Hours
Chr12_2701055_D	0.94754	-14.2	Greenhouse.2020.Hours
Chr02_10538901	0.93794	-14.2	Greenhouse.2021.GDDs
Chr03_18132882_D	0.64581	-14.2	Greenhouse.2021.Hours
Chr12_5233005	0.89578	-14.2	Greenhouse.2020.GDDs
Chr16_14141219	0.70847	-14.2	Greenhouse.2021.Hours
Chr05_11978988	0.73794	-14.2	Greenhouse.2021.Hours
Chr02_51704_D	0.68484	-14.2	Greenhouse.2021.Hours
Chr14_13926810	0.31258	-14.2	Saint.Sauvant.GDDs
Chr19_11464001	0.82742	-14.2	Sanluri.Hours
Chr21_3738746	0.94303	-14.2	Greenhouse.2020.GDDs
Chr13_147660	0.88046	-14.2	Greenhouse.2021.GDDs
Chr07_4025934	0.78085	-14.2	Greenhouse.2021.Hours
Chr03_1872597	0.94348	-14.2	Greenhouse.2020.GDDs
Chr17_11351140	0.84905	-14.2	Sanluri.Hours
Chr21_14206492	0.89182	-14.2	Greenhouse.2020.Hours
Chr20_13579906_D	0.92693	-14.2	Greenhouse.2020.Hours
Chr03_161455	0.79838	-14.2	Greenhouse.2020.GDDs
Chr03_4230404	0.83689	-14.2	Greenhouse.2020.GDDs
Chr24_3748712	0.94144	-14.2	Greenhouse.2021.Hours
Chr04_1828667	0.85376	-14.2	Greenhouse.2021.GDDs
Chr24_4928881_D	0.73413	-14.2	Greenhouse.2021.GDDs
Chr14_11273929	0.59631	-14.2	Saint.Sauvant.GDDs
Chr19_13533209	0.72983	-14.2	Sanluri.Hours
Chr04_3174640	0.88806	-14.2	Greenhouse.2021.GDDs
Chr02_345846	0.93794	-14.2	Greenhouse.2021.GDDs
Chr02_6900912	0.88046	-14.2	Greenhouse.2021.GDDs
Chr24_2038677	0.80682	-14.2	Greenhouse.2021.Hours
Chr06_10004844	0.93227	-14.2	Greenhouse.2021.Hours
Chr22_987787_D	0.94754	-14.2	Greenhouse.2020.Hours
Chr24_4928881_D	0.68663	-14.2	Greenhouse.2020.Hours
Chr07_3773933	0.80158	-14.2	Greenhouse.2020.GDDs
Chr23_16079939	0.93389	-14.1	Greenhouse.2020.GDDs
Chr05_591864	0.32946	-14.1	Lodi.Hours
Chr19_756410	0.94754	-14.1	Greenhouse.2020.Hours
Chr18_11231053_D	0.54931	-14.1	Saint.Sauvant.GDDs
Chr02_1645383	0.80437	-14.1	Greenhouse.2021.GDDs
Chr11_5890565_D	0.94754	-14.1	Greenhouse.2020.Hours
Chr01_1351103	0.80158	-14.1	Greenhouse.2020.GDDs
Chr19_14266553	0.00012	-14.1	Sanluri.GDDs
Chr03_7380876_D	0.92182	-14.1	Greenhouse.2021.GDDs
Chr12_4776617	0.56255	-14.1	Saint.Sauvant.GDDs
Chr07_14744335_D	0.66601	-14.1	Sanluri.Hours
Chr20_2836529	0.91236	-14.1	Greenhouse.2020.GDDs
Chr11_15886732	0.74278	-14.1	Greenhouse.2021.Hours
Chr04_4183323	0.9122	-14.1	Greenhouse.2021.Hours
Chr08_149434	0.86372	-14.1	Greenhouse.2020.Hours
Chr21_951762	0.85334	-14.1	Greenhouse.2020.GDDs
Chr19_3126902	0.94723	-14.1	Greenhouse.2021.Hours
Chr17_4718883_D	0.77863	-14.1	Greenhouse.2021.GDDs
Chr05_5625937	0.94336	-14.1	Greenhouse.2020.GDDs
Chr18_13959309	0.88586	-14.1	Greenhouse.2021.GDDs
Chr01_7370897	0.92268	-14.1	Greenhouse.2021.GDDs
Chr13_1266848	0.81901	-14.1	Greenhouse.2021.GDDs
Chr03_1325222_D	0.94336	-14.1	Greenhouse.2020.GDDs
Chr20_4858733	0.93571	-14.1	Greenhouse.2020.GDDs
Chr12_2701055_D	0.94336	-14.1	Greenhouse.2020.GDDs
Chr07_870210_D	0.2178	-14.1	Sanluri.Hours
Chr03_19030779_D	0.54931	-14.1	Saint.Sauvant.GDDs
Chr01_21280004	0.90139	-14.1	Greenhouse.2021.Hours
Chr18_19334114	0.83128	-14.1	Greenhouse.2020.Hours
Chr11_3174003_D	0.87611	-14.1	Greenhouse.2021.Hours
Chr10_9773223	0.83689	-14.1	Greenhouse.2020.GDDs
Chr10_16859024	0.83128	-14.1	Greenhouse.2020.Hours
Chr08_14798736_D	0.73413	-14	Greenhouse.2021.GDDs
Chr22_987787_D	0.9122	-14	Greenhouse.2021.Hours
Chr14_2710429	0.94754	-14	Greenhouse.2020.Hours
Chr01_6720043	0.94835	-14	Greenhouse.2020.GDDs
Chr08_3051938	0.88078	-14	Greenhouse.2020.Hours
Chr14_11697976	0.83128	-14	Greenhouse.2020.Hours
Chr16_580813	0.91236	-14	Greenhouse.2020.GDDs
Chr17_11758890	0.29571	-14	Sanluri.Hours
Chr10_15016026	0.68487	-14	Saint.Sauvant.GDDs
Chr15_19220939	0.82459	-14	Greenhouse.2020.GDDs
Chr10_16255230_D	0.75819	-14	Greenhouse.2020.Hours
Chr07_99313	0.48951	-14	Saint.Sauvant.GDDs
Chr20_7483922_D	0.88294	-14	Greenhouse.2020.Hours
Chr08_6099457	0.94754	-14	Greenhouse.2020.Hours
Chr08_284728_D	0.85188	-14	Greenhouse.2020.GDDs
Chr08_2215600	0.94754	-14	Greenhouse.2020.Hours
Chr10_17724868	0.94603	-14	Greenhouse.2021.GDDs
Chr10_7168507_D	0.83128	-14	Greenhouse.2020.Hours
Chr14_1058777	0.76825	-14	Greenhouse.2021.Hours
Chr05_4565693	0.61656	-14	Sanluri.Hours
Chr15_15676541	0.76318	-14	Greenhouse.2021.Hours
Chr12_4440380_D	0.93794	-14	Greenhouse.2021.GDDs
Chr13_14548124	0.94303	-14	Greenhouse.2020.GDDs
Chr15_18966591_D	0.95257	-14	Greenhouse.2020.Hours
Chr12_2996987	0.8688	-14	Greenhouse.2021.GDDs
Chr12_16859300	0.85376	-14	Greenhouse.2021.GDDs
Chr07_2950454	0.90251	-14	Greenhouse.2020.GDDs
Chr20_5108804	0.78354	-14	Greenhouse.2021.GDDs
Chr19_15551144	0.87858	-14	Greenhouse.2021.GDDs
Chr01_7723230	0.94594	-14	Greenhouse.2021.GDDs
Chr12_4815109	0.74436	-14	Greenhouse.2021.Hours
Chr11_16490800_D	0.93891	-14	Greenhouse.2020.Hours
Chr01_7142188	0.64483	-14	Saint.Sauvant.GDDs
Chr14_13898727	0.68774	-14	Greenhouse.2021.Hours
Chr04_2198646	0.77035	-13.9	Greenhouse.2021.Hours
Chr08_10427741	0.81101	-13.9	Greenhouse.2021.Hours
Chr15_15666490_D	0.68484	-13.9	Greenhouse.2021.Hours
Chr18_1680778	0.41033	-13.9	Sanluri.Hours
Chr03_1597666	0.64581	-13.9	Greenhouse.2021.Hours
Chr02_2870474	0.94336	-13.9	Greenhouse.2020.GDDs
Chr08_3090141_D	0.9719	-13.9	Greenhouse.2020.Hours
Chr20_1250376	0.91065	-13.9	Greenhouse.2021.GDDs
Chr01_805997	0.93755	-13.9	Greenhouse.2020.GDDs
Chr09_1946908	0.89443	-13.9	Greenhouse.2020.GDDs
Chr17_13873626	0.73794	-13.9	Greenhouse.2021.Hours
Chr10_13149656	0.82941	-13.9	Greenhouse.2020.GDDs
Chr01_22429498	0.9482	-13.9	Greenhouse.2020.GDDs
Chr19_13559299_D	0.68774	-13.9	Greenhouse.2021.Hours
Chr03_5615732_D	0.6661	-13.9	Sanluri.Hours
Chr04_2033219	0.91176	-13.9	Greenhouse.2020.GDDs
Chr16_3956634_D	0.81234	-13.9	Sanluri.Hours
Chr09_1799174	0.93794	-13.9	Greenhouse.2021.GDDs
Chr18_2602369_D	0.91236	-13.9	Greenhouse.2020.GDDs
Chr14_8465491	0.48951	-13.9	Saint.Sauvant.GDDs
Chr24_70277	0.81101	-13.9	Greenhouse.2021.Hours
Chr17_742043_D	0.80158	-13.9	Greenhouse.2020.GDDs
Chr05_98211	0.83898	-13.9	Greenhouse.2021.Hours
Chr06_17460187_D	0.78698	-13.9	Greenhouse.2020.GDDs
Chr20_4167350	0.82241	-13.9	Greenhouse.2020.GDDs
Chr05_8655317_D	0.80565	-13.9	Greenhouse.2021.Hours
Chr05_5948190	0.74766	-13.9	Greenhouse.2021.Hours
Chr23_1309278	0.74436	-13.9	Greenhouse.2021.Hours
Chr01_2011603	0.8688	-13.9	Greenhouse.2021.GDDs
Chr21_12088277	0.78329	-13.9	Sanluri.Hours
Chr18_847721	0.94754	-13.8	Greenhouse.2020.Hours
Chr11_5035625	0.93794	-13.8	Greenhouse.2021.GDDs
Chr16_6257184	0.89578	-13.8	Greenhouse.2020.GDDs
Chr14_11228027	0.86119	-13.8	Greenhouse.2021.Hours
Chr06_16990987	0.83116	-13.8	Greenhouse.2020.GDDs
Chr15_73183	0.83689	-13.8	Greenhouse.2020.GDDs
Chr02_8549412_D	0.85796	-13.8	Greenhouse.2021.Hours
Chr13_6981734_D	0.83128	-13.8	Greenhouse.2020.Hours
Chr02_8264041	0.9522	-13.8	Greenhouse.2021.GDDs
Chr04_13694321	0.92701	-13.8	Greenhouse.2021.Hours
Chr07_2609254	0.91176	-13.8	Greenhouse.2020.GDDs
Chr14_12628572	0.62957	-13.8	Saint.Sauvant.Hours
Chr11_50150	0.80589	-13.8	Greenhouse.2021.Hours
Chr24_2030929	0.82695	-13.8	Greenhouse.2021.GDDs
Chr05_5295578	0.84428	-13.8	Greenhouse.2020.GDDs
Chr12_64251	0.94754	-13.8	Greenhouse.2020.Hours
Chr11_18827744	0.81373	-13.8	Greenhouse.2021.GDDs
Chr13_16065668	0.89611	-13.8	Greenhouse.2020.GDDs
Chr19_17711468	0.88078	-13.8	Greenhouse.2020.Hours
Chr25_591945	0.91236	-13.8	Greenhouse.2020.GDDs
Chr07_6346005	0.67546	-13.8	Greenhouse.2021.Hours
Chr20_13561397	0.94303	-13.8	Greenhouse.2020.GDDs
Chr09_202116	0.93794	-13.8	Greenhouse.2021.GDDs
Chr21_14041900	0.82695	-13.8	Greenhouse.2021.GDDs
Chr18_17918881	0.81101	-13.8	Greenhouse.2021.Hours
Chr18_19037250	0.94754	-13.8	Greenhouse.2020.Hours
Chr20_1630081	0.93926	-13.8	Greenhouse.2021.GDDs
[truncated: 119,775 more rows]
