# Supplementary material for: A GWAS study highlights significant associations between a series of indels in a FLOWERING LOCUS T gene promoter and flowering time in white lupin (Lupinus albus L.)
Source: BMC Plant Biol. 2024 Jul 29;24:722. doi: 10.1186/s12870-024-05438-1 (PMC11285409; doi:10.1186/s12870-024-05438-1)
Supplement: Supplementary file 11 — Supplementary Material 11: Supplementary_File_S11.xlsx: Results of PCR-based screening of indel polymorphism in promoter regions of LalbFTa1, LalbFTa2, LalbFTc1 and LalbFTc2 genes in white lupin germplasm diversity panel. [file 12870_2024_5438_MOESM11_ESM.xlsx]

## Sheet: Arkusz1
Sandra Rychel-Bielska, Wojciech Bielski, Anna Surma, Paolo Annicchiarico, Jolanta Belter, Bartosz Kozak, Renata Galek, Nathalie Harzic, Michał Książkiewicz
A GWAS study highlights significant associations between a series of indels in a FLOWERING LOCUS T gene promoter and flowering time in white lupin (Lupinus albus L.)
BMC Plant Biology
Supplementary File S11. Results of PCR-based screening of indel polymorphism in promoter regions of LalbFTa1, LalbFTa2, LalbFTc1 and LalbFTc2 genes in white lupin germplasm diversity panel.
0 = reference allele, 1 = heterozygote, 2 = alternative allele
Marker name	Gene	Primer forward	Primer reverse	LAP002a	LAP002c	LAP002d	LAP003a	LAP003b	LAP003d	LAP004b	LAP004c	LAP005d	LAP006b	LAP006c	LAP007d	LAP008b	LAP008c	LAP008d	LAP009a	LAP009b	LAP009c	LAP010a	LAP010d	LAP013c	LAP014b	LAP014c	LAP014d	LAP021a	LAP021b	LAP021d	LAP022b	LAP022e	LAP023a	LAP023b	LAP023d	LAP024b	LAP024c	LAP025a	LAP026c	LAP026d	LAP029b	LAP030a	LAP062a	LAP062d	LAP067a	LAP067c	LAP067d	LAP072b	LAP072c
PR_01	LalbFTa1	PRFTa1_F	PRFTa1_R	0	0	0	0	0	0	0	0	0	0	0	0	0	0	0	0	0	0	0	0	0	0	0	0	0	0	0	0	0	0	0	0	0	0	0	0	0	0	0	0	0	0	0	0	0	0
PR_02	LalbFTa1	PRFTA1F1	PRFTa1_R1b	0	0	0	0	0	0	0	0	0	0	0	0	0	0	0	0	0	0	0	0	0	0	0	0	0	0	0	0	0	0	0	0	0	0	0	0	0	0	0	0	0	0	0	0	0	0
PR_03	LalbFTa1	PRFTa1_F1b	PRFTa1_R1c	0	0	0	0	0	0	0	0	0	0	0	0	0	0	0	0	0	0	0	0	0	0	0	0	0	0	0	0	0	0	0	0	0	0	0	0	0	0	0	0	0	0	0	0	0	0
PR_04	LalbFTa1	PRFTa1_F1c	PRFTA1R1	0	0	0	0	0	0	0	0	0	0	0	0	0	0	0	0	0	0	0	0	0	0	0	0	0	0	0	0	0	0	0	0	0	0	0	0	0	0	0	0	0	0	0	0	0	0
PR_05a	LalbFTa1	PRFTA1F2	PRFTa1_R2b	0	0	0	0	0	0	0	0	0	0	2	0	0	0	0	0	0	0	0	0	0	0	0	0	0	0	0	0	0	0	0	0	0	0	0	2	0	0	0	0	0	0	0	0	0	0
PR_05b	LalbFTa1	PRFTA1F2	PRFTa1_R2b	0	0	0	0	0	0	0	0	0	0	0	0	0	0	0	0	0	0	0	0	0	0	0	0	0	0	0	0	0	0	0	0	0	0	0	0	0	0	0	0	0	0	0	0	0	0
PR_06	LalbFTa1	PRFT1a_F2b	PRFTa1_R2c	0	0	0	0	0	0	0	0	0	0	0	0	0	0	0	0	0	0	0	0	0	0	0	0	0	0	0	0	0	0	0	0	0	0	0	0	0	0	0	0	0	0	0	0	0	0
PR_07	LalbFTa1	PRFTA1F3	PRFTA1R2	0	0	0	0	0	0	0	0	0	0	0	0	0	0	0	0	0	0	0	0	0	0	0	0	0	0	0	0	0	0	0	0	0	0	0	0	0	0	0	0	0	0	0	0	0	0
PR_08	LalbFTa1	PRFTA1F3	PRFTa1_R3b	0	0	0	0	0	0	0	0	0	0	0	0	0	0	0	0	0	0	0	0	0	0	0	0	0	0	0	0	0	0	0	0	0	0	0	0	0	0	0	0	0	0	0	0	0	0
PR_09	LalbFTa1	PRFTa1_F3b	PRFTa1_R3c	0	1	0	2	2	1	0	2	0	1	2	0	2	0	0	2	2	2	2	2	0	0	0	0	0	2	0	0	0	0	1	2	2	2	0	2	0	0	0	2	2	2	0	0	0	0
PR_10	LalbFTa1	PRFTa1_F3c	PRFTA1R3	0	0	0	0	0	0	0	0	0	0	0	0	0	0	0	0	0	0	0	0	0	0	0	0	0	0	0	0	0	0	0	0	0	0	0	0	0	0	0	0	0	0	0	0	0	0
PR_11	LalbFTa1	PRFTA1F4	PRFTa1_R4b	0	0	0	0	0	0	0	0	0	0	0	0	0	0	0	0	0	0	0	0	0	0	0	0	0	0	0	0	0	0	0	0	0	0	0	0	0	0	0	0	0	0	0	0	0	0
PR_12	LalbFTa1	PRFTa1_F4b	PRFTa1_R4c	0	0	0	0	0	0	0	0	0	0	0	0	0	0	0	0	0	0	0	0	0	0	0	0	0	0	0	0	0	0	0	0	0	0	0	0	0	0	0	0	0	0	0	0	0	0
PR_13	LalbFTa1	PRFTa1_F4c	PRFTA1R4	0	2	0	2	0	2	0	2	0	2	2	0	0	2	2	2	0	0	0	0	0	2	0	0	0	0	0	0	2	0	2	0	0	0	0	0	0	0	0	0	0	0	0	0	2	2
PR_14	LalbFTa1	PRFTA1F5	PRFTa1_R5b	0	0	0	0	0	0	0	0	0	0	0	0	0	0	0	0	0	0	0	0	0	0	0	0	0	0	0	0	0	0	0	0	0	0	0	0	0	0	0	0	0	0	0	0	0	0
PR_15	LalbFTa1	PRFTa1_F5b	PRFTA1R5	0	0	0	0	0	0	0	0	0	0	0	0	0	0	0	0	0	0	0	0	0	0	0	0	0	0	0	0	0	0	0	0	0	0	0	0	0	0	0	0	0	0	0	0	0	0
PR_16	LalbFTa2	PRFTA2F1	PRFTa2_R1b	2	2	2	1	0	0	1	0	0	1	0	1	0	0	1	0	1	0	0	0	2	0	0	0	0	0	0	0	2	1	0	0	2	2	0	2	0	0	0	0	0	0	0	0	0	0
PR_17	LalbFTa2	PRFTa2_F1b	PRFTa2_R1c	0	0	0	0	0	0	0	0	0	0	0	0	0	0	0	0	0	0	0	0	0	0	0	0	0	0	0	0	0	0	0	0	0	0	0	0	0	0	0	0	0	0	0	0	0	0
PR_18a	LalbFTa2	PRFTa2_F1c	PRFTA2R1	0	0	0	0	0	0	0	0	0	0	0	0	0	0	0	0	0	0	0	0	0	0	0	0	0	0	0	0	0	0	0	0	0	2	2	0	0	0	0	0	0	0	0	0	0	0
PR_18b	LalbFTa2	PRFTa2_F1c	PRFTA2R1	2	2	2	2	2	2	2	2	2	2	2	2	2	2	2	2	2	2	2	2	2	2	2	2	2	2	2	2	2	2	2	2	2	0	0	2	2	2	2	2	2	2	2	2	2	2
PR_19a	LalbFTa2	PRFTA2F2	PRFTa2_R2b	0	0	0	0	0	0	0	0	0	0	0	0	0	0	0	0	0	0	0	0	0	0	0	0	0	0	0	0	0	0	0	0	0	2	2	0	0	0	0	0	0	0	0	0	0	0
PR_19b	LalbFTa2	PRFTA2F2	PRFTa2_R2b	2	2	2	2	2	2	2	2	2	2	2	2	2	2	2	2	2	2	2	2	2	2	2	2	2	2	2	2	2	2	2	2	2	0	0	2	2	2	2	2	2	2	2	2	2	2
PR_20	LalbFTa2	PRFTa2_F2b	PRFTa2_R2c	0	0	0	0	0	0	1	0	0	0	0	0	0	0	0	0	1	0	0	0	0	0	0	0	0	0	0	0	0	0	0	0	0	2	2	0	0	0	0	0	0	0	0	0	0	0
PR_21	LalbFTa2	PRFTa2_F2c	PRFTA2R2	0	0	0	0	0	0	0	0	0	0	0	0	0	0	0	0	0	0	0	0	0	0	0	0	0	0	0	0	0	0	0	0	0	0	0	0	0	0	0	0	0	0	0	0	0	0
PR_22	LalbFTa2	PRFTA2F3	PRFTa2_R3b	0	0	0	0	0	0	0	0	0	0	0	0	0	0	0	0	0	2	0	0	0	0	0	0	0	0	0	0	0	0	0	0	0	0	0	0	0	0	0	0	0	0	0	0	0	0
PR_23	LalbFTa2	PRFTa2_F3b	PRFTa2_R3c	0	0	0	0	0	0	0	0	0	0	0	0	0	0	0	0	0	0	0	0	0	0	0	0	0	0	0	0	0	0	0	0	0	2	0	0	0	0	0	0	0	0	0	0	0	0
PR_24	LalbFTa2	PRFTa2_F3c	PRFTA2R3	0	0	0	0	0	0	0	0	0	0	0	0	0	0	0	0	0	0	0	0	0	0	0	0	0	0	0	0	0	0	0	0	0	0	0	0	0	0	0	0	0	0	0	0	0	0
PR_25	LalbFTa2	PRFTA2F4	PRFTa2_R4b	2	0	0	0	0	0	0	0	2	0	0	0	0	0	0	0	0	0	0	0	0	0	0	0	0	0	0	0	0	0	0	0	0	0	0	0	0	0	0	0	0	0	0	0	0	0
PR_26	LalbFTa2	PRFTa2_F4b	PRFTa2_R4c	0	0	2	0	0	0	0	0	0	0	0	0	0	0	0	0	0	0	0	0	0	0	0	0	0	0	0	0	0	0	0	0	0	0	0	0	0	0	0	0	0	2	0	0	0	0
PR_27	LalbFTa2	PRFTa2_F4c	PRFTA2R4	0	0	0	0	0	0	0	0	0	0	0	0	0	0	0	0	0	0	0	0	0	0	0	0	0	0	0	0	0	0	0	0	0	0	0	0	0	0	0	0	0	0	0	0	0	0
PR_28	LalbFTa2	PRFTA2F5	PRFTa2_R5b	0	0	0	0	0	0	0	0	0	0	0	0	0	0	0	0	0	0	0	0	0	0	0	0	0	0	0	0	0	0	0	0	0	0	0	0	0	0	0	0	0	0	0	0	0	0
PR_29	LalbFTa2	PRFTa2_F5b	PRFTA2R5	0	0	0	0	0	0	0	0	0	0	0	0	0	2	0	2	0	0	0	0	2	0	0	0	0	0	0	0	0	0	0	0	0	2	0	0	0	0	0	0	0	0	0	2	2	0
PR_30	LalbFTc1	PRFTC1F1	PRFTc1_R1b	0	0	0	0	0	0	0	0	0	0	0	0	0	0	0	0	0	0	0	0	2	0	0	0	0	0	0	0	2	0	0	0	0	0	0	0	0	0	0	0	0	0	0	0	0	0
PR_31	LalbFTc1	PRFTc1_F1b	PRFTc1_R1c	0	0	0	0	0	0	0	0	0	0	0	0	0	0	0	0	0	0	0	0	2	0	0	0	0	0	0	0	2	0	0	0	0	0	0	0	0	0	0	0	0	0	0	0	0	0
PR_32	LalbFTc1	PRFTc1_F1c	PRFTc1_R1d	0	0	0	0	0	0	0	0	0	0	0	0	0	0	0	0	0	0	0	0	0	0	0	0	0	0	0	0	0	0	0	0	0	0	0	0	0	0	0	0	0	0	0	0	0	0
PR_33	LalbFTc1	PRFTc1_F1d	PRFTC1R1	0	0	0	0	0	0	0	0	0	0	0	0	0	0	0	0	0	0	0	0	2	0	0	0	0	0	0	0	2	0	0	0	0	0	0	0	0	0	0	0	0	0	0	0	0	0
PR_34	LalbFTc1	PRFTC1F2	PRFTc1_R2b	0	0	0	0	0	0	0	0	0	0	0	0	0	0	0	0	0	0	0	0	2	0	0	0	0	0	0	0	2	0	0	0	0	0	0	0	0	0	0	0	0	0	0	0	0	0
PR_35a	LalbFTc1	PRFTc1_F2b	PRFTC1R2	0	0	0	0	0	0	0	0	0	0	1	0	0	0	0	0	0	0	0	0	0	1	0	1	0	0	0	0	0	0	0	0	0	0	0	0	0	0	0	0	0	0	0	0	0	0
PR_35b	LalbFTc1	PRFTc1_F2b	PRFTC1R2	0	0	0	0	0	0	0	0	0	0	2	0	0	0	0	0	0	0	0	0	2	2	0	2	0	0	0	0	2	0	0	0	0	0	0	0	0	0	0	0	0	0	0	0	0	0
PR_36a	LalbFTc1	PRFTC1F3	PRFTc1_R3b	0	0	0	0	0	0	0	0	0	0	0	0	0	0	0	0	0	0	0	0	2	0	0	0	0	0	0	0	2	0	0	0	0	0	0	0	0	0	0	0	0	0	0	0	0	0
PR_36b	LalbFTc1	PRFTC1F3	PRFTc1_R3b	0	0	0	2	0	0	0	0	0	2	0	2	0	0	0	0	0	0	0	0	0	0	0	0	2	2	2	2	0	2	2	2	2	2	2	2	2	0	2	0	0	2	2	2	2	2
PR_37	LalbFTc1	PRFTc1_F3b	PRFTc1_R3c	0	0	0	0	0	0	0	0	0	0	0	0	0	0	0	0	0	0	0	0	2	0	0	0	0	0	0	0	2	0	0	0	0	0	0	0	0	0	0	0	0	0	0	0	0	0
PR_38	LalbFTc1	PRFTc1_F3c	PRFTC1R3	0	0	0	0	0	0	0	0	0	0	0	0	0	0	0	0	0	0	0	0	2	0	0	0	0	0	0	0	2	0	0	0	0	0	0	0	0	0	0	0	0	0	0	0	0	0
PR_39	LalbFTc1	PRFTC1F4	PRFTc1_R4b	0	0	0	0	0	0	0	0	0	0	0	0	0	0	0	0	0	0	0	0	0	0	2	2	0	0	0	0	0	0	0	0	0	0	0	0	0	0	2	0	0	0	0	0	2	2
PR_40	LalbFTc1	PRFTc1_F4b	PRFTc1_R4c	0	0	0	0	0	0	0	0	0	0	0	0	0	0	0	0	0	0	0	0	0	0	0	0	0	0	0	0	2	0	0	0	0	0	0	0	0	0	0	0	0	0	0	0	0	0
PR_41	LalbFTc1	PRFTc1_F4c	PRFTC1R4	0	0	0	0	0	0	0	0	0	0	2	0	0	0	0	0	0	0	0	0	2	2	2	2	0	0	0	0	0	0	0	0	0	0	0	0	0	0	2	0	0	0	0	0	2	2
PR_42a	LalbFTc1	PRFTC1F5	PRFTc1_R5b	0	0	0	0	0	0	0	0	0	0	0	0	0	0	0	0	0	0	0	0	0	0	0	0	2	2	2	2	0	0	2	2	2	2	2	2	2	2	0	0	0	2	2	2	0	0
PR_42b	LalbFTc1	PRFTC1F5	PRFTc1_R5b	0	0	0	0	0	0	0	0	0	0	0	0	0	0	0	0	0	0	0	0	0	2	0	0	0	0	0	0	0	0	0	0	0	0	0	0	0	0	0	0	0	0	0	0	0	0
PR_43	LalbFTc1	PRFTc1_F5b	PRFTC1R5	0	0	0	0	0	0	0	0	0	0	0	0	0	0	0	0	0	0	0	0	0	0	0	0	0	0	0	0	0	0	0	0	0	0	0	0	0	0	0	0	0	0	0	0	0	0
PR_58a	LalbFTc1	PRFTc1F1	PRFTc1_R1	0	0	0	0	0	0	0	0	0	0	0	0	0	0	0	0	0	0	0	0	0	0	0	0	0	0	0	0	0	0	0	0	0	0	0	0	0	0	0	0	0	0	0	0	0	0
PR_58b	LalbFTc1	PRFTc1F1	PRFTc1_R1	0	0	0	0	0	0	0	0	0	0	0	0	0	0	0	0	0	0	0	0	2	0	0	0	0	0	0	0	2	0	0	0	0	0	0	0	0	0	0	0	0	0	0	0	0	0
PR_58c	LalbFTc1	PRFTc1F1	PRFTc1_R1	0	0	0	2	0	0	0	0	0	2	0	2	0	0	0	0	0	0	0	0	0	0	0	0	2	2	2	2	0	2	2	2	2	2	2	2	2	0	2	0	0	2	2	2	2	2
PR_66	LalbFTc1	PRFTc1_F1b	PRFTC1R2	0	0	0	0	0	0	0	0	0	0	0	0	0	0	0	0	0	0	0	0	2	0	0	0	0	0	0	0	2	0	0	0	0	0	0	0	0	0	0	0	0	0	0	0	0	0
PR_70	LalbFTc1	FTc1_F4c	FTc1_R4c	0	0	0	0	0	0	0	0	0	0	2	0	0	0	0	0	0	0	0	0	0	2	2	2	0	0	0	0	0	0	0	0	0	0	0	0	0	0	2	0	0	0	0	0	2	2
PR_71a	LalbFTc1	PRFTC1F5A1	PRFTC1R5A1	0	0	0	0	0	0	0	0	0	0	1	0	0	0	0	0	0	0	0	0	0	1	2	2	0	0	0	0	2	2	0	0	2	0	0	0	0	0	2	0	0	0	0	0	2	2
PR_71b	LalbFTc1	PRFTC1F5A1	PRFTC1R5A1	0	0	0	0	0	0	0	0	0	0	0	0	0	0	0	0	0	0	0	0	0	0	0	0	2	2	2	2	0	0	2	2	1	2	2	2	2	2	0	0	0	2	2	2	0	0
PR_71c	LalbFTc1	PRFTC1F5A1	PRFTC1R5A1	0	0	0	0	0	0	0	0	0	0	2	0	0	0	0	0	0	0	0	0	0	2	0	0	0	0	0	0	0	0	0	0	2	0	0	0	0	0	0	0	0	0	0	0	0	0
PR_71d	LalbFTc1	PRFTC1F5A1	PRFTC1R5A1	0	0	0	0	0	0	0	0	0	0	2	0	0	0	0	0	0	0	0	0	0	2	2	2	2	2	2	2	2	2	2	2	2	2	2	2	2	2	2	0	0	2	2	2	2	2
PR_44	LalbFTc2	PRFTC2F1	PRFTc2_R1b	0	0	0	0	0	0	0	0	0	0	0	0	0	0	0	0	0	0	0	0	0	0	0	0	0	0	0	0	0	0	0	0	0	0	0	0	0	0	0	0	0	0	0	0	0	0
PR_45	LalbFTc2	PRFTc2_F1b	PRFTc2_R1c	0	0	0	0	0	0	0	0	0	0	0	0	0	0	0	0	0	0	0	0	0	0	0	0	0	0	0	0	0	0	0	0	0	0	0	0	0	0	0	0	0	0	0	0	0	0
PR_46	LalbFTc2	PRFTc2_F1c	PRFTC2R1	0	0	0	0	0	0	0	0	0	0	0	0	0	0	0	0	0	0	0	0	0	0	0	0	0	0	0	0	0	0	0	0	0	0	0	0	0	0	0	0	0	0	0	0	0	0
PR_47	LalbFTc2	PRFTC2F2	PRFTc2_R2b	0	0	0	0	0	0	0	0	0	0	0	0	0	0	0	0	0	0	0	0	0	0	0	0	0	0	0	0	0	0	0	0	0	0	0	0	0	0	0	0	0	0	0	0	0	0
PR_48	LalbFTc2	PRFTc2_F2b	PRFTc2_R2c	0	0	0	0	0	0	0	0	0	0	0	0	0	0	0	0	0	0	0	0	0	0	0	0	0	0	0	0	0	0	0	0	0	0	0	0	0	0	0	0	0	0	0	0	0	0
PR_49	LalbFTc2	PRFTc2_F2c	PRFTC2R2	0	0	0	0	0	0	0	0	0	0	0	0	0	0	0	0	0	0	0	0	0	0	0	0	0	0	0	0	0	0	0	0	0	0	0	0	0	0	0	0	0	0	0	0	0	0
PR_50	LalbFTc2	PRFTC2F3	PRFTc2_R3b	0	0	0	0	0	0	0	0	0	0	0	0	0	0	0	0	0	0	0	0	0	0	0	0	0	0	0	0	0	0	0	0	0	0	0	0	0	0	0	0	0	0	0	0	0	0
PR_51	LalbFTc2	PRFTc2_F3b	PRFTc2_R3c	0	0	0	0	0	0	0	0	0	0	0	0	0	0	0	0	0	0	0	0	0	0	0	0	0	0	0	0	0	0	0	0	0	0	0	0	0	0	0	0	0	0	0	0	0	0
PR_52	LalbFTc2	PRFTc2_F3c	PRFTC2R3	0	0	0	0	0	0	0	0	0	0	0	0	0	0	0	0	0	0	0	0	0	0	0	0	0	0	0	0	0	0	0	0	0	0	0	0	0	0	0	0	0	0	0	0	0	0
PR_53	LalbFTc2	PRFTC2F4	PRFTc2_R4b	0	0	0	0	0	0	0	0	0	0	0	0	0	0	0	0	0	0	0	0	0	0	0	0	0	0	0	0	0	0	0	0	0	0	0	0	0	0	0	0	0	0	0	0	0	0
PR_54	LalbFTc2	PRFTc2_F4b	PRFTc2_R4c	0	0	0	0	0	0	0	0	0	0	0	0	0	0	0	0	0	0	0	0	0	0	0	0	0	0	0	0	0	0	0	0	0	0	0	0	0	0	0	0	0	0	0	0	0	2
PR_55	LalbFTc2	PRFTc2_F4c	PRFTC2R4	0	0	0	0	0	0	0	0	0	0	0	0	0	0	0	0	0	0	0	0	0	0	0	0	2	0	0	0	0	0	0	0	0	0	0	0	0	0	0	0	0	0	0	0	0	2
PR_56	LalbFTc2	PRFTC2F5	PRFTc2_R5b	0	0	0	0	0	0	0	0	0	0	0	0	0	0	0	0	0	0	0	0	0	0	0	0	0	0	0	0	0	0	0	0	0	0	0	0	0	0	0	0	0	0	0	0	0	0
PR_57	LalbFTc2	PRFTc2_F5b	PRFTC2R5	0	0	0	0	0	0	0	0	0	0	0	0	0	0	0	0	0	0	0	0	0	0	0	0	0	0	0	0	0	0	0	0	0	0	0	0	0	0	0	0	0	0	0	0	0	0
[truncated: 40 more columns]
