# Supplementary material for: A GWAS study highlights significant associations between a series of indels in a FLOWERING LOCUS T gene promoter and flowering time in white lupin (Lupinus albus L.)
Source: BMC Plant Biol. 2024 Jul 29;24:722. doi: 10.1186/s12870-024-05438-1 (PMC11285409; doi:10.1186/s12870-024-05438-1)
Supplement: Supplementary file 12 — Supplementary Material 12: Supplementary_File_S12.xlsx: Correlations between studied traits and PCR-based markers tagging indel polymorphism in promoter regions of LalbFTa1, LalbFTa2, LalbFTc1 and LalbFTc2 genes in white lupin germplasm diversity panel. [file 12870_2024_5438_MOESM12_ESM.xlsx]

## Sheet: Arkusz1
Sandra Rychel-Bielska, Wojciech Bielski, Anna Surma, Paolo Annicchiarico, Jolanta Belter, Bartosz Kozak, Renata Galek, Nathalie Harzic, Michał Książkiewicz
A GWAS study highlights significant associations between a series of indels in a FLOWERING LOCUS T gene promoter and flowering time in white lupin (Lupinus albus L.)
BMC Plant Biology
Supplementary File S12. Correlations between studied traits and PCR-based markers tagging indel polymorphism in promoter regions of LalbFTa1, LalbFTa2, LalbFTc1 and LalbFTc2 genes in white lupin germplasm diversity panel.
Primer	Gene	Minor allele frequency (%)	Lodi start flowering	Sanluri start flowering	Saint Sauvant start flowering	Greenhouse start flowering 2020	Greenhouse start flowering 2021
PR_01	LalbFTa1	0
PR_02	LalbFTa1	0
PR_03	LalbFTa1	2.32558	0.123859	0.188652	0.205055	0.275274	0.257609
PR_04	LalbFTa1	2.32558	0.123859	0.188652	0.205055	0.275274	0.257609
PR_05a	LalbFTa1	2.32558	-0.075914	-0.0202919	0.00242492	-0.0805721	-0.0792223
PR_05b	LalbFTa1	2.32558	0.123859	0.188652	0.205055	0.275274	0.257609
PR_06	LalbFTa1	0
PR_07	LalbFTa1	0
PR_08	LalbFTa1	0
PR_09	LalbFTa1	35.4651	0.143873	0.180895	0.213693	0.0999065	0.140469
PR_10	LalbFTa1	0
PR_11	LalbFTa1	0
PR_12	LalbFTa1	0
PR_13	LalbFTa1	46.5116	0.269242	0.278105	0.264522	0.291929	0.251951
PR_14	LalbFTa1	0
PR_15	LalbFTa1	0
PR_16	LalbFTa2	15.1163	-0.0971516	-0.0145513	-0.0131248	-0.00300034	0.0328452
PR_17	LalbFTa2	0
PR_18a	LalbFTa2	6.97674	-0.169664	-0.0760731	-0.0513904	0.0113811	0.00285085
PR_18b	LalbFTa2	8.13953	0.204851	0.0919281	0.0771054	0.0147283	0.0202368
PR_19a	LalbFTa2	6.97674	-0.169664	-0.0760731	-0.0513904	0.0113811	0.00285085
PR_19b	LalbFTa2	8.13953	0.204851	0.0919281	0.0771054	0.0147283	0.0202368
PR_20	LalbFTa2	8.72093	-0.148742	-0.0463607	-0.0275784	0.037844	0.0306039
PR_21	LalbFTa2	0
PR_22	LalbFTa2	2.32558	0.0239726	0.0135652	0.00652038	-0.00218281	-0.0204279
PR_23	LalbFTa2	2.32558	-0.254502	-0.168292	-0.155168	-0.156898	-0.155051
PR_24	LalbFTa2	0
PR_25	LalbFTa2	3.48837	0.174976	0.225282	0.239198	0.229873	0.238415
PR_26	LalbFTa2	4.65116	0.105793	0.018723	0.0313092	0.00204286	0.001434
PR_27	LalbFTa2	0
PR_28	LalbFTa2	0
PR_29	LalbFTa2	10.4651	-0.10413	-0.130213	-0.146287	-0.149826	-0.11939
PR_30	LalbFTc1	6.97674	0.040742	-0.0142676	-0.0768182	-0.0746581	-0.0482513
PR_31	LalbFTc1	6.97674	0.040742	-0.0142676	-0.0768182	-0.0746581	-0.0482513
PR_32	LalbFTc1	0
PR_33	LalbFTc1	12.7907	0.133925	0.177936	0.167197	0.210783	0.225402
PR_34	LalbFTc1	8.13953	0.0771021	0.198116	0.239896	0.303635	0.309913
PR_35a	LalbFTc1	7.55814	0.189994	0.317973	0.361894	0.389682	0.378632
PR_35b	LalbFTc1	11.6279	0.144581	0.266112	0.292469	0.302323	0.302139
PR_36a	LalbFTc1	2.32558	-0.0880275	-0.0589837	-0.0651165	-0.0424089	-0.0187795
PR_36b	LalbFTc1	34.8837	-0.478386	-0.551632	-0.546771	-0.451828	-0.487391
PR_37	LalbFTc1	2.32558	-0.0880275	-0.0589837	-0.0651165	-0.0424089	-0.0187795
PR_38	LalbFTc1	2.32558	-0.0880275	-0.0589837	-0.0651165	-0.0424089	-0.0187795
PR_39	LalbFTc1	17.4419	0.068398	0.0394468	0.0149577	0.0686703	0.0287583
PR_40	LalbFTc1	1.16279	-0.19379	-0.152974	-0.137848	-0.0979638	-0.0862018
PR_41	LalbFTc1	22.093	0.139353	0.141871	0.123999	0.140286	0.104642
PR_42a	LalbFTc1	19.7674	-0.660038	-0.676259	-0.592867	-0.597028	-0.560903
PR_42b	LalbFTc1	1.16279	0.0615326	0.079573	0.0606928	0.0484929	0.0381704
PR_43	LalbFTc1	0
PR_58a	LalbFTc1	5.23256	0.0845918	0.00425137	-0.0657901	-0.0809521	-0.0695874
PR_58b	LalbFTc1	8.13953	0.0771021	0.198116	0.239896	0.303635	0.309913
PR_58c	LalbFTc1	34.8837	-0.478386	-0.551632	-0.546771	-0.451828	-0.487391
PR_66	LalbFTc1	13.9535	0.104678	0.146478	0.137204	0.211442	0.194987
PR_70	LalbFTc1	13.9535	0.0335955	-0.0542178	-0.101384	-0.15868	-0.18309
PR_71a	LalbFTc1	16.2791	-0.148477	-0.213444	-0.244834	-0.252758	-0.266831
PR_71b	LalbFTc1	19.186	-0.635569	-0.669062	-0.585977	-0.592515	-0.556949
PR_71c	LalbFTc1	3.48837	-0.0612147	0.0322076	0.035773	-0.0234464	-0.0295021
PR_71d	LalbFTc1	36.0465	-0.577454	-0.663197	-0.621977	-0.648284	-0.633276
PR_44	LalbFTc2	0
PR_45	LalbFTc2	0
PR_46	LalbFTc2	0
PR_47	LalbFTc2	0
PR_48	LalbFTc2	0
PR_49	LalbFTc2	0
PR_50	LalbFTc2	0
PR_51	LalbFTc2	0
PR_52	LalbFTc2	0
PR_53	LalbFTc2	0
PR_54	LalbFTc2	1.16279	-0.0278303	-0.060502	-0.0860549	-0.0979638	-0.0838843
PR_55	LalbFTc2	2.32558	-0.200019	-0.156684	-0.167448	-0.16515	-0.169887
PR_56	LalbFTc2	0
PR_57	LalbFTc2	2.32558	0.123859	0.188652	0.205055	0.275274	0.257609
