# Supplementary material for: A GWAS study highlights significant associations between a series of indels in a FLOWERING LOCUS T gene promoter and flowering time in white lupin (Lupinus albus L.)
Source: BMC Plant Biol. 2024 Jul 29;24:722. doi: 10.1186/s12870-024-05438-1 (PMC11285409; doi:10.1186/s12870-024-05438-1)
Supplement: Supplementary file 13 — Supplementary Material 13: Supplementary_File_S13.xlsx: The list of genotypes from white lupin germplasm diversity panel analyzed in the study. [file 12870_2024_5438_MOESM13_ESM.xlsx]

## Sheet: TableS6
Sandra Rychel-Bielska, Wojciech Bielski, Anna Surma, Paolo Annicchiarico, Jolanta Belter, Bartosz Kozak, Renata Galek, Nathalie Harzic, Michał Książkiewicz
A GWAS study highlights significant associations between a series of indels in a FLOWERING LOCUS T gene promoter and flowering time in white lupin (Lupinus albus L.)
BMC Plant Biology
Supplementary File S13. The list of genotypes from white lupin germplasm diversity panel analyzed in the study.
Lap	Domestication status	Origin	Original accession name
LAP001b	Landrace	Azores	Ac003
LAP001d	Landrace	Azores	Ac003
LAP002a	Landrace	Azores	Ac045
LAP002c	Landrace	Azores	Ac045
LAP002d	Landrace	Azores	Ac045
LAP003a	Landrace	Azores	Ac050
LAP003b	Landrace	Azores	Ac050
LAP003d	Landrace	Azores	Ac050
LAP004b	Landrace	Azores	Ac068
LAP004c	Landrace	Azores	Ac068
LAP005d	Landrace	Azores	Ac079
LAP006b	Landrace	Azores	Ac085
LAP006c	Landrace	Azores	Ac085
LAP007d	Landrace	Azores	Ac139
LAP008b	Landrace	Azores	Ac140
LAP008c	Landrace	Azores	Ac140
LAP008d	Landrace	Azores	Ac140
LAP009a	Landrace	Azores	Ac155
LAP009b	Landrace	Azores	Ac155
LAP009c	Landrace	Azores	Ac155
LAP010a	Landrace	Azores	Ac156
LAP010d	Landrace	Azores	Ac156
LAP011b	Landrace	Greece	Gr03
LAP011d	Landrace	Greece	Gr03
LAP012a	Landrace	Greece	Gr05
LAP012b	Landrace	Greece	Gr05
LAP012d	Landrace	Greece	Gr05
LAP013b	Landrace	Greece	Gr17
LAP013c	Landrace	Greece	Gr17
LAP014b	Landrace	Greece	Gr21
LAP014c	Landrace	Greece	Gr21
LAP014d	Landrace	Greece	Gr21
LAP015a	Landrace	Greece	Gr25
LAP015b	Landrace	Greece	Gr25
LAP015c	Landrace	Greece	Gr25
LAP016d	Landrace	Greece	Gr30
LAP017c	Landrace	Greece	Gr33
LAP017d	Landrace	Greece	Gr33
LAP018b	Landrace	Greece	Gr49
LAP018c	Landrace	Greece	Gr49
LAP018d	Landrace	Greece	Gr49
LAP019b	Landrace	Greece	Gr56
LAP019c	Landrace	Greece	Gr56
LAP020a	Landrace	Greece	Gr57
LAP020b	Landrace	Greece	Gr57
LAP021a	Landrace	Turkey	Tr1
LAP021b	Landrace	Turkey	Tr1
LAP021d	Landrace	Turkey	Tr1
LAP022b	Landrace	Turkey	Tr7
LAP022e	Landrace	Turkey	Tr7
LAP023a	Landrace	Turkey	Tr12
LAP023b	Landrace	Turkey	Tr12
LAP023d	Landrace	Turkey	Tr12
LAP024b	Landrace	Turkey	Tr16
LAP024c	Landrace	Turkey	Tr16
LAP025a	Landrace	Turkey	Tr17
LAP026c	Landrace	Turkey	Tr21
LAP026d	Landrace	Turkey	Tr21
LAP027a	Landrace	Turkey	La110
LAP027b	Landrace	Turkey	La110
LAP027d	Landrace	Turkey	La110
LAP028d	Landrace	Turkey	La120
LAP029b	Landrace	Turkey	La259
LAP030a	Landrace	Turkey	La431
LAP031a	Landrace	Spain	E2
LAP031b	Landrace	Spain	E2
LAP031d	Landrace	Spain	E2
LAP032d	Landrace	Spain	E3
LAP032e	Landrace	Spain	E3
LAP033a	Landrace	Spain	E16
LAP033c	Landrace	Spain	E16
LAP034b	Landrace	Spain	E36
LAP034c	Landrace	Spain	E36
LAP034d	Landrace	Spain	E36
LAP035c	Landrace	Spain	E59
LAP035d	Landrace	Spain	E59
LAP036a	Landrace	Spain	E64
LAP036c	Landrace	Spain	E64
LAP037c	Landrace	Spain	E68
LAP037d	Landrace	Spain	E68
LAP038a	Landrace	Spain	E72
LAP038b	Landrace	Spain	E72
LAP038c	Landrace	Spain	E72
LAP039a	Landrace	Spain	E75
LAP039b	Landrace	Spain	E75
LAP039d	Landrace	Spain	E75
LAP040c	Landrace	Spain	E191
LAP040d	Landrace	Spain	E191
LAP041b	Landrace	Portugal	E80
LAP042a	Landrace	Portugal	E91
LAP042d	Landrace	Portugal	E91
LAP043a	Landrace	Portugal	E99
LAP043b	Landrace	Portugal	E99
LAP043c	Landrace	Portugal	E99
LAP044a	Landrace	Portugal	E104
LAP044b	Landrace	Portugal	E104
LAP045b	Landrace	Portugal	E107
LAP045c	Landrace	Portugal	E107
LAP045d	Landrace	Portugal	E107
LAP046a	Landrace	Portugal	E112
LAP046b	Landrace	Portugal	E112
LAP046d	Landrace	Portugal	E112
LAP047b	Landrace	Portugal	E126
LAP047d	Landrace	Portugal	E126
LAP048b	Landrace	Portugal	E132
LAP048c	Landrace	Portugal	E132
LAP049b	Landrace	Maghreb (Algeria)	La127
LAP049d	Landrace	Maghreb (Algeria)	La127
LAP050a	Landrace	Maghreb (Algeria)	La568
LAP050b	Landrace	Maghreb (Algeria)	La568
LAP051a	Landrace	Maghreb (Algeria)	La572
LAP051b	Landrace	Maghreb (Algeria)	La572
LAP051c	Landrace	Maghreb (Algeria)	La572
LAP052a	Landrace	Maghreb (Algeria)	La686
LAP052b	Landrace	Maghreb (Algeria)	La686
LAP053b	Landrace	Maghreb (Algeria)	La688
LAP053c	Landrace	Maghreb (Algeria)	La688
LAP053d	Landrace	Maghreb (Algeria)	La688
LAP054a	Landrace	Maghreb (Morocco)	La060
LAP054c	Landrace	Maghreb (Morocco)	La060
LAP055b	Landrace	Maghreb (Morocco)	La150
LAP055d	Landrace	Maghreb (Morocco)	La150
LAP056a	Landrace	Maghreb (Morocco)	La680
LAP056b	Landrace	Maghreb (Morocco)	La680
LAP056c	Landrace	Maghreb (Morocco)	La680
LAP057a	Landrace	Madeira & Canaries (Madeira)	La197
LAP057d	Landrace	Madeira & Canaries (Madeira)	La197
LAP058c	Landrace	Madeira & Canaries (Madeira)	La198
LAP058d	Landrace	Madeira & Canaries (Madeira)	La198
LAP059b	Landrace	Madeira & Canaries (Canaries)	La641
LAP059d	Landrace	Madeira & Canaries (Canaries)	La641
LAP060b	Landrace	Madeira & Canaries (Canaries)	La642
LAP060c	Landrace	Madeira & Canaries (Canaries)	La642
LAP061b	Landrace	Madeira & Canaries (Canaries)	La646
LAP061c	Landrace	Madeira & Canaries (Canaries)	La646
LAP061d	Landrace	Madeira & Canaries (Canaries)	La646
LAP062a	Landrace	Madeira & Canaries (Canaries)	La648
LAP062d	Landrace	Madeira & Canaries (Canaries)	La648
LAP063b	Landrace	Madeira & Canaries (Canaries)	La652
LAP063d	Landrace	Madeira & Canaries (Canaries)	La652
LAP064a	Landrace	Madeira & Canaries (Canaries)	La653
LAP064b	Landrace	Madeira & Canaries (Canaries)	La653
LAP065a	Landrace	West Asia (Syria)	La425
LAP065b	Landrace	West Asia (Syria)	La425
LAP065d	Landrace	West Asia (Syria)	La425
LAP066c	Landrace	West Asia (Syria)	La427
LAP066d	Landrace	West Asia (Syria)	La427
LAP067a	Landrace	West Asia (Syria)	La547
LAP067c	Landrace	West Asia (Syria)	La547
LAP067d	Landrace	West Asia (Syria)	La547
LAP068a	Landrace	West Asia (Lebanon)	La416
LAP068b	Landrace	West Asia (Lebanon)	La416
LAP068c	Landrace	West Asia (Lebanon)	La416
LAP069c	Landrace	West Asia (Lebanon)	La418
LAP070a	Landrace	West Asia (Lebanon)	La673
LAP070b	Landrace	West Asia (Lebanon)	La673
LAP070c	Landrace	West Asia (Lebanon)	La673
LAP071c	Landrace	West Asia (Israel)	La406
LAP071d	Landrace	West Asia (Israel)	La406
LAP072b	Landrace	West Asia (Israel)	La409
LAP072c	Landrace	West Asia (Israel)	La409
LAP072d	Landrace	West Asia (Israel)	La409
LAP073b	Landrace	West Asia (Jordan)	La415
LAP073d	Landrace	West Asia (Jordan)	La415
LAP074b	Landrace	West Asia (Jordan)	La432
LAP074d	Landrace	West Asia (Jordan)	La432
LAP075b	Landrace	East Africa (Kenya)	La654
LAP076b	Landrace	East Africa (Kenya)	La655
LAP076c	Landrace	East Africa (Kenya)	La655
LAP077a	Landrace	East Africa (Kenya)	La656
LAP077c	Landrace	East Africa (Kenya)	La656
LAP078a	Landrace	East Africa (Ethiopia)	La020
LAP078c	Landrace	East Africa (Ethiopia)	La020
LAP078d	Landrace	East Africa (Ethiopia)	La020
LAP079c	Landrace	East Africa (Ethiopia)	La559
LAP079d	Landrace	East Africa (Ethiopia)	La559
LAP080b	Landrace	East Africa (Ethiopia)	La399
LAP080d	Landrace	East Africa (Ethiopia)	La399
LAP081b	Landrace	East Africa (Sudan)	La420
LAP081d	Landrace	East Africa (Sudan)	La420
LAP082a	Landrace	East Africa (Sudan)	La422
LAP082b	Landrace	East Africa (Sudan)	La422
LAP082d	Landrace	East Africa (Sudan)	La422
LAP083a	Landrace	East Africa (Sudan)	La629
LAP083c	Landrace	East Africa (Sudan)	La629
LAP084c	Landrace	East Africa (Ethiopia)	Ethiopie98
LAP084d	Landrace	East Africa (Ethiopia)	Ethiopie98
LAP085a	Landrace	Egypt	Egy03
LAP085c	Landrace	Egypt	Egy03
LAP085d	Landrace	Egypt	Egy03
LAP086a	Landrace	Egypt	Egy11
LAP086c	Landrace	Egypt	Egy11
LAP087a	Landrace	Egypt	Egy26
LAP087c	Landrace	Egypt	Egy26
LAP087d	Landrace	Egypt	Egy26
LAP088a	Landrace	Egypt	Egy16
LAP089b	Landrace	Egypt	Egy22
LAP089c	Landrace	Egypt	Egy22
LAP089d	Landrace	Egypt	Egy22
LAP090b	Landrace	Egypt	Egy38
LAP090c	Landrace	Egypt	Egy38
LAP090d	Landrace	Egypt	Egy38
LAP091a	Landrace	Egypt	Egy55
LAP091b	Landrace	Egypt	Egy55
LAP091d	Landrace	Egypt	Egy55
LAP092d	Landrace	Egypt	Egy64
LAP093b	Landrace	Egypt	Egy76
LAP093c	Landrace	Egypt	Egy76
LAP093d	Landrace	Egypt	Egy76
LAP094c	Landrace	Egypt	Egy93
LAP094d	Landrace	Egypt	Egy93
LAP095a	Landrace	Egypt	La356
LAP095b	Landrace	Egypt	La356
LAP095d	Landrace	Egypt	La356
LAP096a	Landrace	Egypt	La364
LAP096b	Landrace	Egypt	La364
LAP096d	Landrace	Egypt	La364
LAP097a	Landrace	Italy	Ita1
LAP097b	Landrace	Italy	Ita1
LAP098a	Landrace	Italy	Ita2
LAP098c	Landrace	Italy	Ita2
LAP098d	Landrace	Italy	Ita2
LAP099a	Landrace	Italy	Ita37
LAP099b	Landrace	Italy	Ita37
LAP099d	Landrace	Italy	Ita37
LAP100b	Landrace	Italy	Ita42
LAP100c	Landrace	Italy	Ita42
LAP100d	Landrace	Italy	Ita42
LAP101b	Landrace	Italy	Ita51
LAP101c	Landrace	Italy	Ita51
LAP101d	Landrace	Italy	Ita51
LAP102c	Landrace	Italy	Ita19
LAP102d	Landrace	Italy	Ita19
LAP103a	Landrace	Italy	Ita20
LAP104b	Landrace	Italy	Ita49
LAP105a	Landrace	Italy	Ita57
LAP106a	Landrace	Italy	Ita58
LAP106d	Landrace	Italy	Ita58
LAP107c	Landrace	Italy	La246
LAP107d	Landrace	Italy	La246
LAP108d	Landrace	Italy	Calabria
LAP109d	Landrace	Maghreb (Morocco)	27089
LAP110a	Landrace	Maghreb (Morocco)	28550
LAP110b	Landrace	Maghreb (Morocco)	28550
LAP110d	Landrace	Maghreb (Morocco)	28550
LAP111c	Cultivar	France, spring-type	Arès
LAP111d	Cultivar	France, spring-type	Arès
LAP112d	Cultivar	France, spring-type	Lublanc
LAP113b	Cultivar	France, spring-type	Amiga
LAP113c	Cultivar	France, spring-type	Amiga
LAP115b	Cultivar	France, spring-type	Energy
LAP117b	Cultivar	France, winter-type	Adam
LAP117d	Cultivar	France, winter-type	Adam
LAP118b	Cultivar	France, winter-type	Luxe
LAP118c	Cultivar	France, winter-type	Luxe
LAP119c	Cultivar	France, winter-type	Aster
LAP119d	Cultivar	France, winter-type	Aster
LAP123a	Landrace	Italy	Molise
LAP123d	Landrace	Italy	Molise
LAP124b	Landrace	Italy	Lecce
LAP126a	Cultivar	France, winter-type	Ludet
LAP126d	Cultivar	France, winter-type	Ludet
