# Supplementary material for: A GWAS study highlights significant associations between a series of indels in a FLOWERING LOCUS T gene promoter and flowering time in white lupin (Lupinus albus L.)
Source: BMC Plant Biol. 2024 Jul 29;24:722. doi: 10.1186/s12870-024-05438-1 (PMC11285409; doi:10.1186/s12870-024-05438-1)
Supplement: Supplementary file 14 — Supplementary Material 14: Supplementary_File_S14.xlsx: Minimum and maximum air temperature, cumulative growing degree days (GDDs), cumulative vernalization effectiveness of daily temperature (VF) and total photoperiod hours recorded in Lodi, Sanluri, Saint Sauvant and Greenhouse during the course of experiments. [file 12870_2024_5438_MOESM14_ESM.xlsx]

## Sheet: Arkusz1
Sandra Rychel-Bielska, Wojciech Bielski, Anna Surma, Paolo Annicchiarico, Jolanta Belter, Bartosz Kozak, Renata Galek, Nathalie Harzic, Michał Książkiewicz
A GWAS study highlights significant associations between a series of indels in a FLOWERING LOCUS T gene promoter and flowering time in white lupin (Lupinus albus L.)
BMC Plant Biology
Supplementary File S14. Minimum and maximum air temperature, cumulative growing degree days (GDDs), cumulative vernalization effectiveness of daily temperature (VF) and total photoperiod hours recorded in Lodi, Sanluri, Saint Sauvant and Greenhouse during the course of experiments.
Localization	Year	Month	Day	Day from sowing	Air temperature min (°C)	Air temperature max (°C)	VF	GDD	Total photoperiod hours
Lodi	2004	10	14	0	3.9	13.57	0	0	0
Lodi	2004	10	15	1	8.52	12.71	0.593948	5.735	11.0406
Lodi	2004	10	16	2	9	16.33	0.878044	13.35	22.0311
Lodi	2004	10	17	3	7.19	19.24	0.878044	23.015	32.9717
Lodi	2004	10	18	4	4.85	14.14	0.878044	33.23	43.8622
Lodi	2004	10	19	5	10.28	11.76	1.35724	39.725	54.7031
Lodi	2004	10	20	6	13.85	14.52	1.56316	47.745	65.4944
Lodi	2004	10	21	7	13.81	17.76	1.56316	58.93	76.2367
Lodi	2004	10	22	8	13.62	20.86	1.56316	71.715	86.9297
Lodi	2004	10	23	9	13.14	17.81	1.56316	85.955	97.5739
Lodi	2004	10	24	10	14.09	16.05	1.56316	98.43	108.169
Lodi	2004	10	25	11	14.66	17.62	1.56316	110.5	118.716
Lodi	2004	10	26	12	12.66	17.76	1.56316	123.64	129.215
Lodi	2004	10	27	13	12.85	16.9	1.56316	135.85	139.666
Lodi	2004	10	28	14	10.33	14.9	1.56316	147.725	150.069
Lodi	2004	10	29	15	12.05	18	1.56316	157.34	160.425
Lodi	2004	10	30	16	12.66	17.47	1.56316	169.365	170.734
Lodi	2004	10	31	17	14.09	16.71	1.56316	181.43	180.996
Lodi	2004	11	1	18	14.05	18.66	1.56316	193.83	191.212
Lodi	2004	11	2	19	14.14	21.38	1.56316	207.185	201.382
Lodi	2004	11	3	20	12.76	21.71	1.56316	221.945	211.506
Lodi	2004	11	4	21	12.81	19.28	1.56316	236.18	221.585
Lodi	2004	11	5	22	9.95	14.24	1.56316	249.225	231.619
Lodi	2004	11	6	23	2.09	15.43	1.56316	258.32	241.608
Lodi	2004	11	7	24	-0.95	13.14	2.15356	264.08	251.554
Lodi	2004	11	8	25	3.52	10.14	3.0353	267.175	261.456
Lodi	2004	11	9	26	4	5.95	3.8542	271.005	271.314
Lodi	2004	11	10	27	5.38	8.43	4.80605	272.98	281.131
Lodi	2004	11	11	28	5	11.05	5.61779	276.885	290.905
Lodi	2004	11	12	29	1.9	15.76	6.30605	281.91	300.638
Lodi	2004	11	13	30	1.76	13.9	6.88644	287.74	310.33
Lodi	2004	11	14	31	-0.8	9.05	7.59843	292.57	319.982
Lodi	2004	11	15	32	-0.95	12.33	8.5828	293.695	329.594
Lodi	2004	11	16	33	0.81	11.43	9.49347	296.385	339.167
Lodi	2004	11	17	34	3.81	13.43	10.3733	299.505	348.701
Lodi	2004	11	18	35	0.09	15.52	10.9834	305.125	358.198
Lodi	2004	11	19	36	-2.52	11.9	11.6983	309.93	367.658
Lodi	2004	11	20	37	-0.8	9.85	12.6631	311.62	377.082
Lodi	2004	11	21	38	3.52	6	13.6343	313.145	386.47
Lodi	2004	11	22	39	-2.04	12.38	14.5961	314.905	395.824
Lodi	2004	11	23	40	1	10.19	15.538	317.075	405.143
Lodi	2004	11	24	41	-0.75	10.81	16.4548	319.67	414.43
Lodi	2004	11	25	42	4.19	8.71	17.404	321.7	423.685
Lodi	2004	11	26	43	-0.61	11.38	18.257	325.15	432.908
Lodi	2004	11	27	44	0.47	6.19	19.1868	327.535	442.101
Lodi	2004	11	28	45	2.95	6.05	20.1854	327.865	451.265
Lodi	2004	11	29	46	2.62	11.28	21.1577	329.365	460.401
Lodi	2004	11	30	47	4.76	6.81	21.965	333.315	469.509
Lodi	2004	12	1	48	4.76	7.19	22.8693	336.1	478.59
Lodi	2004	12	2	49	3.9	7.76	23.76	339.075	487.646
Lodi	2004	12	3	50	5.09	7.19	24.6611	341.905	496.678
Lodi	2004	12	4	51	6.76	9.09	25.5394	345.045	505.687
Lodi	2004	12	5	52	3.14	9.52	26.24	349.97	514.674
Lodi	2004	12	6	53	2.14	11.76	27.1031	353.3	523.639
Lodi	2004	12	7	54	2.85	10.33	27.9104	357.25	532.585
Lodi	2004	12	8	55	-0.09	13.33	28.7513	360.84	541.512
Lodi	2004	12	9	56	-0.9	13.19	29.5896	364.46	550.422
Lodi	2004	12	10	57	-0.61	10.95	30.4674	367.605	559.315
Lodi	2004	12	11	58	-0.99	11.66	31.4093	369.775	568.194
Lodi	2004	12	12	59	-4.33	8.9	32.342	372.11	577.058
Lodi	2004	12	13	60	0.28	8.38	33.3357	372.11	585.91
Lodi	2004	12	14	61	1.95	8.43	34.3138	373.44	594.751
Lodi	2004	12	15	62	3.57	5.47	35.2546	375.63	603.582
Lodi	2004	12	16	63	1.62	7.85	36.2261	377.15	612.404
Lodi	2004	12	17	64	-2.09	11.05	37.1889	378.885	621.219
Lodi	2004	12	18	65	-2.99	4.52	38.1619	380.365	630.027
Lodi	2004	12	19	66	-5.09	7.52	39.1002	380.365	638.831
Lodi	2004	12	20	67	-5.71	6.66	40.0609	380.365	647.632
Lodi	2004	12	21	68	-4.61	3.05	40.9822	380.365	656.43
Lodi	2004	12	22	69	-4.9	4.76	41.8058	380.365	665.228
Lodi	2004	12	23	70	-2.42	2.28	42.6894	380.365	674.026
Lodi	2004	12	24	71	-0.18	1.33	43.5731	380.365	682.826
Lodi	2004	12	25	72	0.04	2.38	44.5005	380.365	691.63
Lodi	2004	12	26	73	2.38	6.09	45.4609	380.365	700.438
Lodi	2004	12	27	74	3.33	5.71	46.4421	381.6	709.252
Lodi	2004	12	28	75	-2.37	8.05	47.4136	383.12	718.073
Lodi	2004	12	29	76	-3.61	9.71	48.4132	383.12	726.903
Lodi	2004	12	30	77	-1.85	5.9	49.4132	383.17	735.742
Lodi	2004	12	31	78	-1.28	6.05	50.4015	383.17	744.593
Lodi	2005	1	1	79	-3.9	9.28	51.3968	383.17	753.456
Lodi	2005	1	2	80	-1.99	9.19	52.3956	383.17	762.333
Lodi	2005	1	3	81	-1.47	11.09	53.3912	383.77	771.225
Lodi	2005	1	4	82	-2.8	10.47	54.3507	385.58	780.133
Lodi	2005	1	5	83	-3.66	11.38	55.3421	386.415	789.059
Lodi	2005	1	6	84	-2.37	1.04	56.333	387.275	798.002
Lodi	2005	1	7	85	-2.04	6.47	57.1672	387.275	806.966
Lodi	2005	1	8	86	2.33	6.05	58.1596	387.275	815.951
Lodi	2005	1	9	87	4	7.43	59.1421	388.465	824.958
Lodi	2005	1	10	88	1.81	9.71	60.0511	391.18	833.988
Lodi	2005	1	11	89	-0.9	5	60.957	393.94	843.043
Lodi	2005	1	12	90	-1.04	6.57	61.9459	393.94	852.123
Lodi	2005	1	13	91	-0.99	1.04	62.9452	393.94	861.229
Lodi	2005	1	14	92	-0.18	1.19	63.8359	393.94	870.363
Lodi	2005	1	15	93	-0.56	3	64.7591	393.94	879.526
Lodi	2005	1	16	94	-2.52	0.38	65.72	393.94	888.718
Lodi	2005	1	17	95	-2.66	-0.75	66.5155	393.94	897.941
Lodi	2005	1	18	96	-6.37	0.33	67.2422	393.94	907.195
Lodi	2005	1	19	97	-1.66	8.09	67.7948	393.94	916.481
Lodi	2005	1	20	98	-1.99	17.76	68.7942	394.155	925.801
Lodi	2005	1	21	99	-2.85	11.76	69.4996	399.04	935.154
Lodi	2005	1	22	100	-3.14	4.38	70.4734	400.495	944.543
Lodi	2005	1	23	101	-5.37	5.24	71.4035	400.495	953.967
Lodi	2005	1	24	102	-4.99	5.95	72.2875	400.495	963.428
Lodi	2005	1	25	103	-6.23	6.19	73.2091	400.495	972.926
Lodi	2005	1	26	104	-5.56	4.95	74.0965	400.495	982.462
Lodi	2005	1	27	105	-7.28	2.47	74.9617	400.495	992.037
Lodi	2005	1	28	106	-6.8	2.24	75.601	400.495	1001.65
Lodi	2005	1	29	107	-5.99	4.33	76.2568	400.495	1011.31
Lodi	2005	1	30	108	-3.61	6.19	77.0757	400.495	1021
Lodi	2005	1	31	109	-5.71	14.52	78.0396	400.495	1030.74
Lodi	2005	2	1	110	-3.47	10.09	79.0153	401.9	1040.52
Lodi	2005	2	2	111	-0.95	13.71	80.0141	402.21	1050.34
Lodi	2005	2	3	112	-0.18	8.66	80.873	405.59	1060.2
Lodi	2005	2	4	113	-6.18	3.81	81.8541	406.83	1070.11
Lodi	2005	2	5	114	-6.37	6.66	82.6378	406.83	1080.06
Lodi	2005	2	6	115	-3.18	3.95	83.5372	406.83	1090.05
Lodi	2005	2	7	116	-5.61	6.47	84.4528	406.83	1100.09
Lodi	2005	2	8	117	-3.95	7.76	85.3712	406.83	1110.18
Lodi	2005	2	9	118	-1.33	9.9	86.3564	406.83	1120.31
Lodi	2005	2	10	119	-1.28	12.9	87.3361	408.115	1130.49
Lodi	2005	2	11	120	1.14	12.52	88.2386	410.925	1140.72
Lodi	2005	2	12	121	4.57	16.05	89.0575	414.755	1150.99
Lodi	2005	2	13	122	-4.33	12.43	89.3978	422.065	1161.31
Lodi	2005	2	14	123	-2.71	13.05	90.3842	423.115	1171.68
Lodi	2005	2	15	124	-4.14	7.81	91.326	425.285	1182.09
Lodi	2005	2	16	125	-5.14	9.52	92.3093	425.285	1192.56
Lodi	2005	2	17	126	-5.09	9.66	93.3012	425.285	1203.07
Lodi	2005	2	18	127	-1.52	4.28	94.2949	425.285	1213.63
Lodi	2005	2	19	128	-0.61	0.95	95.2625	425.285	1224.24
Lodi	2005	2	20	129	-2.56	1.71	96.1636	425.285	1234.9
Lodi	2005	2	21	130	-1.66	1.57	97.0188	425.285	1245.61
Lodi	2005	2	22	131	-4.37	4.62	97.9043	425.285	1256.37
Lodi	2005	2	23	132	-2.18	6	98.8022	425.285	1267.18
Lodi	2005	2	24	133	-3.8	6.43	99.7876	425.285	1278.04
Lodi	2005	2	25	134	-4.14	7.43	100.753	425.285	1288.95
Lodi	2005	2	26	135	-2.9	4.76	101.73	425.285	1299.91
Lodi	2005	2	27	136	-8.95	1.04	102.677	425.285	1310.92
Lodi	2005	2	28	137	-8.04	1.33	103.08	425.285	1321.98
Lodi	2005	3	1	138	-4.66	3.95	103.581	425.285	1333.09
Lodi	2005	3	2	139	-4.9	-0.8	104.442	425.285	1344.26
Lodi	2005	3	3	140	-7.47	5.57	105.02	425.285	1355.47
Lodi	2005	3	4	141	-4.14	6.19	105.827	425.285	1366.74
Lodi	2005	3	5	142	-3.14	8	106.779	425.285	1378.06
Lodi	2005	3	6	143	-2.85	6.9	107.775	425.285	1389.43
Lodi	2005	3	7	144	-0.09	11.52	108.763	425.285	1400.85
Lodi	2005	3	8	145	0.43	14.24	109.672	428	1412.32
Lodi	2005	3	9	146	-1.47	15.14	110.44	432.335	1423.85
Lodi	2005	3	10	147	-0.18	11.43	111.259	436.17	1435.42
Lodi	2005	3	11	148	-0.52	15.47	112.174	438.795	1447.05
Lodi	2005	3	12	149	0.33	15.71	112.926	443.27	1458.74
Lodi	2005	3	13	150	3.33	15.19	113.615	448.29	1470.47
Lodi	2005	3	14	151	2.28	18	114.131	454.55	1482.25
Lodi	2005	3	15	152	4.28	19.52	114.502	461.69	1494.09
Lodi	2005	3	16	153	4.62	21.71	114.524	470.59	1505.98
Lodi	2005	3	17	154	8.47	24.52	114.524	480.755	1517.92
Lodi	2005	3	18	155	7.19	25.71	114.524	494.25	1529.92
Lodi	2005	3	19	156	6.47	16.62	114.524	507.7	1541.96
Lodi	2005	3	20	157	2.57	15.24	114.623	516.245	1554.06
Lodi	2005	3	21	158	9.38	16.62	115.192	522.15	1566.21
Lodi	2005	3	22	159	7.71	18	115.192	532.15	1578.42
Lodi	2005	3	23	160	8.52	15.38	115.192	542.005	1590.67
Lodi	2005	3	24	161	9.71	18.38	115.203	550.955	1602.98
Lodi	2005	3	25	162	10.43	14.95	115.203	562	1615.34
Lodi	2005	3	26	163	10.14	13.57	115.203	571.69	1627.75
Lodi	2005	3	27	164	8.09	22.86	115.235	580.545	1640.21
Lodi	2005	3	28	165	8.28	18.95	115.235	593.02	1652.73
Lodi	2005	3	29	166	8.57	19.71	115.235	603.635	1665.3
Lodi	2005	3	30	167	8.28	19.14	115.235	614.775	1677.92
Lodi	2005	3	31	168	5	14.9	115.235	625.485	1690.59
Lodi	2005	4	1	169	1.57	15	115.639	632.435	1703.31
Lodi	2005	4	2	170	1	15.95	116.294	637.72	1716.08
Lodi	2005	4	3	171	2.85	17.76	116.924	643.195	1728.91
Lodi	2005	4	4	172	3.24	18.9	117.265	650.5	1741.79
Lodi	2005	4	5	173	6.14	19.52	117.461	658.57	1754.71
Lodi	2005	4	6	174	8.71	17.05	117.461	668.4	1767.69
Lodi	2005	4	7	175	7.66	14	117.461	678.28	1780.73
Lodi	2005	4	8	176	6.24	14.81	117.704	686.11	1793.81
Lodi	2005	4	9	177	6.52	12.47	118.005	693.635	1806.94
Lodi	2005	4	10	178	7.28	9.95	118.484	700.13	1820.12
Lodi	2005	4	11	179	4.81	10.52	119.095	705.745	1833.36
Lodi	2005	4	12	180	5.62	19.95	119.827	710.41	1846.64
Lodi	2005	4	13	181	6.52	19.76	119.827	720.195	1859.98
Lodi	2005	4	14	182	9.57	20.19	119.827	730.335	1873.37
Lodi	2005	4	15	183	5.47	11.85	119.827	742.215	1886.8
Lodi	2005	4	16	184	6.76	14.85	120.431	747.875	1900.29
Lodi	2005	4	17	185	5.33	19.71	120.679	755.68	1913.82
Lodi	2005	4	18	186	8.43	13.28	120.679	765.2	1927.41
Lodi	2005	4	19	187	3.85	13.95	120.917	773.055	1941.04
Lodi	2005	4	20	188	6.43	20.28	121.487	778.955	1954.72
Lodi	2005	4	21	189	6.38	16.86	121.487	789.31	1968.45
Lodi	2005	4	22	190	9.85	17.43	121.57	797.93	1982.23
Lodi	2005	4	23	191	8.62	11.33	121.57	808.57	1996.06
Lodi	2005	4	24	192	8.33	17.43	121.969	815.545	2009.94
Lodi	2005	4	25	193	6.9	24.14	121.969	825.425	2023.86
Lodi	2005	4	26	194	9.66	23.33	121.969	837.945	2037.83
Lodi	2005	4	27	195	12	22.95	121.969	851.44	2051.85
Lodi	2005	4	28	196	11.14	24.24	121.969	865.915	2065.91
Lodi	2005	4	29	197	11.43	25.62	121.969	880.605	2080.02
Lodi	2005	4	30	198	12.28	27.71	121.969	896.13	2094.18
Lodi	2005	5	1	199	13.66	28.09	121.969	913.125	2108.38
Lodi	2005	5	2	200	12.71	27.09	121.969	931	2122.62
Lodi	2005	5	3	201	9.85	25.14	121.969	947.9	2136.91
Lodi	2005	5	4	202	7.85	22.14	121.969	962.395	2151.25
Lodi	2005	5	5	203	8.71	25.33	121.969	974.39	2165.63
Lodi	2005	5	6	204	12.95	24.95	121.969	988.41	2180.05
Lodi	2005	5	7	205	12.47	24.43	121.969	1004.36	2194.52
Lodi	2005	5	8	206	9.62	19.38	121.969	1019.81	2209.03
Lodi	2005	5	9	207	9.43	14.71	121.969	1031.31	2223.58
Lodi	2005	5	10	208	8.9	19.86	121.969	1040.38	2238.17
Lodi	2005	5	11	209	11.38	21.47	121.969	1051.76	2252.8
Lodi	2005	5	12	210	13.9	23.62	121.969	1065.18	2267.48
Lodi	2005	5	13	211	10.05	17.76	121.969	1080.94	2282.19
Lodi	2005	5	14	212	12.57	23.47	121.969	1091.85	2296.94
Lodi	2005	5	15	213	13.47	21.38	121.969	1106.87	2311.73
Lodi	2005	5	16	214	11.38	23.47	121.969	1121.29	2326.56
Lodi	2005	5	17	215	9.62	20.24	121.969	1135.72	2341.42
Lodi	2005	5	18	216	9.9	25.57	121.969	1147.65	2356.32
Lodi	2005	5	19	217	11.9	25.52	121.969	1162.38	2371.26
Lodi	2005	5	20	218	15.09	26.76	121.969	1178.09	2386.23
Lodi	2005	5	21	219	15.62	26.57	121.969	1196.02	2401.24
Lodi	2005	5	22	220	11.24	20	121.969	1214.11	2416.28
Lodi	2005	5	23	221	12.05	26.09	121.969	1226.73	2431.35
Lodi	2005	5	24	222	14.24	27.81	121.969	1242.8	2446.46
Lodi	2005	5	25	223	16	27.52	121.969	1260.83	2461.59
Lodi	2005	5	26	224	16.09	31.62	121.969	1279.59	2476.76
Lodi	2005	5	27	225	17.76	32.67	121.969	1300.44	2491.95
Lodi	2005	5	28	226	17.43	32.43	121.969	1322.66	2507.17
Lodi	2005	5	29	227	18.33	31.52	121.969	1344.59	2522.42
Lodi	2005	5	30	228	16.33	29.14	121.969	1366.51	2537.7
Lodi	2005	5	31	229	14.09	25.24	121.969	1386.25	2553
Sanluri	2004	10	29	0	22	14	0	0	0
Sanluri	2004	10	30	1	23	15	0	15	10.6078
Sanluri	2004	10	31	2	23	15	0	31	21.1769
Sanluri	2004	11	1	3	21	14	0	47	31.7078
Sanluri	2004	11	2	4	21	13	0	61.5	42.2006
Sanluri	2004	11	3	5	22	13	0	75.5	52.6558
Sanluri	2004	11	4	6	22	14	0	90	63.0739
Sanluri	2004	11	5	7	20	13	0	105	73.455
Sanluri	2004	11	6	8	20	11	0	118.5	83.7994
Sanluri	2004	11	7	9	19	11	0	131	94.1075
Sanluri	2004	11	8	10	20	12	0	143	104.38
Sanluri	2004	11	9	11	21	12	0	156	114.617
Sanluri	2004	11	10	12	19	13	0	169.5	124.819
Sanluri	2004	11	11	13	19	10	0	182.5	134.986
Sanluri	2004	11	12	14	20	11	0	194	145.12
Sanluri	2004	11	13	15	19	13	0	206.5	155.22
Sanluri	2004	11	14	16	17	12	0	219.5	165.287
Sanluri	2004	11	15	17	16	9	0	231	175.321
Sanluri	2004	11	16	18	16	9	0	240.5	185.324
Sanluri	2004	11	17	19	17	10	0	250	195.295
Sanluri	2004	11	18	20	17	9	0	260.5	205.235
Sanluri	2004	11	19	21	18	10	0	270.5	215.145
Sanluri	2004	11	20	22	18	9	0	281.5	225.026
Sanluri	2004	11	21	23	17	10	0	292	234.877
Sanluri	2004	11	22	24	17	9	0	302.5	244.701
Sanluri	2004	11	23	25	16	10	0	312.5	254.496
Sanluri	2004	11	24	26	18	9	0	322.5	264.265
Sanluri	2004	11	25	27	17	10	0	333	274.007
Sanluri	2004	11	26	28	18	10	0	343.5	283.725
Sanluri	2004	11	27	29	17	11	0	354.5	293.417
Sanluri	2004	11	28	30	19	11	0	365.5	303.086
Sanluri	2004	11	29	31	20	12	0	377.5	312.731
Sanluri	2004	11	30	32	19	12	0	390.5	322.355
Sanluri	2004	12	1	33	19	10	0	403	331.957
Sanluri	2004	12	2	34	18	9	0	414.5	341.538
Sanluri	2004	12	3	35	18	7	0	425	351.1
Sanluri	2004	12	4	36	17	7	0	434.5	360.642
Sanluri	2004	12	5	37	19	8	0	443.5	370.167
Sanluri	2004	12	6	38	20	11	0	454	379.675
Sanluri	2004	12	7	39	19	11	0	466.5	389.167
Sanluri	2004	12	8	40	18	10	0	478.5	398.644
Sanluri	2004	12	9	41	17	10	0	489.5	408.106
Sanluri	2004	12	10	42	17	9	0	500	417.556
Sanluri	2004	12	11	43	15	8	0	510	426.993
Sanluri	2004	12	12	44	16	7	0.108025	518.5	436.419
Sanluri	2004	12	13	45	16	7	0.216049	527	445.835
Sanluri	2004	12	14	46	15	6	0.324074	535.5	455.242
Sanluri	2004	12	15	47	16	6	0.62963	543	464.641
Sanluri	2004	12	16	48	14	7	0.839506	551	474.033
Sanluri	2004	12	17	49	15	5	1.14506	558.5	483.419
Sanluri	2004	12	18	50	16	5	1.54012	565.5	492.8
Sanluri	2004	12	19	51	16	7	1.84568	573	502.177
Sanluri	2004	12	20	52	15	6	1.9537	581.5	511.552
Sanluri	2004	12	21	53	14	6	2.25926	589	520.924
Sanluri	2004	12	22	54	16	6	2.65432	596	530.297
Sanluri	2004	12	23	55	14	6	2.8642	604	539.669
Sanluri	2004	12	24	56	13	5	3.25926	611	549.044
Sanluri	2004	12	25	57	14	5	3.81481	617	558.421
Sanluri	2004	12	26	58	15	6	4.29321	623.5	567.801
Sanluri	2004	12	27	59	13	6	4.59877	631	577.187
Sanluri	2004	12	28	60	14	5	5.07716	637.5	586.578
Sanluri	2004	12	29	61	14	6	5.55556	644	595.976
Sanluri	2004	12	30	62	13	5	5.95062	651	605.382
Sanluri	2004	12	31	63	15	5	6.50617	657	614.797
Sanluri	2005	1	1	64	15	7	6.90123	664	624.223
Sanluri	2005	1	2	65	14	6	7.11111	672	633.659
Sanluri	2005	1	3	66	16	6	7.50617	679	643.107
Sanluri	2005	1	4	67	17	7	7.71605	687	652.569
Sanluri	2005	1	5	68	16	9	7.71605	696	662.044
Sanluri	2005	1	6	69	17	9	7.71605	705.5	671.535
Sanluri	2005	1	7	70	15	8	7.71605	715.5	681.042
Sanluri	2005	1	8	71	15	7	7.82407	724	690.565
Sanluri	2005	1	9	72	14	6	8.03395	732	700.107
Sanluri	2005	1	10	73	15	5	8.42901	739	709.667
Sanluri	2005	1	11	74	10	7	8.82407	746	719.248
Sanluri	2005	1	12	75	10	5	9.45062	751.5	728.849
Sanluri	2005	1	13	76	11	6	10.2006	756	738.471
Sanluri	2005	1	14	77	13	6	10.8272	761.5	748.116
Sanluri	2005	1	15	78	12	5	11.3056	768	757.784
Sanluri	2005	1	16	79	11	7	11.9321	773.5	767.477
Sanluri	2005	1	17	80	13	7	12.4877	779.5	777.194
Sanluri	2005	1	18	81	12	7	12.8827	786.5	786.936
Sanluri	2005	1	19	82	11	8	13.3611	793	796.705
Sanluri	2005	1	20	83	11	5	13.8395	799.5	806.501
Sanluri	2005	1	21	84	9	4	14.5309	804.5	816.325
Sanluri	2005	1	22	85	10	2	15.3796	808	826.177
Sanluri	2005	1	23	86	8	3	16.2685	811	836.059
Sanluri	2005	1	24	87	10	1	17.1914	813.5	845.97
Sanluri	2005	1	25	88	10	4	18.1142	816	855.912
Sanluri	2005	1	26	89	8	5	18.9167	820	865.884
Sanluri	2005	1	27	90	7	3	19.7654	823.5	875.889
Sanluri	2005	1	28	91	7	2	20.716	825.5	885.926
Sanluri	2005	1	29	92	6	2	21.6883	827	895.996
Sanluri	2005	1	30	93	8	1	22.6759	828	906.099
Sanluri	2005	1	31	94	9	2	23.6481	829.5	916.236
Sanluri	2005	2	1	95	8	3	24.571	832	926.407
Sanluri	2005	2	2	96	11	3	25.4938	834.5	936.613
Sanluri	2005	2	3	97	10	4	26.2963	838.5	946.855
Sanluri	2005	2	4	98	12	6	27.0988	842.5	957.132
Sanluri	2005	2	5	99	9	7	27.6543	848.5	967.446
Sanluri	2005	2	6	100	10	5	28.3457	853.5	977.796
Sanluri	2005	2	7	101	13	5	29.0957	858	988.184
Sanluri	2005	2	8	102	13	7	29.6512	864	998.608
Sanluri	2005	2	9	103	11	6	30.0463	871	1009.07
Sanluri	2005	2	10	104	10	5	30.6728	876.5	1019.57
Sanluri	2005	2	11	105	11	3	31.4228	881	1030.11
Sanluri	2005	2	12	106	10	3	32.2253	885	1040.69
Sanluri	2005	2	13	107	11	2	33.0741	888.5	1051.31
Sanluri	2005	2	14	108	9	4	33.9228	892	1061.96
Sanluri	2005	2	15	109	10	3	34.7716	895.5	1072.66
Sanluri	2005	2	16	110	8	3	35.6204	899	1083.4
Sanluri	2005	2	17	111	9	2	36.5432	901.5	1094.17
Sanluri	2005	2	18	112	7	3	37.466	904	1104.99
Sanluri	2005	2	19	113	7	3	38.4167	906	1115.85
Sanluri	2005	2	20	114	10	2	39.3673	908	1126.75
Sanluri	2005	2	21	115	9	3	40.2562	911	1137.69
Sanluri	2005	2	22	116	8	3	41.1451	914	1148.67
Sanluri	2005	2	23	117	10	2	42.0679	916.5	1159.69
Sanluri	2005	2	24	118	9	4	42.9568	919.5	1170.76
Sanluri	2005	2	25	119	7	3	43.8056	923	1181.86
Sanluri	2005	2	26	120	8	2	44.7562	925	1193.01
Sanluri	2005	2	27	121	9	3	45.7068	927	1204.2
Sanluri	2005	2	28	122	8	4	46.5957	930	1215.43
Sanluri	2005	3	1	123	9	2	47.4846	933	1226.71
Sanluri	2005	3	2	124	7	2	48.4074	935.5	1238.03
Sanluri	2005	3	3	125	10	3	49.3796	937	1249.39
Sanluri	2005	3	4	126	10	4	50.2284	940.5	1260.79
Sanluri	2005	3	5	127	11	5	51.0309	944.5	1272.24
Sanluri	2005	3	6	128	9	5	51.7222	949.5	1283.72
Sanluri	2005	3	7	129	11	2	52.5247	953.5	1295.26
Sanluri	2005	3	8	130	12	4	53.3735	957	1306.83
Sanluri	2005	3	9	131	13	4	54.0648	962	1318.45
Sanluri	2005	3	10	132	13	5	54.6914	967.5	1330.11
Sanluri	2005	3	11	133	14	5	55.2469	973.5	1341.82
Sanluri	2005	3	12	134	17	7	55.7253	980	1353.56
Sanluri	2005	3	13	135	16	9	55.7253	989	1365.35
Sanluri	2005	3	14	136	18	10	55.7253	998.5	1377.19
Sanluri	2005	3	15	137	20	11	55.7253	1009.5	1389.07
Sanluri	2005	3	16	138	21	13	55.7253	1022	1400.99
Sanluri	2005	3	17	139	22	14	55.7253	1036	1412.96
Sanluri	2005	3	18	140	23	13	55.7253	1051	1424.96
Sanluri	2005	3	19	141	23	15	55.7253	1066	1437.02
Sanluri	2005	3	20	142	23	14	55.7253	1082	1449.11
Sanluri	2005	3	21	143	24	13	55.7253	1097.5	1461.25
Sanluri	2005	3	22	144	22	15	55.7253	1113	1473.43
Sanluri	2005	3	23	145	22	14	55.7253	1128.5	1485.66
Sanluri	2005	3	24	146	23	14	55.7253	1143.5	1497.93
Sanluri	2005	3	25	147	22	12	55.7253	1159	1510.24
Sanluri	2005	3	26	148	21	14	55.7253	1173	1522.6
Sanluri	2005	3	27	149	23	13	55.7253	1187.5	1535
Sanluri	2005	3	28	150	22	14	55.7253	1202.5	1547.44
Sanluri	2005	3	29	151	20	13	55.7253	1217.5	1559.93
Sanluri	2005	3	30	152	20	13	55.7253	1231	1572.46
Sanluri	2005	3	31	153	20	12	55.7253	1244.5	1585.03
Sanluri	2005	4	1	154	20	13	55.7253	1257.5	1597.65
Sanluri	2005	4	2	155	22	12	55.7253	1271	1610.31
Sanluri	2005	4	3	156	18	14	55.7253	1285	1623.01
Sanluri	2005	4	4	157	16	10	55.7253	1298	1635.75
Sanluri	2005	4	5	158	15	10	55.7253	1308	1648.54
Sanluri	2005	4	6	159	17	9	55.7253	1317.5	1661.37
Sanluri	2005	4	7	160	16	10	55.7253	1327.5	1674.24
Sanluri	2005	4	8	161	15	10	55.7253	1337.5	1687.16
Sanluri	2005	4	9	162	17	9	55.7253	1347	1700.11
Sanluri	2005	4	10	163	16	11	55.7253	1357	1713.11
Sanluri	2005	4	11	164	18	11	55.7253	1367.5	1726.15
Sanluri	2005	4	12	165	18	12	55.7253	1379	1739.24
Sanluri	2005	4	13	166	20	11	55.7253	1391	1752.36
Sanluri	2005	4	14	167	20	13	55.7253	1403.5	1765.53
Sanluri	2005	4	15	168	19	14	55.7253	1417	1778.74
Sanluri	2005	4	16	169	21	13	55.7253	1430.5	1791.99
Sanluri	2005	4	17	170	20	14	55.7253	1444.5	1805.28
Sanluri	2005	4	18	171	20	13	55.7253	1458.5	1818.61
Sanluri	2005	4	19	172	22	12	55.7253	1472	1831.98
Sanluri	2005	4	20	173	22	15	55.7253	1486	1845.4
Sanluri	2005	4	21	174	23	14	55.7253	1501.5	1858.85
Sanluri	2005	4	22	175	22	15	55.7253	1517	1872.34
Sanluri	2005	4	23	176	24	15	55.7253	1532.5	1885.88
Sanluri	2005	4	24	177	24	16	55.7253	1549	1899.45
Sanluri	2005	4	25	178	23	15	55.7253	1566	1913.06
Sanluri	2005	4	26	179	25	15	55.7253	1582	1926.71
Sanluri	2005	4	27	180	25	16	55.7253	1599	1940.4
Sanluri	2005	4	28	181	24	17	55.7253	1616.5	1954.13
Sanluri	2005	4	29	182	25	17	55.7253	1634	1967.9
Sanluri	2005	4	30	183	24	16	55.7253	1652	1981.7
Saint Sauvant	2005	3	9	0	6.4	2.6	0	0	0
Saint Sauvant	2005	3	10	1	5.6	2.3	0.972222	1.5	11.5614
Saint Sauvant	2005	3	11	2	9.5	1.8	1.96108	2.45	23.1767
Saint Sauvant	2005	3	12	3	9.4	-0.1	2.87438	5.1	34.8458
Saint Sauvant	2005	3	13	4	10.9	-1.3	3.84077	6.75	46.5689
Saint Sauvant	2005	3	14	5	13.6	-2.6	4.80077	8.55	58.3461
Saint Sauvant	2005	3	15	6	19.1	1.4	5.72361	11.05	70.1772
Saint Sauvant	2005	3	16	7	21.9	6.1	6.07469	18.3	82.0625
Saint Sauvant	2005	3	17	8	21.1	5.1	6.07469	29.3	94.0017
Saint Sauvant	2005	3	18	9	22.3	4.3	6.07469	39.4	105.995
Saint Sauvant	2005	3	19	10	24.1	5.8	6.07469	49.7	118.042
Saint Sauvant	2005	3	20	11	24.3	5.8	6.07469	61.65	130.144
Saint Sauvant	2005	3	21	12	16.7	7.7	6.07469	73.7	142.299
Saint Sauvant	2005	3	22	13	16.2	10.6	6.07469	82.9	154.508
Saint Sauvant	2005	3	23	14	19.8	4	6.07469	93.3	166.772
Saint Sauvant	2005	3	24	15	17.4	10.8	6.09679	102.2	179.089
Saint Sauvant	2005	3	25	16	20.3	4.9	6.09679	113.3	191.46
Saint Sauvant	2005	3	26	17	19.3	10.2	6.09679	122.9	203.885
Saint Sauvant	2005	3	27	18	15	9.7	6.09679	134.65	216.364
Saint Sauvant	2005	3	28	19	14.7	9.6	6.09679	144	228.897
Saint Sauvant	2005	3	29	20	14.1	8.9	6.09679	153.15	241.483
Saint Sauvant	2005	3	30	21	14.6	9.1	6.20481	161.65	254.123
Saint Sauvant	2005	3	31	22	16.1	6.8	6.23787	170.5	266.817
Saint Sauvant	2005	4	1	23	18	4.2	6.35636	178.95	279.565
Saint Sauvant	2005	4	2	24	17.7	6.8	6.54636	187.05	292.366
Saint Sauvant	2005	4	3	25	14.7	3.8	6.54636	196.3	305.22
Saint Sauvant	2005	4	4	26	18.2	9.7	7.0641	202.55	318.127
Saint Sauvant	2005	4	5	27	15	7.6	7.0641	213.5	331.088
Saint Sauvant	2005	4	6	28	18	3	7.21361	221.8	344.102
Saint Sauvant	2005	4	7	29	12.2	8.7	7.51917	229.3	357.169
Saint Sauvant	2005	4	8	30	10.2	2.3	7.83395	236.75	370.289
Saint Sauvant	2005	4	9	31	8.6	0.7	8.70355	240	383.461
Saint Sauvant	2005	4	10	32	12.1	1.9	9.66994	241.65	396.686
Saint Sauvant	2005	4	11	33	15.8	4	10.4724	245.65	409.964
Saint Sauvant	2005	4	12	34	15.9	6.4	10.8846	252.55	423.294
Saint Sauvant	2005	4	13	35	14.8	2.2	11.0646	260.7	436.676
Saint Sauvant	2005	4	14	36	10.2	6.4	11.6911	266.2	450.111
Saint Sauvant	2005	4	15	37	12.4	3.9	12.3444	271.5	463.597
Saint Sauvant	2005	4	16	38	13.2	4.4	13.0169	276.65	477.134
Saint Sauvant	2005	4	17	39	13.6	0.7	13.6016	282.45	490.723
Saint Sauvant	2005	4	18	40	14.1	8.7	14.389	286.6	504.363
Saint Sauvant	2005	4	19	41	11.7	5.2	14.5179	295	518.054
Saint Sauvant	2005	4	20	42	13	2.8	15.1512	300.45	531.796
Saint Sauvant	2005	4	21	43	16.2	0.3	15.8548	305.35	545.588
Saint Sauvant	2005	4	22	44	16.3	4.2	16.5145	310.6	559.431
Saint Sauvant	2005	4	23	45	16.1	9.6	16.8656	317.85	573.323
Saint Sauvant	2005	4	24	46	15.7	10.3	16.8656	327.7	587.265
Saint Sauvant	2005	4	25	47	14.3	7.3	16.8656	337.7	601.256
Saint Sauvant	2005	4	26	48	16.4	8.4	17.1144	345.5	615.297
Saint Sauvant	2005	4	27	49	16.7	8.2	17.1144	354.9	629.386
Saint Sauvant	2005	4	28	50	24.3	8.9	17.1144	364.35	643.523
Saint Sauvant	2005	4	29	51	24.4	8.9	17.1144	377.95	657.709
Saint Sauvant	2005	4	30	52	28.7	10.8	17.1144	391.6	671.942
Saint Sauvant	2005	5	1	53	25.2	15	17.1144	408.35	686.222
Saint Sauvant	2005	5	2	54	24.3	13.2	17.1144	425.45	700.549
Saint Sauvant	2005	5	3	55	17.4	10	17.1144	441.2	714.923
Saint Sauvant	2005	5	4	56	16.2	9.9	17.1144	451.9	729.342
Saint Sauvant	2005	5	5	57	16.5	9.4	17.1144	461.95	743.808
Saint Sauvant	2005	5	6	58	16.8	6.2	17.1144	471.9	758.318
Saint Sauvant	2005	5	7	59	15.5	7.6	17.2225	480.4	772.873
Saint Sauvant	2005	5	8	60	17.2	4.4	17.32	488.95	787.472
Saint Sauvant	2005	5	9	61	16.2	4.8	17.5689	496.75	802.115
Saint Sauvant	2005	5	10	62	17	3.9	17.8744	504.25	816.801
Saint Sauvant	2005	5	11	63	17.9	5.5	18.1892	511.7	831.529
Saint Sauvant	2005	5	12	64	14.2	7.1	18.2548	520.4	846.299
Saint Sauvant	2005	5	13	65	16	10.2	18.5323	528.05	861.111
Saint Sauvant	2005	5	14	66	17	10.7	18.5323	538.15	875.962
Saint Sauvant	2005	5	15	67	17.6	5.1	18.5323	549	890.854
Saint Sauvant	2005	5	16	68	17.5	6.8	18.6715	557.35	905.786
Saint Sauvant	2005	5	17	69	17.1	7.6	18.6715	566.5	920.755
Saint Sauvant	2005	5	18	70	18.2	8.2	18.6715	575.85	935.763
Saint Sauvant	2005	5	19	71	20.4	7	18.6715	586.05	950.808
Saint Sauvant	2005	5	20	72	22.6	8.6	18.6715	596.75	965.889
Saint Sauvant	2005	5	21	73	17.7	12.1	18.6715	609.35	981.006
Saint Sauvant	2005	5	22	74	17.5	9.4	18.6715	621.25	996.157
Saint Sauvant	2005	5	23	75	18	7.4	18.6715	631.7	1011.34
Saint Sauvant	2005	5	24	76	23.1	4.3	18.6715	641.4	1026.56
Saint Sauvant	2005	5	25	77	28.3	7.6	18.6715	652.1	1041.81
Saint Sauvant	2005	5	26	78	30.3	12.6	18.6715	667.05	1057.09
Saint Sauvant	2005	5	27	79	31.2	14.3	18.6715	685.5	1072.41
Saint Sauvant	2005	5	28	80	24.2	13.2	18.6715	705.25	1087.75
Saint Sauvant	2005	5	29	81	19.8	13.6	18.6715	720.95	1103.12
Saint Sauvant	2005	5	30	82	19.8	11.6	18.6715	734.65	1118.52
Saint Sauvant	2005	5	31	83	22.4	6.2	18.6715	747.35	1133.94
Saint Sauvant	2005	6	1	84	24.6	10.2	18.6715	758.65	1149.39
Saint Sauvant	2005	6	2	85	27.7	9.8	18.6715	773.05	1164.87
Saint Sauvant	2005	6	3	86	21.5	13.2	18.6715	788.8	1180.36
Saint Sauvant	2005	6	4	87	20.4	8.4	18.6715	803.15	1195.88
Saint Sauvant	2005	6	5	88	21.3	7.7	18.6715	814.55	1211.42
Saint Sauvant	2005	6	6	89	20.5	11.9	18.6715	826.05	1226.99
Saint Sauvant	2005	6	7	90	20.7	11.1	18.6715	839.25	1242.57
Saint Sauvant	2005	6	8	91	21.9	8.1	18.6715	852.15	1258.16
Saint Sauvant	2005	6	9	92	23.2	7.7	18.6715	864.15	1273.78
Saint Sauvant	2005	6	10	93	23.4	7.3	18.6715	876.6	1289.41
Saint Sauvant	2005	6	11	94	24.6	9.2	18.6715	888.95	1305.05
Saint Sauvant	2005	6	12	95	25.8	9.9	18.6715	902.85	1320.71
Saint Sauvant	2005	6	13	96	26.1	9	18.6715	917.7	1336.38
Saint Sauvant	2005	6	14	97	24.9	13	18.6715	932.25	1352.06
Saint Sauvant	2005	6	15	98	18.8	7.4	18.6715	948.2	1367.75
Saint Sauvant	2005	6	16	99	25.5	14.6	18.6715	958.3	1383.44
Saint Sauvant	2005	6	17	100	29.8	14.1	18.6715	975.35	1399.15
Saint Sauvant	2005	6	18	101	32.6	18.4	18.6715	994.3	1414.86
Saint Sauvant	2005	6	19	102	34.8	17.2	18.6715	1016.8	1430.57
Saint Sauvant	2005	6	20	103	27.7	16.1	18.6715	1039.8	1446.28
Saint Sauvant	2005	6	21	104	30.8	16.6	18.6715	1058.7	1462
Saint Sauvant	2005	6	22	105	32.7	15.1	18.6715	1079.4	1477.72
Saint Sauvant	2005	6	23	106	34.1	18.1	18.6715	1100.3	1493.44
Saint Sauvant	2005	6	24	107	28.3	15.7	18.6715	1123.4	1509.15
Saint Sauvant	2005	6	25	108	29.4	16.1	18.6715	1142.4	1524.86
Saint Sauvant	2005	6	26	109	32	18.2	18.6715	1162.15	1540.57
Saint Sauvant	2005	6	27	110	33.2	19.3	18.6715	1184.25	1556.27
Saint Sauvant	2005	6	28	111	29.5	20.5	18.6715	1207.5	1571.96
Saint Sauvant	2005	6	29	112	24.2	14.4	18.6715	1229.5	1587.65
Saint Sauvant	2005	6	30	113	20.6	15.5	18.6715	1245.8	1603.32
Saint Sauvant	2005	7	1	114	23.2	10.9	18.6715	1260.85	1618.99
Saint Sauvant	2005	7	2	115	27	14.7	18.6715	1274.9	1634.64
Saint Sauvant	2005	7	3	116	31.8	14.2	18.6715	1292.75	1650.27
Saint Sauvant	2005	7	4	117	20.8	13	18.6715	1312.75	1665.9
Saint Sauvant	2005	7	5	118	19.9	8	18.6715	1326.65	1681.51
Saint Sauvant	2005	7	6	119	21.7	14.2	18.6715	1337.6	1697.1
Saint Sauvant	2005	7	7	120	19.5	9.5	18.6715	1352.55	1712.67
Saint Sauvant	2005	7	8	121	23.3	10	18.6715	1364.05	1728.22
Saint Sauvant	2005	7	9	122	20.9	11.8	18.6715	1377.7	1743.75
Saint Sauvant	2005	7	10	123	25.6	11.9	18.6715	1391.05	1759.27
Saint Sauvant	2005	7	11	124	29.1	15.6	18.6715	1406.8	1774.75
Saint Sauvant	2005	7	12	125	28.2	15.1	18.6715	1426.15	1790.22
Saint Sauvant	2005	7	13	126	30.2	15.3	18.6715	1444.8	1805.66
Saint Sauvant	2005	7	14	127	32.3	15.7	18.6715	1464.55	1821.07
Saint Sauvant	2005	7	15	128	34.5	14.9	18.6715	1485.55	1836.46
Saint Sauvant	2005	7	16	129	32.9	19	18.6715	1507.25	1851.82
Saint Sauvant	2005	7	17	130	29.2	16.1	18.6715	1530.2	1867.15
Saint Sauvant	2005	7	18	131	25.5	17.5	18.6715	1549.85	1882.45
Saint Sauvant	2005	7	19	132	23.7	14.6	18.6715	1568.35	1897.72
Saint Sauvant	2005	7	20	133	26.3	10.8	18.6715	1584.5	1912.96
Saint Sauvant	2005	7	21	134	27.3	13.1	18.6715	1600.05	1928.17
Saint Sauvant	2005	7	22	135	27.2	13.7	18.6715	1617.25	1943.34
Saint Sauvant	2005	7	23	136	27	13.3	18.6715	1634.7	1958.48
Saint Sauvant	2005	7	24	137	23.6	16.2	18.6715	1651.85	1973.59
Saint Sauvant	2005	7	25	138	24.6	16.1	18.6715	1668.75	1988.66
Saint Sauvant	2005	7	26	139	29.8	13.5	18.6715	1686.1	2003.69
Saint Sauvant	2005	7	27	140	32.7	17.6	18.6715	1704.75	2018.69
Saint Sauvant	2005	7	28	141	28.5	16.5	18.6715	1726.9	2033.65
Saint Sauvant	2005	7	29	142	22.4	14.9	18.6715	1746.4	2048.57
Saint Sauvant	2005	7	30	143	22.6	10.9	18.6715	1762.05	2063.45
Saint Sauvant	2005	7	31	144	21.8	10.6	18.6715	1775.8	2078.29
Saint Sauvant	2005	8	1	145	23.8	12.4	18.6715	1789	2093.09
Saint Sauvant	2005	8	2	146	26.2	10.4	18.6715	1804.1	2107.85
Saint Sauvant	2005	8	3	147	26.7	12.7	18.6715	1819.4	2122.57
Saint Sauvant	2005	8	4	148	25.9	11	18.6715	1836.1	2137.24
Saint Sauvant	2005	8	5	149	29.4	10.1	18.6715	1851.55	2151.88
Saint Sauvant	2005	8	6	150	27	14.4	18.6715	1868.3	2166.47
Saint Sauvant	2005	8	7	151	24.6	16.2	18.6715	1886	2181.01
Saint Sauvant	2005	8	8	152	24.9	13.1	18.6715	1903.4	2195.51
Saint Sauvant	2005	8	9	153	27.6	11.6	18.6715	1919.4	2209.97
Saint Sauvant	2005	8	10	154	30	14.2	18.6715	1936	2224.38
Saint Sauvant	2005	8	11	155	29.6	13.8	18.6715	1955.1	2238.75
Saint Sauvant	2005	8	12	156	26.9	14.3	18.6715	1973.8	2253.07
Saint Sauvant	2005	8	13	157	26.3	12.6	18.6715	1991.4	2267.34
Saint Sauvant	2005	8	14	158	25.9	13.4	18.6715	2007.85	2281.57
Saint Sauvant	2005	8	15	159	25.3	10	18.6715	2024.5	2295.75
Saint Sauvant	2005	8	16	160	26.6	9.6	18.6715	2039.15	2309.88
Saint Sauvant	2005	8	17	161	28.4	14.3	18.6715	2054.25	2323.97
Saint Sauvant	2005	8	18	162	29	14.4	18.6715	2072.6	2338.01
Saint Sauvant	2005	8	19	163	24.9	15.5	18.6715	2091.3	2351.99
Saint Sauvant	2005	8	20	164	22.6	12.8	18.6715	2108.5	2365.93
Saint Sauvant	2005	8	21	165	22.3	10.6	18.6715	2123.2	2379.82
Saint Sauvant	2005	8	22	166	24.5	14.8	18.6715	2136.65	2393.66
Saint Sauvant	2005	8	23	167	22.7	13.1	18.6715	2153.3	2407.46
Saint Sauvant	2005	8	24	168	24.1	7	18.6715	2168.2	2421.2
Saint Sauvant	2005	8	25	169	21.5	15	18.6715	2180.75	2434.89
Saint Sauvant	2005	8	26	170	23	8.6	18.6715	2196	2448.53
Saint Sauvant	2005	8	27	171	24.6	11.1	18.6715	2208.8	2462.12
Saint Sauvant	2005	8	28	172	27.5	15	18.6715	2223.65	2475.66
Saint Sauvant	2005	8	29	173	30.7	10.8	18.6715	2241.9	2489.15
Saint Sauvant	2005	8	30	174	33.5	13.7	18.6715	2259.65	2502.59
Saint Sauvant	2005	8	31	175	32.8	17.6	18.6715	2280.25	2515.98
Greenhouse	2020	3	19	0	18	22	0	0	0
Greenhouse	2020	3	20	1	18	22	0	17	12.1311
Greenhouse	2020	3	21	2	18	22	0	34	24.3306
Greenhouse	2020	3	22	3	18	22	0	51	36.5986
Greenhouse	2020	3	23	4	18	22	0	68	48.935
Greenhouse	2020	3	24	5	18	22	0	85	61.3397
Greenhouse	2020	3	25	6	18	22	0	102	73.8128
Greenhouse	2020	3	26	7	18	22	0	119	86.3542
Greenhouse	2020	3	27	8	18	22	0	136	98.9639
Greenhouse	2020	3	28	9	18	22.2	0	153	111.642
Greenhouse	2020	3	29	10	18	22	0	170.1	124.388
Greenhouse	2020	3	30	11	18	22	0	187.1	137.202
Greenhouse	2020	3	31	12	18	22	0	204.1	150.084
Greenhouse	2020	4	1	13	18	22	0	221.1	163.034
Greenhouse	2020	4	2	14	18	22	0	238.1	176.052
Greenhouse	2020	4	3	15	18	22	0	255.1	189.138
Greenhouse	2020	4	4	16	18	22	0	272.1	202.291
Greenhouse	2020	4	5	17	18	22	0	289.1	215.512
Greenhouse	2020	4	6	18	18	26.2	0	306.1	228.801
Greenhouse	2020	4	7	19	18	27.6	0	325.2	242.157
Greenhouse	2020	4	8	20	18	25.2	0	345	255.58
Greenhouse	2020	4	9	21	18	24.5	0	363.6	269.07
Greenhouse	2020	4	10	22	18	22	0	381.85	282.627
Greenhouse	2020	4	11	23	18	22	0	398.85	296.251
Greenhouse	2020	4	12	24	18	26.8	0	415.85	309.941
Greenhouse	2020	4	13	25	18	24.2	0	435.25	323.698
Greenhouse	2020	4	14	26	18	22	0	453.35	337.521
Greenhouse	2020	4	15	27	18	22	0	470.35	351.411
Greenhouse	2020	4	16	28	18	22.4	0	487.35	365.366
Greenhouse	2020	4	17	29	18	22	0	504.55	379.388
Greenhouse	2020	4	18	30	18	22	0	521.55	393.475
Greenhouse	2020	4	19	31	18	22	0	538.55	407.627
Greenhouse	2020	4	20	32	18	22	0	555.55	421.844
Greenhouse	2020	4	21	33	18	22	0	572.55	436.126
Greenhouse	2020	4	22	34	18	22.7	0	589.55	450.473
Greenhouse	2020	4	23	35	18	25.5	0	606.9	464.884
Greenhouse	2020	4	24	36	18	27.2	0	625.65	479.358
Greenhouse	2020	4	25	37	18	22.7	0	645.25	493.897
Greenhouse	2020	4	26	38	18	22	0	662.6	508.499
Greenhouse	2020	4	27	39	18	26.2	0	679.6	523.163
Greenhouse	2020	4	28	40	18	29.7	0	698.7	537.891
Greenhouse	2020	4	29	41	18	25	0	719.55	552.68
Greenhouse	2020	4	30	42	18	24.6	0	738.05	567.531
Greenhouse	2020	5	1	43	18	22.3	0	756.35	582.444
Greenhouse	2020	5	2	44	18	22	0	773.5	597.417
Greenhouse	2020	5	3	45	18	22	0	790.5	612.451
Greenhouse	2020	5	4	46	18	22	0	807.5	627.544
Greenhouse	2020	5	5	47	18	22	0	824.5	642.698
Greenhouse	2020	5	6	48	18	22.4	0	841.5	657.909
Greenhouse	2020	5	7	49	18	22	0	858.7	673.179
Greenhouse	2020	5	8	50	18	26	0	875.7	688.507
Greenhouse	2020	5	9	51	18	27.5	0	894.7	703.892
Greenhouse	2020	5	10	52	18	29.1	0	914.45	719.333
Greenhouse	2020	5	11	53	18	26.1	0	935	734.83
Greenhouse	2020	5	12	54	18	22	0	954.05	750.381
Greenhouse	2020	5	13	55	18	22	0	971.05	765.988
Greenhouse	2020	5	14	56	18	22	0	988.05	781.647
Greenhouse	2020	5	15	57	18	22	0	1005.05	797.359
Greenhouse	2020	5	16	58	18	22	0	1022.05	813.123
Greenhouse	2020	5	17	59	18	22.8	0	1039.05	828.939
Greenhouse	2020	5	18	60	18	23.4	0	1056.45	844.804
Greenhouse	2020	5	19	61	18	22.8	0	1074.15	860.719
Greenhouse	2020	5	20	62	18	23.1	0	1091.55	876.682
Greenhouse	2020	5	21	63	18	22.5	0	1109.1	892.692
Greenhouse	2020	5	22	64	18	22.9	0	1126.35	908.749
Greenhouse	2020	5	23	65	18	22	0	1143.8	924.851
Greenhouse	2020	5	24	66	18	22.6	0	1160.8	940.997
Greenhouse	2020	5	25	67	18	22	0	1178.1	957.186
Greenhouse	2020	5	26	68	18	22.4	0	1195.1	973.417
Greenhouse	2020	5	27	69	18	26	0	1212.3	989.689
Greenhouse	2020	5	28	70	18	24	0	1231.3	1006
Greenhouse	2020	5	29	71	18	24	0	1249.3	1022.35
Greenhouse	2020	5	30	72	18	23.9	0	1267.3	1038.74
Greenhouse	2020	5	31	73	18	28.2	0	1285.25	1055.16
Greenhouse	2020	6	1	74	18	27.2	0	1305.35	1071.61
Greenhouse	2020	6	2	75	18	26.8	0	1324.95	1088.1
Greenhouse	2020	6	3	76	18	25.7	0	1344.35	1104.62
Greenhouse	2020	6	4	77	18	27.7	0	1363.2	1121.17
Greenhouse	2020	6	5	78	18	26.1	0	1383.05	1137.75
Greenhouse	2020	6	6	79	18	22.4	0	1402.1	1154.36
Greenhouse	2020	6	7	80	18	25.1	0	1419.3	1170.99
Greenhouse	2020	6	8	81	18	23.1	0	1437.85	1187.64
Greenhouse	2020	6	9	82	18	26.5	0	1455.4	1204.32
Greenhouse	2020	6	10	83	18	24.2	0	1474.65	1221.02
Greenhouse	2020	6	11	84	18	28.9	0	1492.75	1237.73
Greenhouse	2020	6	12	85	18	32.4	0	1513.2	1254.47
Greenhouse	2020	6	13	86	20.3	35.8	0	1535.4	1271.22
Greenhouse	2020	6	14	87	18	31.4	0	1560.45	1287.98
Greenhouse	2020	6	15	88	18	27.4	0	1582.15	1304.76
Greenhouse	2020	6	16	89	18	31.1	0	1601.85	1321.54
Greenhouse	2020	6	17	90	18	32.7	0	1623.4	1338.34
Greenhouse	2020	6	18	91	18	31.7	0	1645.75	1355.14
Greenhouse	2020	6	19	92	18	24.4	0	1667.6	1371.95
Greenhouse	2020	6	20	93	18	26.4	0	1685.8	1388.76
Greenhouse	2020	6	21	94	18	26.5	0	1705	1405.57
Greenhouse	2020	6	22	95	18	30.9	0	1724.25	1422.38
Greenhouse	2020	6	23	96	18	27	0	1745.7	1439.19
Greenhouse	2020	6	24	97	18	27.8	0	1765.2	1456
Greenhouse	2020	6	25	98	18.1	30.1	0	1785.1	1472.8
Greenhouse	2020	6	26	99	18	33.3	0	1806.2	1489.59
Greenhouse	2020	6	27	100	18	34	0	1828.85	1506.38
Greenhouse	2020	6	28	101	18.2	36.9	0	1851.85	1523.15
Greenhouse	2020	6	29	102	18	29.7	0	1876.4	1539.91
Greenhouse	2020	6	30	103	18	29.6	0	1897.25	1556.66
Greenhouse	2020	7	1	104	18	31.3	0	1918.05	1573.39
Greenhouse	2020	7	2	105	18	29.9	0	1939.7	1590.11
Greenhouse	2020	7	3	106	18	28.9	0	1960.65	1606.8
Greenhouse	2020	7	4	107	18	32.5	0	1981.1	1623.48
Greenhouse	2020	7	5	108	18.8	33.5	0	2003.35	1640.13
Greenhouse	2020	7	6	109	19.2	31.8	0	2026.5	1656.76
Greenhouse	2020	7	7	110	18	25.5	0	2049	1673.36
Greenhouse	2020	7	8	111	18	23.4	0	2067.75	1689.94
Greenhouse	2020	7	9	112	18	25.9	0	2085.45	1706.49
Greenhouse	2020	7	10	113	18	34.9	0	2104.4	1723
Greenhouse	2020	7	11	114	18	29.8	0	2127.85	1739.49
Greenhouse	2020	7	12	115	18	26.5	0	2148.75	1755.95
Greenhouse	2020	7	13	116	18	27.8	0	2168	1772.37
Greenhouse	2020	7	14	117	18	31.2	0	2187.9	1788.75
Greenhouse	2020	7	15	118	18	32.8	0	2209.5	1805.1
Greenhouse	2020	7	16	119	18	25.7	0	2231.9	1821.41
Greenhouse	2020	7	17	120	18	28	0	2250.75	1837.68
Greenhouse	2020	7	18	121	18	33.2	0	2270.75	1853.91
Greenhouse	2020	7	19	122	18	34.2	0	2293.35	1870.1
Greenhouse	2020	7	20	123	18	31.8	0	2316.45	1886.24
Greenhouse	2020	7	21	124	18	27.7	0	2338.35	1902.34
Greenhouse	2020	7	22	125	18	26.6	0	2358.2	1918.4
Greenhouse	2020	7	23	126	18	26.3	0	2377.5	1934.41
Greenhouse	2020	7	24	127	18	32.3	0	2396.65	1950.38
Greenhouse	2020	7	25	128	18	30.7	0	2418.8	1966.29
Greenhouse	2020	7	26	129	18.1	34.4	0	2440.15	1982.16
Greenhouse	2020	7	27	130	18	31.7	0	2463.4	1997.98
Greenhouse	2020	7	28	131	18.8	37.4	0	2485.25	2013.75
Greenhouse	2020	7	29	132	18	31.3	0	2510.35	2029.46
Greenhouse	2020	7	30	133	18	29.2	0	2532	2045.12
Greenhouse	2020	7	31	134	18	30.3	0	2552.6	2060.74
Greenhouse	2020	8	1	135	18	31.2	0	2573.75	2076.29
Greenhouse	2020	8	2	136	18	32.7	0	2595.35	2091.79
Greenhouse	2020	8	3	137	18	30	0	2617.7	2107.24
Greenhouse	2020	8	4	138	18	24.5	0	2638.7	2122.63
Greenhouse	2020	8	5	139	18	29.4	0	2656.95	2137.97
Greenhouse	2020	8	6	140	18	32.6	0	2677.65	2153.25
Greenhouse	2020	8	7	141	18.3	37.3	0	2699.95	2168.47
Greenhouse	2020	8	8	142	19.7	37.9	0	2724.75	2183.63
Greenhouse	2020	8	9	143	19.8	38.1	0	2750.55	2198.74
Greenhouse	2020	8	10	144	18.9	36.2	0	2776.5	2213.78
Greenhouse	2020	8	11	145	18	34.2	0	2801.05	2228.77
Greenhouse	2020	8	12	146	18	32.8	0	2824.15	2243.69
Greenhouse	2020	8	13	147	18	35	0	2846.55	2258.56
Greenhouse	2020	8	14	148	18	34.8	0	2870.05	2273.36
Greenhouse	2020	8	15	149	20	32.1	0	2893.45	2288.1
Greenhouse	2020	8	16	150	18	33.7	0	2916.5	2302.78
Greenhouse	2020	8	17	151	18	34.2	0	2939.35	2317.4
Greenhouse	2020	8	18	152	18	32.9	0	2962.45	2331.96
Greenhouse	2020	8	19	153	18	31.9	0	2984.9	2346.45
Greenhouse	2020	8	20	154	18	34.1	0	3006.85	2360.88
Greenhouse	2020	8	21	155	18.9	37.8	0	3029.9	2375.25
Greenhouse	2020	8	22	156	19.2	34.8	0	3055.25	2389.55
Greenhouse	2020	8	23	157	18	30.2	0	3079.25	2403.79
Greenhouse	2020	8	24	158	18	28.1	0	3100.35	2417.97
Greenhouse	2020	8	25	159	18	28	0	3120.4	2432.08
Greenhouse	2020	8	26	160	18	29.3	0	3140.4	2446.13
Greenhouse	2020	8	27	161	18	23.8	0	3161.05	2460.11
Greenhouse	2020	8	28	162	18	27.8	0	3178.95	2474.03
Greenhouse	2020	8	29	163	18	28.8	0	3198.85	2487.88
Greenhouse	2020	8	30	164	18	26.7	0	3219.25	2501.66
Greenhouse	2020	8	31	165	18	24.7	0	3238.6	2515.38
Greenhouse	2020	9	1	166	18	22	0	3256.95	2529.04
Greenhouse	2020	9	2	167	18	22	0	3273.95	2542.63
Greenhouse	2020	9	3	168	18	25.7	0	3290.95	2556.15
Greenhouse	2020	9	4	169	18	25.8	0	3309.8	2569.61
Greenhouse	2020	9	5	170	18	25.8	0	3328.7	2583
Greenhouse	2020	9	6	171	18	23.9	0	3347.6	2596.33
Greenhouse	2020	9	7	172	18	23.6	0	3365.55	2609.59
Greenhouse	2020	9	8	173	18	27.1	0	3383.35	2622.78
Greenhouse	2020	9	9	174	18	30.5	0	3402.9	2635.9
Greenhouse	2020	9	10	175	18	25.1	0	3424.15	2648.96
Greenhouse	2020	9	11	176	18	25.8	0	3442.7	2661.95
Greenhouse	2020	9	12	177	18	30.3	0	3461.6	2674.88
Greenhouse	2020	9	13	178	18	27.7	0	3482.75	2687.74
Greenhouse	2020	9	14	179	18	33	0	3502.6	2700.53
Greenhouse	2020	9	15	180	18	34.9	0	3525.1	2713.25
Greenhouse	2020	9	16	181	18	34.6	0	3548.55	2725.91
Greenhouse	2020	9	17	182	18	27	0	3571.85	2738.5
Greenhouse	2020	9	18	183	18	23.5	0	3591.35	2751.02
Greenhouse	2020	9	19	184	18	25.2	0	3609.1	2763.48
Greenhouse	2020	9	20	185	18	26.1	0	3627.7	2775.87
Greenhouse	2020	9	21	186	18	28.2	0	3646.75	2788.19
Greenhouse	2020	9	22	187	18	31.7	0	3666.85	2800.44
Greenhouse	2020	9	23	188	18	31.5	0	3688.7	2812.63
Greenhouse	2020	9	24	189	18	30	0	3710.45	2824.74
Greenhouse	2020	9	25	190	18	26	0	3731.45	2836.79
Greenhouse	2020	9	26	191	18	23.4	0	3750.45	2848.78
Greenhouse	2020	9	27	192	18	22	0	3768.15	2860.7
Greenhouse	2020	9	28	193	18	22	0	3785.15	2872.54
Greenhouse	2020	9	29	194	18	22.9	0	3802.15	2884.33
Greenhouse	2020	9	30	195	18	24.2	0	3819.6	2896.04
Greenhouse	2021	3	11	0	18	22	0	0	0
Greenhouse	2021	3	12	1	18	22	0	17	11.5675
Greenhouse	2021	3	13	2	18	22	0	34	23.2033
Greenhouse	2021	3	14	3	18	22	0	51	34.9075
Greenhouse	2021	3	15	4	18	22	0	68	46.68
Greenhouse	2021	3	16	5	18	22	0	85	58.5208
Greenhouse	2021	3	17	6	18	22	0	102	70.4303
Greenhouse	2021	3	18	7	18	22	0	119	82.4081
Greenhouse	2021	3	19	8	18	22	0	136	94.4542
Greenhouse	2021	3	20	9	18	22	0	153	106.569
Greenhouse	2021	3	21	10	18	22	0	170	118.752
Greenhouse	2021	3	22	11	18	22	0	187	131.003
Greenhouse	2021	3	23	12	18	22	0	204	143.323
Greenhouse	2021	3	24	13	18	22	0	221	155.711
Greenhouse	2021	3	25	14	18	22	0	238	168.167
Greenhouse	2021	3	26	15	18	22.1	0	255	180.692
Greenhouse	2021	3	27	16	18	22	0	272.05	193.285
Greenhouse	2021	3	28	17	18	22	0	289.05	205.946
Greenhouse	2021	3	29	18	18	22	0	306.05	218.676
Greenhouse	2021	3	30	19	18	25.8	0	323.05	231.473
Greenhouse	2021	3	31	20	18	26.9	0	341.95	244.338
Greenhouse	2021	4	1	21	18	23	0	361.4	257.271
Greenhouse	2021	4	2	22	18	22	0	378.9	270.272
Greenhouse	2021	4	3	23	18	22	0	395.9	283.341
Greenhouse	2021	4	4	24	18	22	0	412.9	296.478
Greenhouse	2021	4	5	25	18	22	0	429.9	309.682
Greenhouse	2021	4	6	26	18	22	0	446.9	322.954
Greenhouse	2021	4	7	27	18	22	0	463.9	336.293
Greenhouse	2021	4	8	28	18	22	0	480.9	349.699
Greenhouse	2021	4	9	29	18	22	0	497.9	363.173
Greenhouse	2021	4	10	30	18	22	0	514.9	376.714
Greenhouse	2021	4	11	31	18	24.2	0	531.9	390.321
Greenhouse	2021	4	12	32	18	22	0	550	403.996
Greenhouse	2021	4	13	33	18	22	0	567	417.737
Greenhouse	2021	4	14	34	18	22	0	584	431.544
Greenhouse	2021	4	15	35	18	22	0	601	445.418
Greenhouse	2021	4	16	36	18	22	0	618	459.357
Greenhouse	2021	4	17	37	18	22	0	635	473.363
Greenhouse	2021	4	18	38	18	22	0	652	487.434
Greenhouse	2021	4	19	39	18	23.4	0	669	501.571
Greenhouse	2021	4	20	40	18	22.2	0	686.7	515.772
Greenhouse	2021	4	21	41	18	22	0	703.8	530.039
Greenhouse	2021	4	22	42	18	22	0	720.8	544.37
Greenhouse	2021	4	23	43	18	22	0	737.8	558.765
Greenhouse	2021	4	24	44	18	22	0	754.8	573.225
Greenhouse	2021	4	25	45	18	22	0	771.8	587.748
Greenhouse	2021	4	26	46	18	22	0	788.8	602.334
Greenhouse	2021	4	27	47	18	22	0	805.8	616.984
Greenhouse	2021	4	28	48	18	22	0	822.8	631.696
Greenhouse	2021	4	29	49	18	22	0	839.8	646.47
Greenhouse	2021	4	30	50	18	22	0	856.8	661.306
Greenhouse	2021	5	1	51	18	22	0	873.8	676.203
Greenhouse	2021	5	2	52	18	22	0	890.8	691.162
Greenhouse	2021	5	3	53	18	22	0	907.8	706.181
Greenhouse	2021	5	4	54	18	22	0	924.8	721.259
Greenhouse	2021	5	5	55	18	22	0	941.8	736.398
Greenhouse	2021	5	6	56	18	22	0	958.8	751.595
Greenhouse	2021	5	7	57	18	22	0	975.8	766.851
Greenhouse	2021	5	8	58	18	22	0	992.8	782.165
Greenhouse	2021	5	9	59	18	27.7	0	1009.8	797.536
Greenhouse	2021	5	10	60	18	32.3	0	1029.65	812.963
Greenhouse	2021	5	11	61	18	34.9	0	1051.8	828.446
Greenhouse	2021	5	12	62	18	32.5	0	1075.25	843.985
Greenhouse	2021	5	13	63	18	27.8	0	1097.5	859.578
Greenhouse	2021	5	14	64	18	22	0	1117.4	875.225
Greenhouse	2021	5	15	65	18	24.2	0	1134.4	890.925
Greenhouse	2021	5	16	66	18	22.3	0	1152.5	906.677
Greenhouse	2021	5	17	67	18	23.8	0	1169.65	922.48
Greenhouse	2021	5	18	68	18	22	0	1187.55	938.334
Greenhouse	2021	5	19	69	18	22.2	0	1204.55	954.237
Greenhouse	2021	5	20	70	18	23	0	1221.65	970.188
Greenhouse	2021	5	21	71	18	26.2	0	1239.15	986.188
Greenhouse	2021	5	22	72	18	23.9	0	1258.25	1002.23
Greenhouse	2021	5	23	73	18	23.3	0	1276.2	1018.32
Greenhouse	2021	5	24	74	18	25.1	0	1293.85	1034.46
Greenhouse	2021	5	25	75	18	23.5	0	1312.4	1050.64
Greenhouse	2021	5	26	76	18	22.8	0	1330.15	1066.86
Greenhouse	2021	5	27	77	18	22	0	1347.55	1083.12
Greenhouse	2021	5	28	78	18	22	0	1364.55	1099.42
Greenhouse	2021	5	29	79	18	22	0	1381.55	1115.76
Greenhouse	2021	5	30	80	18	23.4	0	1398.55	1132.14
Greenhouse	2021	5	31	81	18	25	0	1416.25	1148.55
Greenhouse	2021	6	1	82	18	27	0	1434.75	1165
Greenhouse	2021	6	2	83	18	28.5	0	1454.25	1181.48
Greenhouse	2021	6	3	84	18	28.8	0	1474.5	1198
Greenhouse	2021	6	4	85	18	29.8	0	1494.9	1214.54
Greenhouse	2021	6	5	86	18	31.2	0	1515.8	1231.11
Greenhouse	2021	6	6	87	18	32.1	0	1537.4	1247.71
Greenhouse	2021	6	7	88	18	33.2	0	1559.45	1264.34
Greenhouse	2021	6	8	89	18	32.2	0	1582.05	1280.98
Greenhouse	2021	6	9	90	18	30.6	0	1604.15	1297.66
Greenhouse	2021	6	10	91	18	30.3	0	1625.45	1314.35
Greenhouse	2021	6	11	92	18	30.2	0	1646.6	1331.06
Greenhouse	2021	6	12	93	18	29.2	0	1667.7	1347.79
Greenhouse	2021	6	13	94	18	23.5	0	1688.3	1364.54
Greenhouse	2021	6	14	95	18	28.5	0	1706.05	1381.3
Greenhouse	2021	6	15	96	18	32.4	0	1726.3	1398.07
Greenhouse	2021	6	16	97	18	31.4	0	1748.5	1414.86
Greenhouse	2021	6	17	98	18	35.7	0	1770.2	1431.65
Greenhouse	2021	6	18	99	18.9	37.1	0	1794.05	1448.45
Greenhouse	2021	6	19	100	19.8	38.8	0	1819.05	1465.25
Greenhouse	2021	6	20	101	22.4	38.9	0	1845.35	1482.06
Greenhouse	2021	6	21	102	22.1	39.3	0	1873	1498.88
Greenhouse	2021	6	22	103	18	33.5	0	1900.7	1515.69
Greenhouse	2021	6	23	104	18	28.2	0	1923.45	1532.5
Greenhouse	2021	6	24	105	18	27.9	0	1943.55	1549.31
Greenhouse	2021	6	25	106	18	26.6	0	1963.5	1566.11
Greenhouse	2021	6	26	107	18	30.3	0	1982.8	1582.91
Greenhouse	2021	6	27	108	18	30.8	0	2003.95	1599.69
Greenhouse	2021	6	28	109	18	34.3	0	2025.35	1616.47
Greenhouse	2021	6	29	110	18	35.3	0	2048.5	1633.24
Greenhouse	2021	6	30	111	18	32.9	0	2072.15	1649.99
Greenhouse	2021	7	1	112	18	25.8	0	2094.6	1666.72
Greenhouse	2021	7	2	113	18	27.6	0	2113.5	1683.44
Greenhouse	2021	7	3	114	18	28.7	0	2133.3	1700.14
Greenhouse	2021	7	4	115	18	30.6	0	2153.65	1716.82
Greenhouse	2021	7	5	116	18	31.8	0	2174.95	1733.48
Greenhouse	2021	7	6	117	18	34.7	0	2196.85	1750.12
Greenhouse	2021	7	7	118	18	33.7	0	2220.2	1766.73
Greenhouse	2021	7	8	119	18	25.3	0	2243.05	1783.31
Greenhouse	2021	7	9	120	18.3	30.1	0	2261.7	1799.87
Greenhouse	2021	7	10	121	18	29.7	0	2282.9	1816.39
Greenhouse	2021	7	11	122	18	32	0	2303.75	1832.89
Greenhouse	2021	7	12	123	19.1	31	0	2325.75	1849.35
Greenhouse	2021	7	13	124	18	34.9	0	2347.8	1865.78
Greenhouse	2021	7	14	125	21.8	33	0	2371.25	1882.17
Greenhouse	2021	7	15	126	18	32.6	0	2395.65	1898.53
Greenhouse	2021	7	16	127	18.1	31.6	0	2417.95	1914.85
Greenhouse	2021	7	17	128	19.4	33.1	0	2439.8	1931.13
Greenhouse	2021	7	18	129	18	32.5	0	2463.05	1947.37
Greenhouse	2021	7	19	130	18	29.2	0	2485.3	1963.57
Greenhouse	2021	7	20	131	18	27.6	0	2505.9	1979.72
Greenhouse	2021	7	21	132	18	28.9	0	2525.7	1995.84
Greenhouse	2021	7	22	133	18	28.5	0	2546.15	2011.9
Greenhouse	2021	7	23	134	18	31.5	0	2566.4	2027.93
Greenhouse	2021	7	24	135	18	33.2	0	2588.15	2043.9
Greenhouse	2021	7	25	136	18	32.3	0	2610.75	2059.83
Greenhouse	2021	7	26	137	18	34.9	0	2632.9	2075.71
Greenhouse	2021	7	27	138	18	35.3	0	2656.35	2091.54
Greenhouse	2021	7	28	139	18	34.7	0	2680	2107.32
Greenhouse	2021	7	29	140	18	31.3	0	2703.35	2123.05
Greenhouse	2021	7	30	141	18	31.4	0	2725	2138.72
Greenhouse	2021	7	31	142	18	32.5	0	2746.7	2154.35
Greenhouse	2021	8	1	143	18	29.6	0	2768.95	2169.92
Greenhouse	2021	8	2	144	18	27.8	0	2789.75	2185.43
Greenhouse	2021	8	3	145	18	28.9	0	2809.65	2200.89
Greenhouse	2021	8	4	146	18	28	0	2830.1	2216.3
Greenhouse	2021	8	5	147	18	28.6	0	2850.1	2231.65
Greenhouse	2021	8	6	148	18	27.1	0	2870.4	2246.94
Greenhouse	2021	8	7	149	18	31.4	0	2889.95	2262.18
Greenhouse	2021	8	8	150	18	30.3	0	2911.65	2277.35
Greenhouse	2021	8	9	151	18	29.5	0	2932.8	2292.47
Greenhouse	2021	8	10	152	18	27.5	0	2953.55	2307.53
Greenhouse	2021	8	11	153	18	29.1	0	2973.3	2322.53
Greenhouse	2021	8	12	154	18	31.4	0	2993.85	2337.47
Greenhouse	2021	8	13	155	18	34.5	0	3015.55	2352.35
Greenhouse	2021	8	14	156	19.5	32.5	0	3038.8	2367.17
Greenhouse	2021	8	15	157	18	32.2	0	3061.8	2381.93
Greenhouse	2021	8	16	158	18	34.9	0	3083.9	2396.62
Greenhouse	2021	8	17	159	18	29.6	0	3107.35	2411.26
Greenhouse	2021	8	18	160	18	25.7	0	3128.15	2425.83
Greenhouse	2021	8	19	161	18	27.1	0	3147	2440.34
Greenhouse	2021	8	20	162	18	27.3	0	3166.55	2454.78
Greenhouse	2021	8	21	163	18	28.3	0	3186.2	2469.17
Greenhouse	2021	8	22	164	18	29.9	0	3206.35	2483.49
Greenhouse	2021	8	23	165	18	23.8	0	3227.3	2497.74
Greenhouse	2021	8	24	166	18	25	0	3245.2	2511.93
Greenhouse	2021	8	25	167	18	25.4	0	3263.7	2526.06
Greenhouse	2021	8	26	168	18	22.7	0	3282.4	2540.12
Greenhouse	2021	8	27	169	18	23	0	3299.75	2554.12
Greenhouse	2021	8	28	170	18	25.8	0	3317.25	2568.05
Greenhouse	2021	8	29	171	18	24	0	3336.15	2581.92
Greenhouse	2021	8	30	172	18	23.1	0	3354.15	2595.72
Greenhouse	2021	8	31	173	18	25	0	3371.7	2609.46
Greenhouse	2021	9	1	174	18	25.5	0	3390.2	2623.13
Greenhouse	2021	9	2	175	18	28.2	0	3408.95	2636.74
Greenhouse	2021	9	3	176	18	28.1	0	3429.05	2650.28
Greenhouse	2021	9	4	177	18	25.6	0	3449.1	2663.75
Greenhouse	2021	9	5	178	18	25.3	0	3467.9	2677.16
Greenhouse	2021	9	6	179	18	26	0	3486.55	2690.5
Greenhouse	2021	9	7	180	18	27.8	0	3505.55	2703.77
Greenhouse	2021	9	8	181	18	29.8	0	3525.45	2716.98
Greenhouse	2021	9	9	182	18	31	0	3546.35	2730.12
Greenhouse	2021	9	10	183	18	32.8	0	3567.85	2743.2
Greenhouse	2021	9	11	184	18	29.5	0	3590.25	2756.21
Greenhouse	2021	9	12	185	18	28.1	0	3611	2769.15
Greenhouse	2021	9	13	186	18	26.3	0	3631.05	2782.02
Greenhouse	2021	9	14	187	18	25.4	0	3650.2	2794.83
Greenhouse	2021	9	15	188	18	29.5	0	3668.9	2807.57
Greenhouse	2021	9	16	189	18	27.1	0	3689.65	2820.24
Greenhouse	2021	9	17	190	18	22.4	0	3709.2	2832.85
Greenhouse	2021	9	18	191	18	22	0	3726.4	2845.39
Greenhouse	2021	9	19	192	18	22	0	3743.4	2857.86
Greenhouse	2021	9	20	193	18	22	0	3760.4	2870.26
Greenhouse	2021	9	21	194	18	22	0	3777.4	2882.6
Greenhouse	2021	9	22	195	18	22	0	3794.4	2894.87
Greenhouse	2021	9	23	196	18	22	0	3811.4	2907.07
Greenhouse	2021	9	24	197	18	22	0	3828.4	2919.21
Greenhouse	2021	9	25	198	18	24.1	0	3845.4	2931.27
Greenhouse	2021	9	26	199	18	28	0	3863.45	2943.27
Greenhouse	2021	9	27	200	18	26.4	0	3883.45	2955.21
Greenhouse	2021	9	28	201	18	22.6	0	3902.65	2967.07
Greenhouse	2021	9	29	202	18	22.1	0	3919.95	2978.87
Greenhouse	2021	9	30	203	18	22	0	3937	2990.6
