# Supplementary material for: A GWAS study highlights significant associations between a series of indels in a FLOWERING LOCUS T gene promoter and flowering time in white lupin (Lupinus albus L.)
Source: BMC Plant Biol. 2024 Jul 29;24:722. doi: 10.1186/s12870-024-05438-1 (PMC11285409; doi:10.1186/s12870-024-05438-1)
Supplement: Supplementary file 15 — Supplementary Material 15: Supplementary_File_S15.xlsx: Primer sequences of PCR-based markers developed for white lupin LalbFTa1, LalbFTa2, LalbFTc1 and LalbFTc2 gene promoter indels and QTL screening. [file 12870_2024_5438_MOESM15_ESM.xlsx]

## Sheet: Arkusz1
Sandra Rychel-Bielska, Wojciech Bielski, Anna Surma, Paolo Annicchiarico, Jolanta Belter, Bartosz Kozak, Renata Galek, Nathalie Harzic, Michał Książkiewicz
A GWAS study highlights significant associations between a series of indels in a FLOWERING LOCUS T gene promoter and flowering time in white lupin (Lupinus albus L.)
BMC Plant Biology
Supplementary Table S15. Primer sequences of PCR-based markers developed for white lupin LalbFTa1, LalbFTa2, LalbFTc1 and LalbFTc2 gene promoter indels and QTL screening.
Name	Journal article	Forward primer name	Forward primer sequence	Forward primer chromosome	Forward primer chromosome min position	Forward primer chromosome max position	Reverse primer name	Reverse primer sequence	Reverse primer chromosome	Reverse primer chromosome min position	Reverse primer chromosome max position
PR_30	This study	PRFTC1F1	TGGCATTGTAGATTAGGTCATGT	Lalb_Chr14	5842552	5842574	PRFTc1_R1b	TGCAACTCATTCATGAATCCTTGAG	Lalb_Chr14	5843339	5843363
PR_58a	This study	PRFTc1F1	TGGCATTGTAGATTAGGTCATGT	Lalb_Chr14	5842552	5842574	PRFTc1R1	GCACAAAAACAAGCAGAACAA	Lalb_Chr14	5845035	5845055
PR_58b	This study	PRFTc1F1	TGGCATTGTAGATTAGGTCATGT	Lalb_Chr14	5842552	5842574	PRFTc1R1	GCACAAAAACAAGCAGAACAA	Lalb_Chr14	5845035	5845055
PR_58c	This study	PRFTc1F1	TGGCATTGTAGATTAGGTCATGT	Lalb_Chr14	5842552	5842574	PRFTc1R1	GCACAAAAACAAGCAGAACAA	Lalb_Chr14	5845035	5845055
PR_31	This study	PRFTc1_F1b	AGTCGTCAATTAAGATCTCAGCTCA	Lalb_Chr14	5843305	5843329	PRFTc1_R1c	AACACTGAATGCAAGATCAGGTCTA	Lalb_Chr14	5844040	5844064
PR_32	This study	PRFTc1_F1c	AGTTGACTAAGGTTGGTTCAGATCA	Lalb_Chr14	5843955	5843979	PRFTc1_R1d	CTTGAAGAGCCTTGGATTGAATTCT	Lalb_Chr14	5844533	5844557
PR_33	This study	PRFTc1_F1d	AGGTTATGTGGATTGAATCTCTCT	Lalb_Chr14	5844375	5844398	PRFTC1R1	GCACAAAAACAAGCAGAACAA	Lalb_Chr14	5845035	5845055
PR_34	This study	PRFTC1F2	ACAGAATTCAGTTACTTTTCTCTCT	Lalb_Chr14	5844923	5844947	PRFTc1_R2b	CACTTATAACCCTTGTGAGTTGCAG	Lalb_Chr14	5845694	5845718
PR_35a	This study	PRFTc1_F2b	ACAAATTGGAACTCAGATTAGCAGA	Lalb_Chr14	5845649	5845673	PRFTC1R2	AGTAACCAGTGACCATGTGCC	Lalb_Chr14	5846277	5846297
PR_35b	This study	PRFTc1_F2b	ACAAATTGGAACTCAGATTAGCAGA	Lalb_Chr14	5845649	5845673	PRFTC1R2	AGTAACCAGTGACCATGTGCC	Lalb_Chr14	5846277	5846297
PR_61	This study	PRFTc1_F2b	ACAAATTGGAACTCAGATTAGCAGA	Lalb_Chr14	5845649	5845673	PRFTc1_R3c	AGAATCCAACTCCAAGCTCCAATAT	Lalb_Chr14	5847339	5847363
PR_36a	This study	PRFTC1F3	TCTTCTCTACCCTCTGCTCCT	Lalb_Chr14	5846032	5846052	PRFTc1_R3b	AAGTTTGTAGGTGAGAGTGATGAGT	Lalb_Chr14	5846733	5846757
PR_36b	This study	PRFTC1F3	TCTTCTCTACCCTCTGCTCCT	Lalb_Chr14	5846032	5846052	PRFTc1_R3b	AAGTTTGTAGGTGAGAGTGATGAGT	Lalb_Chr14	5846733	5846757
PR_37	This study	PRFTc1_F3b	CCTAGAAATGGTTTGAAAGGCGAAA	Lalb_Chr14	5846652	5846676	PRFTc1_R3c	AGAATCCAACTCCAAGCTCCAATAT	Lalb_Chr14	5847339	5847363
PR_38	This study	PRFTc1_F3c	GCAGATTGAGCCTATGATCCAAATG	Lalb_Chr14	5847214	5847238	PRFTC1R3	ACAGAGTGCCAGAAATTCCCA	Lalb_Chr14	5847902	5847922
PR_39	This study	PRFTC1F4	ATAAGATTGAATCCCTCTCTCGTCT	Lalb_Chr14	5847709	5847733	PRFTc1_R4b	ACAACAAACACATAAATCTATACTGGA	Lalb_Chr14	5848329	5848355
PR_40	This study	PRFTc1_F4b	GAGCCTTCTTGTCAGGGACGG	Lalb_Chr14	5848252	5848272	PRFTc1_R4c	TATGGAGGAAGCATGTTGGAAGTAA	Lalb_Chr14	5849002	5849026
PR_41	This study	PRFTc1_F4c	TGCTATAGTTATTGCTGTTCCACAA	Lalb_Chr14	5848673	5848697	PRFTC1R4	GGAAACAATGCAACAGTTGAATGA	Lalb_Chr14	5849415	5849438
PR_42a	This study	PRFTC1F5	GGAGAAACTCGCTGGAAATTGC	Lalb_Chr14	5849358	5849379	PRFTc1_R5b	AGAAGCTTAATGAACTGAAGCAATT	Lalb_Chr14	5850142	5850166
PR_42b	This study	PRFTC1F5	GGAGAAACTCGCTGGAAATTGC	Lalb_Chr14	5849358	5849379	PRFTc1_R5b	AGAAGCTTAATGAACTGAAGCAATT	Lalb_Chr14	5850142	5850166
PR_71a	This study	PRFTC1F5A1	ACCATTTGACCACCTTATAACTCCC	Lalb_Chr14	5849647	5849671	PRFTC1R5A1	GGGACCCTTTTTCTATCAACAAAATGA	Lalb_Chr14	5849877	5849903
PR_71b	This study	PRFTC1F5A1	ACCATTTGACCACCTTATAACTCCC	Lalb_Chr14	5849647	5849671	PRFTC1R5A1	GGGACCCTTTTTCTATCAACAAAATGA	Lalb_Chr14	5849877	5849903
PR_71c	This study	PRFTC1F5A1	ACCATTTGACCACCTTATAACTCCC	Lalb_Chr14	5849647	5849671	PRFTC1R5A1	GGGACCCTTTTTCTATCAACAAAATGA	Lalb_Chr14	5849877	5849903
PR_71d	This study	PRFTC1F5A1	ACCATTTGACCACCTTATAACTCCC	Lalb_Chr14	5849647	5849671	PRFTC1R5A1	GGGACCCTTTTTCTATCAACAAAATGA	Lalb_Chr14	5849877	5849903
PR_70	This study	FTc1_R4c	CTATATCCATCTTAGCTTTAAAACTT	Lalb_Chr14	5849742	5849767	FTc1_F4c	TGTGCAGATTTAACAGCAACTTCTT	Lalb_Chr14	5849993	5850017
PR_43	This study	PRFTc1_F5b	TGTCTGTGTTGCTGTTATTATTGTCT	Lalb_Chr14	5850057	5850082	PRFTC1R5	TGAAAGAAACCCTAAGAGAAACTAAGG	Lalb_Chr14	5850731	5850757
-	-	LalbFTc1 TSS	-	Lalb_Chr14	5850617	5850617	-	-	-	-	-
QTL01 MFT-FT3-F1	Mol Breeding (2019) 39:43	MFT-FT3-F1	AGCCATAGAATCTTAGTAGCCCT	Lalb_Chr05	6316914	6316936	MFT-FT3-R1	TCAGCAGAAAGGACCACTCG	Lalb_Chr05	6316646	6316665
QTL02 FTc1-F4	Mol Breeding (2019) 39:43	FTc1-F4	TGTGCAGATTTAACAGCAACTTCTT	Lalb_Chr14	5849993	5850017	FTc1-R4	TTTGGTTTCCCTCTATCTTAAACTAT	Lalb_Chr14	5849720	5849745
QTL03 FY-F6	Mol Breeding (2019) 39:43	FY-F6	ATGGTGATATCCATGGTGCAAA	Lalb_Chr01	4477992	4478013	FY-R6	ACTGTCCTGTCCCTTGAATCTC	Lalb_Chr01	4477672	4477693
QTL05 VIP3-F2	Mol Breeding (2019) 39:43	VIP3-F2	TTTGCAATGAAACTCGCCGG	Lalb_Chr07	2121666	2121685	VIP3-R2	AACAAAGCTGTCGAGGGAGG	Lalb_Chr07	2121904	2121923
QTL06 TP23903	J Appl Genet (2020) 61:531-545	TP23903F	CAGCAATATTGAGAGCAACCAA	Lalb_Chr02	152571	152592	TP23903R	TGTATTATATGGCTTTGATTGTGTC	Lalb_Chr02	152610	152634
QTL07 TP235608	Int J Mol Sci (2021) 22(8):3856	TP235608F	GTAGTCCCAAACATGAACGCAG	Lalb_Chr02	14541014	14541035	TP235608R	TCATCTGCATACTTGTCATTCCT	Lalb_Chr02	14541208	14541230
QTL08 TP94353	Int J Mol Sci (2021) 22(8):3856	TP94353F	CAGCATTTATGTTGTTGGGACA	Lalb_Chr02	15049541	15049562	TP94353R	GGAACCCTGCAATTTGGATAAGG	Lalb_Chr02	15049452	15049474
QTL09 SKIP1-F2	Mol Breeding (2019) 39:43	SKIP1-F2	TAAGGTTCTCAAGAGAAATCTCATGAA	Lalb_Chr13	13924778	13924804	SKIP1-R2	ATTTAGGTACTCATCAGGAACAATTCCCGTG	Lalb_Chr13	13924726	13924756
QTL10 TP402859	Int J Mol Sci (2021) 22(8):3856	TP402859F	CTGGTGGCAAAAGAAGCAGAA	Lalb_Chr13	15203335	15203355	TP402859R	AAAGCCAGGAAAGCACATTGG	Lalb_Chr13	15203158	15203178
QTL11 FTa1-F2	Mol Breeding (2019) 39:43	FTa1-F2	ACCTTCTTCCACCAGAACCAG	Lalb_Chr02	15000158	15000178	FTa1-R2	AGCAACTACTGGGCCTAGT	Lalb_Chr02	14997957	14997975
QTL12 SEP3-F1	Mol Breeding (2019) 39:43	SEP3-F1	TATTTAAGGATGAAGCACCA	Lalb_Chr13	15042385	15042404	SEP3-R1	TTTTTATCATTTCATTTTCTTCG	Lalb_Chr13	15042508	15042529
QTL13 TP86766	Int J Mol Sci (2021) 22(8):3856	TP86766F	CAGCATGCAAGAAAGCTG	Lalb_Chr16	453954	453971	TP86766R	TCCTTTCTTCTCCTTCTCTTTC	Lalb_Chr16	453996	454017
QTL14 PIF4-F6	Mol Breeding (2019) 39:43	PIF4-F6	GGGTCAACTTTGAGGACTAGTGT	Lalb_Chr04	1105241	1105263	PIF4-R6	TTCCTTCTTCCAATGGCTTGA	Lalb_Chr04	1105410	1105430
QTL15 TP47110	J Appl Genet (2020) 61:531-545	TP47110F	TTAGCTGGTTTAATGTGGTGGCACTCA	Lalb_Chr02	635858	635884	TP47110R	AAAGAGCAAACCAAGCCTATCT	Lalb_Chr02	635819	635840
QTL16 TP345457	Int J Mol Sci (2021) 22(8):3856	TP345457F	CACAATTCACTACCACAGATCAACC	Lalb_Chr13	14690123	14690147	TP345457R	GATTTCGTCCATCCAAGGATTCTTC	Lalb_Chr13	14690376	14690400
PR_01	This study	PRFTa1_F	TGAAATTGATTTGCTAGGTTTCTCCC	Lalb_Chr02	14988508	14988533	PRFTa1_R	TGTCTAGTAGTCTATGCCTGTGAAA	Lalb_Chr02	14988994	14989018
PR_02	This study	PRFTA1F1	ACAAGGAGCTATTTTAACAAACTACT	Lalb_Chr02	14988914	14988939	PRFTa1_R1b	TGACACTTAACAATTCACAAGGACT	Lalb_Chr02	14989604	14989628
PR_03	This study	PRFTa1_F1b	ATTCAACAATTCGATCACACCATTT	Lalb_Chr02	14989461	14989485	PRFTa1_R1c	GTTCAATGCATCGCCTATGTTCTAG	Lalb_Chr02	14990138	14990162
PR_04	This study	PRFTa1_F1c	AAGAATTCAACCATGACTAGTCCGA	Lalb_Chr02	14989808	14989832	PRFTA1R1	TGTCTAGTAGTCTATGCCATTCAGT	Lalb_Chr02	14990655	14990679
PR_05a	This study	PRFTA1F2	TTGTTATCTCATGCGTATTACTCATT	Lalb_Chr02	14990585	14990610	PRFTa1_R2b	TTATACGAGTTGAAAGTTACGTGCA	Lalb_Chr02	14991334	14991358
PR_05b	This study	PRFTA1F2	TTGTTATCTCATGCGTATTACTCATT	Lalb_Chr02	14990585	14990610	PRFTa1_R2b	TTATACGAGTTGAAAGTTACGTGCA	Lalb_Chr02	14991334	14991358
PR_06	This study	PRFT1a_F2b	TCTCAATAGCTAGGTTCAAGTGCAT	Lalb_Chr02	14991269	14991293	PRFTa1_R2c	ACCAGAAAGAAGTTGTGTTATGACT	Lalb_Chr02	14992001	14992025
PR_07	This study	PRFTA1F3	CATGTTCGACTACCCCTCTCA	Lalb_Chr02	14991940	14991960	PRFTA1R2	CCATGAAGTCCGATTCCTTTTGA	Lalb_Chr02	14992365	14992387
PR_08	This study	PRFTA1F3	CATGTTCGACTACCCCTCTCA	Lalb_Chr02	14991940	14991960	PRFTa1_R3b	ACAGGTTGTGTATTGAGCGTAGAAG	Lalb_Chr02	14992685	14992709
PR_09	This study	PRFTa1_F3b	GTAAGAGTGTGTGTCTTTGGTTTGT	Lalb_Chr02	14992627	14992651	PRFTa1_R3c	TGGTGACACATGTTATTGGATATGC	Lalb_Chr02	14993428	14993452
PR_10	This study	PRFTa1_F3c	GAGCCACACTATCTTATTGCATACA	Lalb_Chr02	14993262	14993286	PRFTA1R3	TCTATCTCTTTGTTCTTTGCATGGA	Lalb_Chr02	14994031	14994055
PR_11	This study	PRFTA1F4	ATGACCAAAATTGACATTCTCAGT	Lalb_Chr02	14993988	14994011	PRFTa1_R4b	TTTACCGCTGCGTATGTTAAGAAC	Lalb_Chr02	14994637	14994660
PR_12	This study	PRFTa1_F4b	ATCATTTCTGAGACAATGAGATAGACG	Lalb_Chr02	14994530	14994556	PRFTa1_R4c	TTTAATTCTTTGCTAGCACCAAGAA	Lalb_Chr02	14995255	14995279
PR_13	This study	PRFTa1_F4c	TTTCCGTTGAAACAATTTGCCTACC	Lalb_Chr02	14995063	14995087	PRFTA1R4	CTCTTGGTAATGAGTTTGAGCT	Lalb_Chr02	14995671	14995692
PR_14	This study	PRFTA1F5	TCTTTACAGCTCTGACTAACTTTAAA	Lalb_Chr02	14995547	14995572	PRFTa1_R5b	AAAGTTCAACTTCTTTCCGAATGGG	Lalb_Chr02	14996322	14996346
PR_15	This study	PRFTa1_F5b	TCAAGAAGAATTACATTTGACCCGT	Lalb_Chr02	14996277	14996301	PRFTA1R5	CACAACCATTGCTAACTTCTCGA	Lalb_Chr02	14996995	14997017
PR_16	This study	PRFTA2F1	TCCGTGGGAAATGATGATATTACA	Lalb_Chr21	12766156	12766179	PRFTa2_R1b	GGAGTATTATTGGAGTGACTGAGCA	Lalb_Chr21	12765476	12765500
PR_17	This study	PRFTa2_F1b	TGAATGTCAGACCTGCCATAAACTA	Lalb_Chr21	12765576	12765600	PRFTa2_R1c	TGTAATTAATGGAAGGATCTTGGTTT	Lalb_Chr21	12764928	12764953
PR_18a	This study	PRFTa2_F1c	TCTTCTTGACACTTGTACATGTCCT	Lalb_Chr21	12765115	12765139	PRFTA2R1	ATAATCACAAGGCACACAAGC	Lalb_Chr21	12764433	12764453
PR_18b	This study	PRFTa2_F1c	TCTTCTTGACACTTGTACATGTCCT	Lalb_Chr21	12765115	12765139	PRFTA2R1	ATAATCACAAGGCACACAAGC	Lalb_Chr21	12764433	12764453
PR_19a	This study	PRFTA2F2	TTGTTTATGATTTCCTTAAGAGATGGA	Lalb_Chr21	12764501	12764527	PRFTa2_R2b	AATTTATTAATTGGGACGGGTTCGG	Lalb_Chr21	12763828	12763852
PR_19b	This study	PRFTA2F2	TTGTTTATGATTTCCTTAAGAGATGGA	Lalb_Chr21	12764501	12764527	PRFTa2_R2b	AATTTATTAATTGGGACGGGTTCGG	Lalb_Chr21	12763828	12763852
PR_20	This study	PRFTa2_F2b	TTTCAGGTTCGGGTTTGCTACAT	Lalb_Chr21	12763917	12763939	PRFTa2_R2c	AGTTATGTGCCTATTATGTCGGAAA	Lalb_Chr21	12763227	12763251
PR_21	This study	PRFTa2_F2c	ACTTTATAACAGCTAGGTTTGAATGCA	Lalb_Chr21	12763301	12763327	PRFTA2R2	AACAAAAATAATGAAGAGATGATGACT	Lalb_Chr21	12762658	12762684
PR_22	This study	PRFTA2F3	ACTAGTACATTTTTGTTTGGGAAGGA	Lalb_Chr21	12762914	12762939	PRFTa2_R3b	TTGTCTAGTCCCAATTATGTTTGATT	Lalb_Chr21	12762206	12762231
PR_23	This study	PRFTa2_F3b	AACCATACTATAAATGTTCCCTCCACT	Lalb_Chr21	12762252	12762278	PRFTa2_R3c	TTGTAATCTCTATCTATCTTGCTCTCT	Lalb_Chr21	12761579	12761605
PR_24	This study	PRFTa2_F3c	CAGAGAATCGACCTTTGACTACCTT	Lalb_Chr21	12761672	12761696	PRFTA2R3	GAAACTCAACGGGTGGGATGA	Lalb_Chr21	12761096	12761116
PR_25	This study	PRFTA2F4	AGGGCTCGATTTTGGCTTACT	Lalb_Chr21	12761173	12761193	PRFTa2_R4b	GATCTTAAACCTTCGTACCCTCACT	Lalb_Chr21	12760414	12760438
PR_26	This study	PRFTa2_F4b	TCTTTAGGCTCTAAATCTCAAGTAGA	Lalb_Chr21	12760470	12760495	PRFTa2_R4c	TCAATACGTCTTCATTATTTGACTCGT	Lalb_Chr21	12759722	12759748
PR_27	This study	PRFTa2_F4c	CAATCATCTCTCCTCCTACACGAAT	Lalb_Chr21	12759980	12760004	PRFTA2R4	ACTCTAACCGCTTTGCAAACA	Lalb_Chr21	12759450	12759470
PR_28	This study	PRFTA2F5	AAAATCAGGGGTGGTTCGTGT	Lalb_Chr21	12759572	12759592	PRFTa2_R5b	TCATGCATGTTAGCCATTATTACAA	Lalb_Chr21	12758741	12758765
PR_29	This study	PRFTa2_F5b	TGGACTCCAAATAAGGATCATGTGT	Lalb_Chr21	12758853	12758877	PRFTA2R5	CTCCACCGATACATACTCTTGGT	Lalb_Chr21	12758038	12758060
PR_44	This study	PRFTC2F1	GTTGGCATTTTAACTTTATCCTCATAG	Lalb_Chr09	7822275	7822301	PRFTc2_R1b	ACCAGATGATAGAGTTATTCAAGGA	Lalb_Chr09	7821656	7821680
PR_45	This study	PRFTc2_F1b	GCACATCCACAACTAAGATTAAAGC	Lalb_Chr09	7821727	7821751	PRFTc2_R1c	TTGGGAATTAAGTCTCACATCACCT	Lalb_Chr09	7821147	7821171
PR_46	This study	PRFTc2_F1c	ACAATGAGAGGAGTAGTCAAACATGA	Lalb_Chr09	7821200	7821225	PRFTC2R1	GCTTGGACGGTGGTAGTAATG	Lalb_Chr09	7820612	7820632
PR_47	This study	PRFTC2F2	GACTTACTTCCCAACATCACTATCG	Lalb_Chr09	7820675	7820699	PRFTc2_R2b	TGTGAAGCAGAGTATATAGGTGCTT	Lalb_Chr09	7819943	7819967
PR_48	This study	PRFTc2_F2b	TAGATTGCAGCCATAGACATTGACA	Lalb_Chr09	7819979	7820003	PRFTc2_R2c	AGAGTCTGTAGGAGAAGCATCAATC	Lalb_Chr09	7819282	7819306
PR_49	This study	PRFTc2_F2c	ACCTTGATGAGTTCTATGGCTTCTT	Lalb_Chr09	7819353	7819377	PRFTC2R2	TGGTTGCCAAAGGTTTCCCA	Lalb_Chr09	7818930	7818949
PR_50	This study	PRFTC2F3	CAATTCTTAGAGCTTGCAACTG	Lalb_Chr09	7819023	7819044	PRFTc2_R3b	TGTTTGGGTCAATTTGCTTTAGACA	Lalb_Chr09	7818312	7818336
PR_51	This study	PRFTc2_F3b	CCCTGAAGTGTGATATCCTAGGAAG	Lalb_Chr09	7818388	7818412	PRFTc2_R3c	AGAATTGATATGGTGGTTGGTTTGC	Lalb_Chr09	7817678	7817702
PR_52	This study	PRFTc2_F3c	GAACTTATTCCTTGTCTGCTTGCTT	Lalb_Chr09	7817746	7817770	PRFTC2R3	TGGTATCTTGATACAGGGTGTTCC	Lalb_Chr09	7817231	7817254
PR_53	This study	PRFTC2F4	GCTATCATCTGCAAACTTGACCT	Lalb_Chr09	7817313	7817335	PRFTc2_R4b	AAACTCATGGTGAATAAGTGGCAGA	Lalb_Chr09	7816574	7816598
PR_54	This study	PRFTc2_F4b	TTTGACTCCTCAATTGCAACAATCA	Lalb_Chr09	7816653	7816677	PRFTc2_R4c	AATCTCTCAACTCTCTGCAACTTTC	Lalb_Chr09	7820469	7820493
PR_55	This study	PRFTc2_F4c	GATGGCTCTTGATACCACTGTTAGA	Lalb_Chr09	7815984	7816008	PRFTC2R4	TGCCAGTAAAATGCATGAGAAGA	Lalb_Chr09	7815541	7815563
PR_56	This study	PRFTC2F5	TCAAGATCCAGATAGCATAAGAGTT	Lalb_Chr09	7815661	7815685	PRFTc2_R5b	CACAAACCAAACTAAATTTCTCTTACA	Lalb_Chr09	7814842	7814868
PR_57	This study	PRFTc2_F5b	GTTTGGTTTGTGAAATGGATGAAGC	Lalb_Chr09	7814829	7814853	PRFTC2R5	CCAACAGAAACTCTTGGTCGG	Lalb_Chr09	7814235	7814255
